# Supplementary material for: The genetic architecture of pneumonia susceptibility implicates mucin biology and a relationship with psychiatric illness
Source: Nat Commun. 2022 Jun 29;13:3756. doi: 10.1038/s41467-022-31473-3 (PMC9243103; doi:10.1038/s41467-022-31473-3)
Supplement: Supplementary file 3 — Supplementary Data 1-11 [file 41467_2022_31473_MOESM3_ESM.xlsx]

## Sheet: Supplementary Data 1
Supplementary Data 1. Phenome-wide association study (pheWAS) of rs11245979 in the IEUGWAS database
ID	Trait	Position	P	SE	N	Beta	CHR	EA	NEA	EAF
ebi-a-GCST007799	Asthma (adult onset)	1139111	4.40048e-13	0.00903676	327253	-0.936657	11	T	C	0.690871
ukb-b-18113	Non-cancer illness code, self-reported: asthma	1139111	8.60003e-13	0.000719346	462933	0.00514378	11	T	C	0.690843
ukb-b-20296	Blood clot, DVT, bronchitis, emphysema, asthma, rhinitis, eczema, allergy diagnosed by doctor: Asthma	1139111	2.09991e-12	0.000718784	462013	0.0050497	11	T	C	0.69082
ukb-b-12841	Bring up phlegm/sputum/mucus on most days	1139111	3.09999e-10	0.00128154	112583	0.00806347	11	T	C	0.69101
ukb-b-18335	Wheeze or whistling in the chest in last year	1139111	7.79992e-10	0.000922576	453959	0.00567255	11	T	C	0.690832
ieu-b-33	eosinophil cell count	1139111	9.90992e-09	0.002162	471425	0.012401	11	T	C	0.690898
ukb-b-16858	Cough on most days	1139111	1.7e-08	0.00157426	112583	0.00888277	11	T	C	0.69101
ukb-a-66	Non-cancer illness code self-reported: asthma	1139111	2.21366e-08	0.000846301	337159	0.00473467	11	T	C	0.690002
ukb-a-259	Bring up phlegm/sputum/mucus on most days	1139111	2.227e-08	0.00146707	83529	0.00820665	11	T	C	0.690002
ukb-a-446	Blood clot DVT bronchitis emphysema asthma rhinitis eczema allergy diagnosed by doctor: Asthma	1139111	4.85177e-08	0.000844703	336782	0.00460936	11	T	C	0.690002
ukb-a-258	Cough on most days	1139111	1.47778e-07	0.00182526	83529	0.00959312	11	T	C	0.690002
eqtl-a-ENSG00000177697	ENSG00000177697	1139111	3.32897e-07	0.0130998	30636	-0.0668616	11	T	C	0.709661
ukb-a-294	Wheeze or whistling in the chest in last year	1139111	4.5064e-07	0.00108008	331257	0.00545041	11	T	C	0.690002
ukb-b-17219	Diagnoses - secondary ICD10: J45.9 Asthma, unspecified	1139111	1.09999e-06	0.000447448	463010	0.00217913	11	T	C	0.690836
ukb-d-30210_irnt	Eosinophill percentage	1139111	7.67945e-06	0.00258274	349861	0.0115552	11	T	C	0.690235
finn-b-J10_ASTHMACOPDKELA	Asthma/COPD (KELA code 203)	1139111	1.639e-05	0.0118		0.051	11	T	C	0.6409
finn-b-J10_PNEUMOPROBBAC	Pneumonia (excl. viral and due to other infectious organisms not elsewhere classified)	1139111	1.94702e-05	0.0101		-0.0432	11	T	C	0.6408
finn-b-PULM_INFECTIONS	COPD/asthma/ILD related infections	1139111	2.28902e-05	0.0076		-0.0322	11	T	C	0.6408
finn-b-COPD_ASTHMA_INFECTIONS	COPD/asthma related infections	1139111	2.28902e-05	0.0076		-0.0322	11	T	C	0.6408
ukb-b-17836	Treatment/medication code: seretide 50 evohaler	1139111	2.80001e-05	0.000242815	462933	0.00101674	11	T	C	0.690843
finn-b-PULM_PNEUMONIA_SEPSIS	COPD/asthma/ILD related pneumonia or pneumonia derived septichaemia	1139111	3.48001e-05	0.0102		-0.0421	11	T	C	0.6413
finn-b-J10_PNEUMONIA	All pneumoniae	1139111	3.565e-05	0.01		-0.0415	11	T	C	0.6408
eqtl-a-ENSG00000255153	ENSG00000255153	1139111	3.58682e-05	0.013104	5496	-0.0541562	11	T	C	0.709661
ukb-b-18200	Blood clot, DVT, bronchitis, emphysema, asthma, rhinitis, eczema, allergy diagnosed by doctor: None of the above	1139111	3.89996e-05	0.00104757	462013	-0.00430779	11	T	C	0.69082
ukb-b-13148	Treatment/medication code: ventolin 100micrograms inhaler	1139111	4.20001e-05	0.000376444	462933	0.00154109	11	T	C	0.690843
ukb-b-6235	Operation code: cholecystectomy/gall bladder removal	1139111	6.29999e-05	0.000438036	462933	-0.0017532	11	T	C	0.690843
ubm-a-916	NODEamps100 0025	1139111	8.70964e-05	0.0163	7916	0.0641	11	T	C	0.69224
finn-b-J10_PNEUMOBACT	Bacterial pneumoniae	1139111	0.0001109	0.0175		-0.0677	11	T	C	0.6411
ukb-a-262	Falls in the last year	1139111	0.000114298	0.00149686	336617	0.00577501	11	T	C	0.690002
ukb-b-8988	Diagnoses - main ICD10: K80.1 Calculus of gallbladder with other cholecystitis	1139111	0.00012	0.000207223	463010	-0.00079916	11	T	C	0.690836
ebi-a-GCST005038	Allergic disease (asthma, hay fever or eczema)	1139111	0.0001256	0.0063	360838	0.0242	11	T	C	0.3333
ukb-d-M13_SPONDYLOPATHY	#Spondylopathies	1139111	0.000163689	0.000279947	361194	0.00105522	11	T	C	0.690188
finn-b-J10_PNEUMOBACTEROTH	Bacterial pneumonia, not elsewhere classified	1139111	0.0001689	0.018		-0.0677	11	T	C	0.6412
finn-b-J10_INFLUPNEU	Influenza and pneumonia	1139111	0.000184799	0.0097		-0.0361	11	T	C	0.6408
finn-b-J10_SINUSITIS	Acute sinusitis	1139111	0.000217	0.0151		-0.0557	11	T	C	0.6412
ebi-a-GCST007429	Lung function (FVC)	1139111	0.000234002	0.0026	321047	0.0094	11	T	C	0.69
finn-b-J10_ASTHMA_INCLAVO	Asthma, including avohilmo	1139111	0.0003065	0.0114		0.0411	11	T	C	0.6408
finn-b-J10_PYOTHORAX	Pyothorax	1139111	0.000314398	0.0664		0.2392	11	T	C	0.6408
finn-b-PNEUMOBACTKNOWN	Bacterial pneumonia (organism specified)	1139111	0.0003539	0.0171		-0.0612	11	T	C	0.6408
ukb-b-13803	Operative procedures - main OPCS: J18.3 Total cholecystectomy NEC	1139111	0.000409996	0.000333462	463010	-0.00117933	11	T	C	0.690836
ukb-e-recode322_AFR	NA	1139111	0.000433501	0.1161		-0.4084	11	T	C	0.8091
ukb-e-recode303_AFR	NA	1139111	0.000433501	0.1161		-0.4084	11	T	C	0.8091
finn-b-J10_PNEUMONAS	Pneumonia, organism unsepcified	1139111	0.000582103	0.0107		-0.0369	11	T	C	0.6411
ubm-a-694	IDP dMRI ProbtrackX MO ifo l	1139111	0.000588844	0.0171	7916	-0.0588	11	T	C	0.69224
ukb-d-30080_irnt	Platelet count	1139111	0.000601949	0.00250839	350474	-0.0086057	11	T	C	0.690234
ubm-a-1879	NET100 0723	1139111	0.00060256	0.0171	7916	-0.0586	11	T	C	0.69224
ubm-a-2754	a2009s lh G&S cingul-Mid-Post area	1139111	0.000630957	0.0138	7916	-0.047	11	T	C	0.69224
ukb-d-30090_irnt	Platelet crit	1139111	0.000642096	0.00246607	350471	-0.00841721	11	T	C	0.690233
finn-b-J10_UPPERINFEC	Acute upper respiratory infections	1139111	0.000679204	0.0092		-0.0311	11	T	C	0.6408
ukb-d-K11_GALLBILPANC	Disorders of gallbladder, biliary tract and pancreas	1139111	0.000711639	0.000490758	361194	-0.00166126	11	T	C	0.690188
ukb-b-19957	Suffer from 'nerves'	1139111	0.000830004	0.000940389	445809	-0.00314458	11	T	C	0.690677
ubm-a-2735	DKTatlas lh posteriorcingulate area	1139111	0.000851138	0.0134	7916	-0.0447	11	T	C	0.69224
ukb-b-2715	PCT where patients GP was registered: TRAFFORD SOUTH PCT	1139111	0.000929994	0.000154653	463010	0.000511979	11	T	C	0.690836
finn-b-IPF	Idiopathic pulmonary fibrosis	1139111	0.000952292	0.0476		-0.1572	11	T	C	0.6411
ukb-b-16399	Main speciality of consultant (recoded): Trauma and orthopaedics	1139111	0.000969996	0.000812584	461797	0.00268057	11	T	C	0.690798

## Sheet: Supplementary Data 2
Supplementary Data 2. Phenome-wide association study (pheWAS) of rs4149581 in the IEUGWAS database
ID	Trait	Position	P	SE	N	Beta	CHR	EA	NEA	EAF
eqtl-a-ENSG00000111321	ENSG00000111321	6446985	1.65196e-104	0.0119044	31675	-0.258443	12	C	T	0.409925
eqtl-a-ENSG00000067182	ENSG00000067182	6446985	9.33469e-71	0.0119681	31675	-0.212845	12	C	T	0.409925
ieu-b-31	monocyte cell count	6446985	3.2802e-23	0.00194	521589	-0.019265	12	C	T	0.392681
ieu-b-32	lymphocyte cell count	6446985	9.9793e-20	0.001959	524918	-0.017816	12	C	T	0.392624
eqtl-a-ENSG00000256433	ENSG00000256433	6446985	6.36502e-18	0.0120697	5493	-0.104109	12	C	T	0.409925
ukb-d-30130_irnt	Monocyte count	6446985	7.82528e-17	0.00236536	349856	-0.0197135	12	C	T	0.395655
ukb-d-30710_irnt	C-reactive protein	6446985	1.02235e-14	0.0024437	343524	-0.018906	12	C	T	0.39524
eqtl-a-ENSG00000008323	ENSG00000008323	6446985	2.63694e-14	0.0120767	31167	-0.0919617	12	C	T	0.409925
ebi-a-GCST005531	Multiple sclerosis	6446985	7.20941e-14	0.0166848	38589	0.124869	12	C	T
ieu-a-1025	Multiple sclerosis	6446985	7.20941e-14	0.0166528	38589	0.124869	12	C	T	0.3907
ebi-a-GCST005581	Primary biliary cirrhosis	6446985	3.54732e-13	0.0311255	11375	0.226338	12	C	T
ukb-d-30120_irnt	Lymphocyte count	6446985	7.73036e-13	0.00242739	349856	-0.017395	12	C	T	0.395655
ieu-b-30	white blood cell count	6446985	5.94019e-12	0.001912	562238	-0.013167	12	C	T	0.392452
ieu-b-18	multiple sclerosis	6446985	1.13899e-10	0.0170675	115803	0.110038	12	C	T
ukb-d-30000_irnt	White blood cell (leukocyte) count	6446985	1.35609e-10	0.002433	350470	-0.0156221	12	C	T	0.395682
ukb-d-30090_irnt	Platelet crit	6446985	1.51412e-10	0.00232223	350471	-0.0148719	12	C	T	0.395676
ebi-a-GCST004625	Monocyte count	6446985	2.89601e-10	0.00367033	170721	-0.0231387	12	C	T	0.3985
ebi-a-GCST005529	Ankylosing spondylitis	6446985	2.99992e-09	0.00435477	10619	-0.0258308	12	C	T
ieu-b-33	eosinophil cell count	6446985	7.29004e-09	0.002028	474232	-0.01174	12	C	T	0.396843
eqtl-a-ENSG00000111319	ENSG00000111319	6446985	6.52439e-08	0.012089	31675	-0.0653253	12	C	T	0.409925
ebi-a-GCST004607	Plateletcrit	6446985	2.01099e-07	0.00375317	164339	-0.0195101	12	C	T	0.3991
ukb-d-30610_irnt	Alkaline phosphatase	6446985	8.8871e-07	0.0023798	344292	-0.011696	12	C	T	0.39524
ebi-a-GCST004608	Granulocyte percentage of myeloid white cells	6446985	2.89601e-06	0.00367067	169545	0.0171717	12	C	T	0.3986
ebi-a-GCST004609	Monocyte percentage of white cells	6446985	5.06699e-06	0.00366085	170494	-0.0167007	12	C	T	0.3985
ukb-d-30210_irnt	Eosinophill percentage	6446985	7.28417e-06	0.00243203	349861	-0.0109083	12	C	T	0.395651
ieu-b-39	diastolic blood pressure	6446985	8.20994e-06	0.0178	738070	0.0795	12	C	T	0.3993
ukb-d-30100_irnt	Mean platelet (thrombocyte) volume	6446985	8.91518e-06	0.00244034	350470	-0.01084	12	C	T	0.395677
ukb-d-30710_raw	C-reactive protein	6446985	1.81101e-05	0.010801	343524	-0.046304	12	C	T	0.39524
ebi-a-GCST004627	Lymphocyte counts	6446985	2.75398e-05	0.00369697	171643	-0.0155011	12	C	T	0.3986
ukb-d-30750_irnt	Glycated haemoglobin	6446985	4.01486e-05	0.0023505	344182	-0.0096529	12	C	T	0.39562
ebi-a-GCST004599	Mean platelet volume	6446985	6.40206e-05	0.00370089	164454	-0.0147942	12	C	T	0.399
ukb-e-recode436_CSA	NA	6446985	9.07507e-05	0.05844		-0.2287	12	C	T	0.7152
ukb-e-recode286_CSA	NA	6446985	9.07507e-05	0.05844		-0.2287	12	C	T	0.7152
ukb-d-30200_irnt	Neutrophill percentage	6446985	9.96047e-05	0.0024289	349861	0.0094523	12	C	T	0.395651
ukb-d-30050_irnt	Mean corpuscular haemoglobin	6446985	0.000103036	0.00241564	350472	0.00938084	12	C	T	0.395679
ukb-d-30610_raw	Alkaline phosphatase	6446985	0.000112489	0.06374	344292	-0.24616	12	C	T	0.39524
ukb-e-41246_p1_AFR	Treatment speciality of consultant (recoded)	6446985	0.000131099	0.09713		-0.3715	12	C	T	0.91818
finn-b-F5_MENTALUNSPE	Mental disorders, not otherwise specified	6446985	0.000174699	0.0404		0.1518	12	C	T	0.4231
ukb-d-30190_irnt	Monocyte percentage	6446985	0.000194446	0.0023617	349861	-0.00880007	12	C	T	0.395651
ukb-e-20115_p22_EAS	Country of Birth (non-UK origin)	6446985	0.000197102	0.1391		-0.5177	12	C	T	0.8656
finn-b-I9_HEARTFAIL_EXNONE	"Heart failure,strict" (no controls excluded)	6446985	0.000203498	0.0143		-0.0532	12	C	T	0.4232
eqtl-a-ENSG00000184574	ENSG00000184574	6446985	0.000216108	0.0120956	31461	0.044749	12	C	T	0.409925
ubm-a-1745	NET100 0589	6446985	0.000223872	0.016	7916	0.0592	12	C	T	0.39374
ubm-a-2986	a2009s lh G postcentral thickness	6446985	0.000234423	0.0147	7916	-0.0542	12	C	T	0.39374
ebi-a-GCST004132	Crohn's disease	6446985	0.000242097	0.0167	40266	-0.0612	12	C	T
ebi-a-GCST004624	Sum eosinophil basophil counts	6446985	0.000273798	0.00366459	171771	-0.0133352	12	C	T	0.3989
ukb-e-41245_p1_AFR	Main speciality of consultant (recoded)	6446985	0.000279203	0.09766		-0.3549	12	C	T	0.91803
bbj-a-101	Chronic hepatitis C	6446985	0.000337412	0.0248485		0.0890753	12	C	T	0.175188
prot-a-2080	Neuronal pentraxin-1	6446985	0.000363078	0.0256	3301	0.0914	12	C	T	0.39123
ukb-d-22660_101	Gap coding: Paid work for less than 15 hours per week on average or lasting less than 6 months	6446985	0.000363781	0.00220901	67655	-0.00787565	12	C	T	0.394836
ukb-a-294	Wheeze or whistling in the chest in last year	6446985	0.000384415	0.00101703	331257	-0.00361106	12	C	T	0.395493
finn-b-I9_HEARTFAIL	Heart failure,strict	6446985	0.000406097	0.0145		-0.0514	12	C	T	0.4232
ukb-e-1448_p1_AFR	Bread type	6446985	0.000411396	0.07446		-0.2631	12	C	T	0.91895
finn-b-R18_HYPERHIDROSIS	Hyperhidrosis	6446985	0.000428401	0.0717		0.2525	12	C	T	0.4233
ubm-a-2946	DKTatlas lh postcentral thickness	6446985	0.000457088	0.0143	7916	-0.0502	12	C	T	0.39374
ebi-a-GCST004606	Eosinophil counts	6446985	0.000459198	0.00366089	172275	-0.012826	12	C	T	0.3989
met-a-375	Kynurenine	6446985	0.000465297	0.002	5604	-0.007	12	C	T	0.392
ebi-a-GCST004131	Inflammatory bowel disease	6446985	0.000489903	0.0128	59957	-0.0447	12	C	T
finn-b-ST19_TOXIC_EFFECT_OTHER_UNSPE_SUBST	Toxic effect of other and unspecified substances	6446985	0.000498999	0.1029		0.3583	12	C	T	0.4232
prot-a-3249	14-3-3 protein epsilon	6446985	0.000501187	0.0256	3301	0.0891	12	C	T	0.39123
eqtl-a-ENSG00000111639	ENSG00000111639	6446985	0.000531019	0.0120963	31461	-0.041909	12	C	T	0.409925
ebi-a-GCST004630	Mean corpuscular hemoglobin	6446985	0.000535797	0.00363564	172332	0.0125873	12	C	T	0.3989
prot-a-1892	Alpha-1,3-mannosyl-glycoprotein 2-beta-N-acetylglucosaminyltransferase	6446985	0.00060256	0.0256	3301	0.0879	12	C	T	0.39123
ukb-d-30140_irnt	Neutrophill count	6446985	0.000617376	0.00242954	349856	-0.00831849	12	C	T	0.395655
ukb-e-102080_AFR	Yogurt/ice-cream consumers	6446985	0.000691305	0.1724		0.5848	12	C	T	0.90692
met-d-GlycA	Glycoprotein acetyls	6446985	0.000719996	0.00420332		-0.0146871	12	C	T	0.396478
bbj-a-6	Alanine aminotransferase	6446985	0.000781502	0.004973		0.01671	12	C	T	0.1753
finn-b-J10_ASTHMA_INCLAVO	Asthma, including avohilmo	6446985	0.000799908	0.011		-0.0368	12	C	T	0.4232
finn-b-J10_INFLUPNEU	Influenza and pneumonia	6446985	0.000817994	0.0093		-0.0311	12	C	T	0.4232
ebi-a-GCST004426	Tumor necrosis factor alpha levels	6446985	0.000818107	0.0247	3454	-0.0827	12	C	T
ukb-d-30080_irnt	Platelet count	6446985	0.000853808	0.00236218	350474	-0.0078773	12	C	T	0.395679
ubm-a-2956	DKTatlas lh transversetemporal thickness	6446985	0.000891251	0.0153	7916	-0.0507	12	C	T	0.39374
ukb-e-41200_p455_CSA	Operative procedures - main OPCS4	6446985	0.000930401	0.1054		0.3488	12	C	T	0.7088
finn-b-H7_IRIDONAS	Other and unspecified iridocyclitis	6446985	0.000949402	0.0704		-0.2327	12	C	T	0.4234
ebi-a-GCST004617	Eosinophil percentage of granulocytes	6446985	0.000960395	0.00367409	170536	-0.0121314	12	C	T	0.3987
ebi-a-GCST004633	Neutrophil percentage of white cells	6446985	0.000981906	0.0036645	171542	0.012077	12	C	T	0.3987

## Sheet: Supplementary Data 3
Supplementary Data 3. Phenome-wide association study (pheWAS) of rs9283753 in the IEUGWAS database
ID	Trait	Position	P	SE	N	Beta	CHR	EA	NEA	EAF
ebi-a-GCST003044	Crohn's disease	40490609	2.41435e-73	0.0122686	20883	0.222249	5	T	C	0.5829
ieu-a-12	Crohn's disease	40490609	2.41435e-73	0.0122686	51874	0.222249	5	T	C	0.5829
ieu-a-10	Crohn's disease	40490609	1.32709e-66	0.0170188	33000	0.231176	5	T	C	0.574
ebi-a-GCST004132	Crohn's disease	40490609	2.05305e-52	0.0164	40266	0.2505	5	T	C
ebi-a-GCST003043	Inflammatory bowel disease	40490609	4.06069e-48	0.0100354	34652	0.146264	5	T	C	0.5829
ieu-a-294	Inflammatory bowel disease	40490609	4.06069e-48	0.0100354	65642	0.146264	5	T	C	0.5829
ieu-a-292	Inflammatory bowel disease	40490609	1.0639e-39	0.0112003	33000	0.147558	5	T	C	0.574
ebi-a-GCST004131	Inflammatory bowel disease	40490609	4.71846e-30	0.0126	59957	0.144	5	T	C
ieu-a-30	Crohn's disease	40490609	1.87586e-26	0.0236	20883	0.251498	5	T	C	0.591972
ukb-b-17241	Blood clot, DVT, bronchitis, emphysema, asthma, rhinitis, eczema, allergy diagnosed by doctor: Hayfever, allergic rhinitis or eczema	40490609	1.59993e-22	0.000888317	462013	0.00867321	5	T	C	0.606327
ukb-b-18200	Blood clot, DVT, bronchitis, emphysema, asthma, rhinitis, eczema, allergy diagnosed by doctor: None of the above	40490609	1.69981e-19	0.000984876	462013	-0.00889471	5	T	C	0.606327
ukb-a-447	Blood clot DVT bronchitis emphysema asthma rhinitis eczema allergy diagnosed by doctor: Hayfever allergic rhinitis or eczema	40490609	2.42661e-17	0.00105108	336782	0.00890453	5	T	C	0.609686
ieu-a-31	Inflammatory bowel disease	40490609	3.78879e-16	0.0171	34652	0.139597	5	T	C	0.588896
ukb-a-442	Blood clot DVT bronchitis emphysema asthma rhinitis eczema allergy diagnosed by doctor: None of the above	40490609	1.00069e-13	0.00116471	336782	-0.0086668	5	T	C	0.609686
ukb-b-7178	Doctor diagnosed hayfever or allergic rhinitis	40490609	4.70002e-11	0.00180236	112583	0.0118595	5	T	C	0.606735
ukb-d-30020_irnt	Haemoglobin concentration	40490609	1.86892e-10	0.00193686	350474	-0.0123415	5	T	C	0.609326
eqtl-a-ENSG00000113638	ENSG00000113638	40490609	5.99363e-10	0.0119406	31567	0.0739181	5	T	C	0.547146
ukb-d-30030_irnt	Haematocrit percentage	40490609	2.59759e-09	0.00199087	350475	-0.0118563	5	T	C	0.609327
eqtl-a-ENSG00000171522	ENSG00000171522	40490609	8.9985e-09	0.0119428	31567	0.068652	5	T	C	0.547146
ukb-a-254	Doctor diagnosed hayfever or allergic rhinitis	40490609	5.00426e-08	0.00210078	83529	0.0114527	5	T	C	0.609686
ebi-a-GCST005038	Allergic disease (asthma, hay fever or eczema)	40490609	6.06094e-08	0.0058	360838	0.0315	5	T	C	0.4677
ebi-a-GCST004604	Hematocrit	40490609	2.66397e-07	0.00360717	173039	-0.0185617	5	T	C	0.6067
ebi-a-GCST004615	Hemoglobin concentration	40490609	7.23003e-07	0.00362339	172925	-0.0179542	5	T	C	0.6068
ebi-a-GCST003045	Ulcerative colitis	40490609	1.36918e-06	0.0126329	27432	0.0610097	5	T	C	0.5829
ieu-a-970	Ulcerative colitis	40490609	1.36918e-06	0.0126329	47745	0.0610097	5	T	C	0.5829
ukb-d-30010_irnt	Red blood cell (erythrocyte) count	40490609	5.53834e-06	0.00208661	350475	-0.00948022	5	T	C	0.609327
finn-b-CHRONOTH	Other Chron's disease	40490609	7.94292e-06	0.0459		0.2051	5	T	C	0.5135
finn-b-K11_CROHN	Crohn disease	40490609	1.05499e-05	0.0322		0.1419	5	T	C	0.5136
finn-b-K11_CD_STRICT	Crohn disease (strict definition, require KELA)	40490609	1.10701e-05	0.049		0.2152	5	T	C	0.5138
ukb-b-16499	Non-cancer illness code, self-reported: hayfever/allergic rhinitis	40490609	1.2e-05	0.000489903	462933	0.00214085	5	T	C	0.606309
bbj-a-57	Uric acid	40490609	1.28e-05	0.005189		0.02264	5	T	C	0.2082
ukb-b-8210	Non-cancer illness code, self-reported: crohns disease	40490609	1.5e-05	0.000116733	462933	0.000505224	5	T	C	0.606309
finn-b-ATOPIC_STRICT	Atopic dermatitis, strict definition	40490609	1.62099e-05	0.0207		0.0892	5	T	C	0.5138
finn-b-K11_IBD_STRICT	Inflammatory bowel disease, strict (require KELA)	40490609	4.302e-05	0.0245		0.1	5	T	C	0.5137
finn-b-K11_KELAIBD	IBD patients in KELA-register	40490609	5.34897e-05	0.0239		0.0964	5	T	C	0.5137
finn-b-H7_EYE	Diseases of the eye and adnexa	40490609	0.000102601	0.0069		0.0269	5	T	C	0.5138
bbj-a-59	Zinc sulfate turbidity test	40490609	0.000138	0.01569		0.05981	5	T	C	0.2082
finn-b-H7_SCLERACORNEA	Disorders of sclera, cornea, iris and ciliary body	40490609	0.0001426	0.0152		0.0579	5	T	C	0.5138
ukb-d-30860_irnt	Total protein	40490609	0.000142771	0.0025727	314921	0.0097848	5	T	C	0.6094
eqtl-a-ENSG00000145592	ENSG00000145592	40490609	0.000154949	0.0119507	26393	-0.0452119	5	T	C	0.547146
ukb-a-94	Non-cancer illness code self-reported: hayfever/allergic rhinitis	40490609	0.000157424	0.000579768	337159	0.002191	5	T	C	0.609686
finn-b-E4_DM1_STRICT	Type 1 diabetes, strict (exclude DM2)	40490609	0.0001859	0.0306		-0.1143	5	T	C	0.5137
ubm-a-1670	NET100 0514	40490609	0.000190546	0.0163	7916	-0.0608	5	T	C	0.61574
finn-b-J10_PNEUMONIA	All pneumoniae	40490609	0.000191298	0.0096		0.0358	5	T	C	0.5138
finn-b-CHRONNAS	Chron's disease NAS	40490609	0.000203498	0.0454		0.1687	5	T	C	0.5134
ukb-e-5255_AFR	Intra-ocular pressure, Goldmann-correlated (right)	40490609	0.000224999	0.02635		0.0972	5	T	C	0.4167
finn-b-PULM_PNEUMONIA_SEPSIS	COPD/asthma/ILD related pneumonia or pneumonia derived septichaemia	40490609	0.000235999	0.0097		0.0358	5	T	C	0.5137
ieu-b-39	diastolic blood pressure	40490609	0.000240702	0.0176	753777	-0.0646	5	T	C	0.5966
ieu-a-11	Crohn's disease	40490609	0.00024354	0.0495446	5409	0.181769	5	T	C	0.2074
ieu-b-18	multiple sclerosis	40490609	0.000249201	0.0164563	115803	0.0602809	5	T	C
ebi-a-GCST90001486	Activated CD4 regulatory T cell Absolute Count	40490609	0.000290402	0.02814	3405	0.1021	5	T	C	0.6317
ukb-d-30860_raw	Total protein	40490609	0.000313812	0.010377	314921	0.037396	5	T	C	0.6094
finn-b-H7_USEOFEYEANTIALLERGENS	Use of eye-antiallergens (taken as indicator of allergic/atopic conjunctivitis)	40490609	0.000344398	0.0157		0.0564	5	T	C	0.5139
bbj-a-61	Serum creatinine	40490609	0.0003857	0.004489		0.01593	5	T	C	0.2082
ukb-d-30600_irnt	Albumin	40490609	0.000388141	0.0025206	315268	-0.0089434	5	T	C	0.60945
ukb-d-30670_raw	Urea	40490609	0.000407136	0.0032932	344052	0.011643	5	T	C	0.60956
finn-b-G6_SLEEPDISOTH	Other sleepdisorders	40490609	0.000416505	0.0365		0.1289	5	T	C	0.514
finn-b-CHRONLARGE	Crohn's disease of large intestine	40490609	0.0004302	0.0508		0.1787	5	T	C	0.5134
ukb-d-30600_raw	Albumin	40490609	0.000439339	0.0065858	315268	-0.023151	5	T	C	0.60945
ebi-a-GCST004601	Red blood cell count	40490609	0.000445903	0.00363248	172952	-0.0127547	5	T	C	0.6067
finn-b-J10_INFLUPNEU	Influenza and pneumonia	40490609	0.000465597	0.0092		0.0323	5	T	C	0.5138
met-a-605	X-12407	40490609	0.000474297	0.0078	2660	-0.0274	5	T	C	0.5965
finn-b-ILD_ENDPOINTS	Interstitial lung disease endpoints	40490609	0.000499195	0.0108		0.0375	5	T	C	0.5138
ubm-a-1429	NET100 0273	40490609	0.000501187	0.0162	7916	-0.0564	5	T	C	0.61574
ukb-d-30670_irnt	Urea	40490609	0.000530335	0.0023493	344052	0.0081404	5	T	C	0.60956
ebi-a-GCST90002323	Mean corpuscular hemoglobin	40490609	0.000554996	0.005036	119629	0.017396	5	T	C	0.205414
ukb-d-PULMONARYDG	Other pulmonary diagnosis	40490609	0.000560364	0.000614682	361194	0.00212074	5	T	C	0.609492
ukb-d-X_RESPIRATORY	Diseases of the respiratory system	40490609	0.000560364	0.000614682	361194	0.00212074	5	T	C	0.609492
ukb-e-5254_AFR	Intra-ocular pressure, corneal-compensated (right)	40490609	0.000577298	0.02527		0.08697	5	T	C	0.4167
ukb-e-6149_p2_MID	Mouth/teeth dental problems	40490609	0.000617903	0.07293		-0.2497	5	T	C	0.5157
ebi-a-GCST005531	Multiple sclerosis	40490609	0.000637001	0.0167805	38589	0.0573114	5	T	C
ieu-a-1025	Multiple sclerosis	40490609	0.000637001	0.0168525	38589	0.0573251	5	T	C	0.6067
ebi-a-GCST90001501	Activated & secreting CD4 regulatory T cell Absolute Count	40490609	0.000698699	0.02937	3405	0.09967	5	T	C	0.6317
prot-a-2779	SPARC-related modular calcium-binding protein 1	40490609	0.000794328	0.0254	3301	-0.0852	5	T	C	0.5993
finn-b-K11_CD_NOUC	Crohn disease (strict definition, all UC cases excluded)	40490609	0.000803008	0.0562		0.1884	5	T	C	0.5134
finn-b-CD2_BENIGN_RECTOSIGMOID_JUNC_EXALLC	Benign neoplasm: Rectosigmoid junction (all cancers excluded)	40490609	0.000810196	0.0651		-0.2179	5	T	C	0.5142
finn-b-J10_PNEUMOPROBBAC	Pneumonia (excl. viral and due to other infectious organisms not elsewhere classified)	40490609	0.000826399	0.0097		0.0324	5	T	C	0.5138
ukb-b-9523	PCT responsible for patient data: COUNTY DURHAM PCT	40490609	0.000830004	0.00018908	463010	0.000632321	5	T	C	0.606313
ieu-b-38	systolic blood pressure	40490609	0.0008952	0.0307	734365	-0.1018	5	T	C	0.5955
ukb-a-103	Non-cancer illness code self-reported: crohns disease	40490609	0.000993162	0.000137844	337159	0.000453849	5	T	C	0.609686

## Sheet: Supplementary Data 4
Supplementary Data 4. Phenome-wide association study (pheWAS) of rs6684439 in the IEUGWAS database
ID	Trait	Position	P	SE	N	Beta	CHR	EA	NEA	EAF
prot-a-1541	Interleukin-6 receptor subunit alpha	154395839	0	0.0174	3301	1.0517	1	T	C	0.40542
prot-a-1540	Interleukin-6 receptor subunit alpha	154395839	0	0.0173	3301	1.0601	1	T	C	0.40542
ukb-d-30710_irnt	C-reactive protein	154395839	3.25837e-300	0.0024633	343524	-0.091315	1	T	C	0.41333
prot-b-23	interleukin 6 receptor	154395839	2.41546e-239	0.0218	3394	0.782	1	T	C	0.3632
ukb-d-30710_raw	C-reactive protein	154395839	3.60828e-95	0.010902	343524	-0.22572	1	T	C	0.41333
ukb-d-30610_irnt	Alkaline phosphatase	154395839	1.37594e-40	0.0024028	344292	-0.032055	1	T	C	0.4133
ukb-d-30610_raw	Alkaline phosphatase	154395839	2.05447e-30	0.06436	344292	-0.73775	1	T	C	0.4133
ieu-b-4764	C-reactive protein	154395839	2.07491e-27	0.0057	61308	-0.0613	1	T	C
ieu-b-35	C-Reactive protein level	154395839	5.70033e-25	0.008171	204402	-0.084382	1	T	C	0.139092
ebi-a-GCST008055	C-reactive protein levels	154395839	6.68806e-23	0.00823774	15912	-0.0811621	1	T	C	0.452121
ukb-d-30190_irnt	Monocyte percentage	154395839	4.86743e-19	0.00238641	349861	0.0212767	1	T	C	0.413299
ieu-b-31	monocyte cell count	154395839	1.20005e-18	0.001933	520144	0.017049	1	T	C	0.409636
ukb-d-30600_irnt	Albumin	154395839	9.18544e-16	0.0025421	315268	0.020432	1	T	C	0.41316
ukb-d-30600_raw	Albumin	154395839	2.97167e-15	0.0066418	315268	0.05242	1	T	C	0.41316
ukb-d-30130_irnt	Monocyte count	154395839	3.70595e-15	0.00239037	349856	0.0187999	1	T	C	0.413294
ukb-d-30040_irnt	Mean corpuscular volume	154395839	5.20236e-15	0.00244651	350473	0.0191373	1	T	C	0.413291
ukb-d-30050_irnt	Mean corpuscular haemoglobin	154395839	1.34091e-14	0.00244075	350472	0.0187992	1	T	C	0.413292
ieu-b-4763	C-reactive protein	154395839	6.4998e-14	0.0098		-0.0732	1	T	C
bbj-a-14	C-reactive protein	154395839	1.30587e-13	0.005268		-0.03901	1	T	C	0.4033
ukb-b-18200	Blood clot, DVT, bronchitis, emphysema, asthma, rhinitis, eczema, allergy diagnosed by doctor: None of the above	154395839	2.70023e-13	0.000995807	462013	-0.00727562	1	T	C	0.411831
ukb-a-442	Blood clot DVT bronchitis emphysema asthma rhinitis eczema allergy diagnosed by doctor: None of the above	154395839	8.65964e-12	0.00117546	336782	-0.00802541	1	T	C	0.414162
ukb-a-447	Blood clot DVT bronchitis emphysema asthma rhinitis eczema allergy diagnosed by doctor: Hayfever allergic rhinitis or eczema	154395839	9.19814e-11	0.00106082	336782	0.00687388	1	T	C	0.414162
ukb-b-17241	Blood clot, DVT, bronchitis, emphysema, asthma, rhinitis, eczema, allergy diagnosed by doctor: Hayfever, allergic rhinitis or eczema	154395839	9.20026e-11	0.000898101	462013	0.00581963	1	T	C	0.411831
ukb-d-30750_irnt	Glycated haemoglobin	154395839	2.24362e-10	0.0023752	344182	-0.015068	1	T	C	0.41348
ebi-a-GCST006414	Atrial fibrillation	154395839	1.575e-09	0.0069	1030836	-0.0414	1	T	C	0.4052
ukb-d-30270_irnt	Mean sphered cell volume	154395839	2.53414e-09	0.00247437	344729	0.0147457	1	T	C	0.413314
ebi-a-GCST005194	Coronary artery disease	154395839	2.627e-09	0.0058	296525	-0.0346	1	T	C	0.3993
ukb-b-20141	Non-cancer illness code, self-reported: eczema/dermatitis	154395839	4.20001e-09	0.000339072	462933	0.00199201	1	T	C	0.41183
eqtl-a-ENSG00000160714	ENSG00000160714	154395839	5.79389e-09	0.0123116	28365	-0.0716846	1	T	C	0.37015
ebi-a-GCST005067	C-reactive protein levels	154395839	6.27986e-09	0.02	9541	-0.1	1	T	C
ukb-a-99	Non-cancer illness code self-reported: eczema/dermatitis	154395839	6.84652e-09	0.000399658	337159	0.00231593	1	T	C	0.414162
ebi-a-GCST004630	Mean corpuscular hemoglobin	154395839	9.09892e-09	0.00367057	172332	0.0210937	1	T	C	0.4112
ukb-e-30710_CSA	C-reactive protein	154395839	1.54099e-08	0.01636		0.09256	1	T	C	0.6896
ukb-d-30630_raw	Apoliprotein A	154395839	1.54832e-08	0.00064861	313387	0.0036687	1	T	C	0.41309
ebi-a-GCST005038	Allergic disease (asthma, hay fever or eczema)	154395839	2.65601e-08	0.0059	360838	0.0331	1	T	C	0.3503
met-d-Albumin	Albumin	154395839	2.69998e-08	0.00426965		0.0237293	1	T	C	0.411083
ukb-d-30630_irnt	Apoliprotein A	154395839	4.96615e-08	0.0023915	313387	0.01304	1	T	C	0.41309
ebi-a-GCST004609	Monocyte percentage of white cells	154395839	5.08499e-08	0.00369276	170494	0.0201194	1	T	C	0.4114
ukb-d-30100_irnt	Mean platelet (thrombocyte) volume	154395839	8.96912e-08	0.00246584	350470	-0.0131838	1	T	C	0.413291
ieu-b-107	apolipoprotein A-I	154395839	1.09999e-07	0.00202333		0.01074	1	T	C	0.41131
eqtl-a-ENSG00000143552	ENSG00000143552	154395839	1.14789e-07	0.0123142	28151	-0.0652836	1	T	C	0.37015
bbj-a-74	Rheumatoid Arthritis	154395839	1.57478e-07	0.0141		-0.07392	1	T	C	0.39792
ebi-a-GCST002318	Rheumatoid arthritis	154395839	1.6e-07	0.0108558	57284	-0.0725707	1	T	C
ieu-a-833	Rheumatoid arthritis	154395839	1.6e-07	0.0137927	58284	-0.0725707	1	T	C
ebi-a-GCST006061	Atrial fibrillation	154395839	1.64699e-07	0.0073	537409	-0.0383	1	T	C
ebi-a-GCST003116	Coronary artery disease	154395839	1.91999e-07	0.0096461	42457	-0.05023	1	T	C	0.382263
ieu-a-7	Coronary heart disease	154395839	1.91999e-07	0.0096461	184305	-0.05023	1	T	C	0.382263
finn-b-ATOPIC_STRICT	Atopic dermatitis, strict definition	154395839	2.81099e-07	0.0225		0.1158	1	T	C	0.3032
ukb-d-30840_irnt	Total bilirubin	154395839	3.06959e-07	0.002375	342829	0.012158	1	T	C	0.41333
ieu-b-4870	Sex hormone binding globulin (SHBG)	154395839	3.89996e-07	0.00305248		0.015486	1	T	C	0.411075
ebi-a-GCST004602	Mean corpuscular volume	154395839	6.25403e-07	0.0036587	172433	0.018232	1	T	C	0.4112
ukb-b-15096	Operation code: tonsillectomy / tonsil surgery	154395839	7.00003e-07	0.000445345	462933	0.00220983	1	T	C	0.41183
bbj-a-159	Coronary artery disease	154395839	8.8536e-07	0.00999255	212453	-0.0491188	1	T	C	0.401779
ukb-e-30710_EAS	C-reactive protein	154395839	1.34499e-06	0.02984		0.1442	1	T	C	0.644
ukb-b-20296	Blood clot, DVT, bronchitis, emphysema, asthma, rhinitis, eczema, allergy diagnosed by doctor: Asthma	154395839	1.7e-06	0.000683404	462013	0.0032711	1	T	C	0.411831
ukb-b-18113	Non-cancer illness code, self-reported: asthma	154395839	1.7e-06	0.000683898	462933	0.00327534	1	T	C	0.41183
ukb-b-11497	Operation code: tonsillectomy +/- adenoids	154395839	2e-06	0.000776959	462933	0.00369675	1	T	C	0.41183
prot-b-2	interleukin 6	154395839	2.49e-06	0.0255	3394	0.1203	1	T	C	0.3632
ebi-a-GCST007799	Asthma (adult onset)	154395839	3.09999e-06	0.00860589	327253	-0.960643	1	T	C	0.410181
met-d-GlycA	Glycoprotein acetyls	154395839	4.20001e-06	0.0042487		-0.0190204	1	T	C	0.411075
ukb-d-30750_raw	Glycated haemoglobin	154395839	6.06262e-06	0.015847	344182	-0.071697	1	T	C	0.41348
ebi-a-GCST004608	Granulocyte percentage of myeloid white cells	154395839	6.663e-06	0.00370345	169545	-0.016681	1	T	C	0.4114
ebi-a-GCST90002358	Platelet count	154395839	9.08992e-06	0.003916	145648	0.017391	1	T	C	0.400976
ukb-d-30830_raw	SHBG	154395839	1.08931e-05	0.065591	312215	0.28852	1	T	C	0.41309
ebi-a-GCST004621	Sum basophil neutrophil counts	154395839	1.12499e-05	0.00366935	171529	-0.0161145	1	T	C	0.4113
eqtl-a-ENSG00000169241	ENSG00000169241	154395839	1.4992e-05	0.0123183	23464	0.0533257	1	T	C	0.37015
ebi-a-GCST007800	Asthma (childhood onset)	154395839	1.5e-05	0.0119543	314633	-0.949493	1	T	C	0.409905
ukb-d-30830_irnt	SHBG	154395839	1.6281e-05	0.0023417	312215	0.010094	1	T	C	0.41309
met-d-LA	Linoleic acid	154395839	1.7e-05	0.00418466		0.0171638	1	T	C	0.411089
ieu-a-44	Asthma	154395839	1.80638e-05	0.0209791	26475	0.0861777	1	T	C	0.318572
finn-b-DM_PERIPHATHERO	Peripheral atherosclerosis	154395839	1.93402e-05	0.0223		-0.0951	1	T	C	0.3038
ieu-a-832	Rheumatoid arthritis	154395839	2.1e-05	0.0170595	58284	-0.0725707	1	T	C
bbj-a-73	Rheumatoid Arthritis	154395839	2.14927e-05	0.01678		-0.07129	1	T	C	0.39306
met-d-IDL_CE_pct	Cholesteryl esters to total lipids ratio in IDL	154395839	2.30001e-05	0.00418722		0.0168953	1	T	C	0.411075
ebi-a-GCST004615	Hemoglobin concentration	154395839	2.35901e-05	0.00367828	172925	0.0155512	1	T	C	0.4112
met-d-Phosphatidylc	Phosphatidylcholines	154395839	3.2e-05	0.0039971		0.0154316	1	T	C	0.411089
ukb-d-30080_irnt	Platelet count	154395839	3.32453e-05	0.00238688	350474	0.00990573	1	T	C	0.413294
ieu-a-798	Myocardial infarction	154395839	3.4641e-05	0.0107122	171875	-0.044355	1	T	C	0.371159
met-d-Gln	Glutamine	154395839	3.69999e-05	0.00427081		0.0178383	1	T	C	0.411022
finn-b-J10_RESPIRATORY	Diseases of the respiratory system	154395839	4.06097e-05	0.0072		0.0297	1	T	C	0.3032
finn-b-I9_ATHSCLE_EXNONE	"Atherosclerosis, excluding cerebral, coronary and PAD" (no controls excluded)	154395839	4.66198e-05	0.0209		-0.0853	1	T	C	0.3032
ebi-a-GCST90002335	Mean corpuscular volume	154395839	4.76003e-05	0.004294	121047	0.017476	1	T	C	0.401449
ebi-a-GCST004446	Interleukin-6 levels	154395839	4.97302e-05	0.0172	8189	0.0692	1	T	C
ukb-d-30070_irnt	Red blood cell (erythrocyte) distribution width	154395839	4.99678e-05	0.00245125	350473	-0.00994184	1	T	C	0.413291
finn-b-I9_ATHSCLE	Atherosclerosis, excluding cerebral, coronary and PAD	154395839	5.02204e-05	0.021		-0.085	1	T	C	0.3032
ukb-d-30840_raw	Total bilirubin	154395839	6.02532e-05	0.010706	342829	0.04295	1	T	C	0.41333
finn-b-I9_PAD	Peripheral artery disease	154395839	6.22401e-05	0.0201		-0.0805	1	T	C	0.3032
ukb-d-K11_GALLBILPANC	Disorders of gallbladder, biliary tract and pancreas	154395839	6.3577e-05	0.000466993	361194	0.00186759	1	T	C	0.413453
prot-a-670	C-reactive protein	154395839	6.60693e-05	0.0252	3301	-0.1006	1	T	C	0.40542
met-d-S_LDL_PL_pct	Phospholipids to total lipids ratio in small LDL	154395839	7.29995e-05	0.00425838		-0.0163498	1	T	C	0.411075
eqtl-a-ENSG00000143569	ENSG00000143569	154395839	7.30281e-05	0.0123196	28579	-0.0488594	1	T	C	0.37015
ieu-a-996	Eczema	154395839	7.73001e-05	0.0175557	40530	0.0694318	1	T	C	0.391431
ebi-a-GCST004625	Monocyte count	154395839	7.80692e-05	0.00370259	170721	0.0146261	1	T	C	0.4114
met-d-L_LDL_C_pct	Cholesterol to total lipids ratio in large LDL	154395839	7.90005e-05	0.0041563		0.0157689	1	T	C	0.411075
met-d-Cholines	Total cholines	154395839	7.90005e-05	0.00401238		0.0146855	1	T	C	0.411089
finn-b-J10_PNEUMONIA	All pneumoniae	154395839	8.47091e-05	0.0105		0.0411	1	T	C	0.3032
ubm-a-1974	NET100 0818	154395839	9.54993e-05	0.0162	7916	-0.0632	1	T	C	0.40707
finn-b-FG_DOAAC	Diseases of arteries, arterioles and capillaries (FINNGEN)	154395839	9.89692e-05	0.0176		-0.0684	1	T	C	0.3032
met-d-Total_P	Total concentration of lipoprotein particles	154395839	0.0001	0.00401538		0.014806	1	T	C	0.411075
finn-b-J10_PNEUMOPROBBAC	Pneumonia (excl. viral and due to other infectious organisms not elsewhere classified)	154395839	0.000106601	0.0105		0.0409	1	T	C	0.3032
met-d-Total_L	Total lipids in lipoprotein particles	154395839	0.000109999	0.004197		0.0152038	1	T	C	0.411075
ukb-d-30020_irnt	Haemoglobin concentration	154395839	0.000112424	0.00195454	350474	0.00754868	1	T	C	0.413292
met-d-S_LDL_C_pct	Cholesterol to total lipids ratio in small LDL	154395839	0.00012	0.00428617		0.0157796	1	T	C	0.411075
ebi-a-GCST90001882	HVEM on Central Memory CD8+ T cell	154395839	0.000129101	0.04458	1247	-0.1712	1	T	C	0.2743
ebi-a-GCST004296	Atrial fibrillation	154395839	0.000129199	0.0129	118755	-0.0495	1	T	C
ukb-b-4094	Length of mobile phone use	154395839	0.000140001	0.00293534	456972	-0.0111705	1	T	C	0.411777
ukb-b-11908	Diagnoses - main ICD10: L03.1 Cellulitis of other parts of limb	154395839	0.000140001	0.000182369	463010	0.000693949	1	T	C	0.411826
ukb-d-30680_irnt	Calcium	154395839	0.000140559	0.0025614	315153	0.0097519	1	T	C	0.41313
met-d-Total_PL	Total phospholipids in lipoprotein particles	154395839	0.00015	0.00406238		0.0142661	1	T	C	0.411075
ukb-d-30690_raw	Cholesterol	154395839	0.0001567	0.0027345	344278	0.010337	1	T	C	0.41332
ukb-b-9419	Operative procedures - main OPCS: M45.1 Diagnostic endoscopic examination of bladder and biopsy of lesion of bladder NEC	154395839	0.00016	0.000135822	463010	0.000513114	1	T	C	0.411826
met-d-S_LDL_CE_pct	Cholesteryl esters to total lipids ratio in small LDL	154395839	0.00016	0.00425903		0.0155286	1	T	C	0.411075
met-d-Total_CE	Total esterified cholesterol	154395839	0.00016	0.00411453		0.0144578	1	T	C	0.411075
prot-a-570	C-type lectin domain family 12 member A	154395839	0.000165959	0.0252	3301	0.0951	1	T	C	0.40542
met-d-Total_C	Total cholesterol	154395839	0.000179999	0.00412934		0.0143286	1	T	C	0.411075
met-d-S_HDL_FC	Free cholesterol in small HDL	154395839	0.000189998	0.00418917		0.0149337	1	T	C	0.411075
bbj-a-49	Platelet count	154395839	0.000190599	0.004329		0.01615	1	T	C	0.4033
ukb-d-30690_irnt	Cholesterol	154395839	0.000199191	0.0023933	344278	0.0089032	1	T	C	0.41332
ukb-d-30110_irnt	Platelet distribution width	154395839	0.000206182	0.0024407	350470	-0.00905832	1	T	C	0.413291
finn-b-G6_PARKINSON_INCLAVO	Parkinson's disease, including avohilmo	154395839	0.0002261	0.0343		-0.1265	1	T	C	0.3032
met-d-Phosphoglyc	Phosphoglycerides	154395839	0.000230001	0.00404107		0.0138386	1	T	C	0.411089
finn-b-I9_CABG	Coronary artery bypass grafting	154395839	0.000231499	0.0245		-0.0901	1	T	C	0.3038
ukb-e-6159_p6_MID	Pain type(s) experienced in last month	154395839	0.000232199	0.1099		0.4044	1	T	C	0.61
finn-b-PULM_PNEUMONIA_SEPSIS	COPD/asthma/ILD related pneumonia or pneumonia derived septichaemia	154395839	0.0002355	0.0106		0.039	1	T	C	0.3036
ebi-a-GCST006697	Parental longevity (combined parental attained age, Martingale residuals)	154395839	0.000239999	0.00231075	389166	-0.00842225	1	T	C	0.412185
finn-b-G6_PARKINSON	Parkinson's disease	154395839	0.000250599	0.0344		-0.1258	1	T	C	0.3032
finn-b-I9_ANGINA	Angina pectoris	154395839	0.000251403	0.015		-0.0551	1	T	C	0.3035
ieu-b-32	lymphocyte cell count	154395839	0.000263998	0.001953	523473	-0.00713	1	T	C	0.409685
met-d-His	Histidine	154395839	0.000290001	0.00428267		0.0155311	1	T	C	0.411118
met-d-S_HDL_P	Concentration of small HDL particles	154395839	0.000290001	0.00426817		0.0149484	1	T	C	0.411075
met-d-Total_FC	Total free cholesterol	154395839	0.000290001	0.00416714		0.013782	1	T	C	0.411075
bbj-a-5	Alkaline phosphatase	154395839	0.000297502	0.004459		-0.01613	1	T	C	0.4033
ebi-a-GCST90001453	CD11c+ CD62L- monocyte %monocyte	154395839	0.000323102	0.03006	3040	-0.1082	1	T	C	0.2727
met-d-Omega_6	Omega-6 fatty acids	154395839	0.000329997	0.00416653		0.0140745	1	T	C	0.411089
met-d-L_LDL_C	Cholesterol in large LDL	154395839	0.000340001	0.00421739		0.0138911	1	T	C	0.411075
ebi-a-GCST005195	Coronary artery disease	154395839	0.000350002	0.00719209	547261	-0.0257214	1	T	C
met-d-L_LDL_CE	Cholesteryl esters in large LDL	154395839	0.000350002	0.00422748		0.0139592	1	T	C	0.411075
ebi-a-GCST007430	Peak expiratory flow	154395839	0.000352996	0.0026	321047	-0.0093	1	T	C	0.412
met-d-HDL_P	Concentration of HDL particles	154395839	0.000369999	0.00400637		0.0137973	1	T	C	0.411075
ebi-a-GCST004605	Mean corpuscular hemoglobin concentration	154395839	0.000382798	0.00359209	172851	0.012758	1	T	C	0.4112
ubm-a-1789	NET100 0633	154395839	0.000389045	0.016	7916	0.0567	1	T	C	0.40707
met-d-LDL_CE	Cholesteryl esters in LDL	154395839	0.0004	0.00425461		0.0139005	1	T	C	0.411075
ebi-a-GCST004420	CTACK levels	154395839	0.000404902	0.0255	3631	0.0907	1	T	C
met-d-IDL_PL_pct	Phospholipids to total lipids ratio in IDL	154395839	0.000430002	0.00428521		-0.0148772	1	T	C	0.411075
met-d-S_HDL_C	Cholesterol in small HDL	154395839	0.000430002	0.00426067		0.0145073	1	T	C	0.411075
ukb-d-30680_raw	Calcium	154395839	0.000432823	0.0002404	315153	0.00084605	1	T	C	0.41313
ukb-d-30760_raw	HDL cholesterol	154395839	0.000436265	0.00090487	315133	0.0031826	1	T	C	0.41311
bbj-a-40	Mean corpuscular volume	154395839	0.000440595	0.004342		0.01526	1	T	C	0.4033
ebi-a-GCST90001455	CD62L- HLA DR++ monocyte %monocyte	154395839	0.000444304	0.02998	3041	-0.1054	1	T	C	0.2726
ukb-a-446	Blood clot DVT bronchitis emphysema asthma rhinitis eczema allergy diagnosed by doctor: Asthma	154395839	0.000447796	0.000804018	336782	0.00282228	1	T	C	0.414162
finn-b-I9_ANGINA_EXNONE	Angina pectoris (no controls excluded)	154395839	0.000449304	0.0145		-0.0509	1	T	C	0.3032
ukb-b-18408	Illnesses of father: Heart disease	154395839	0.000449997	0.00107276	407557	-0.00376186	1	T	C	0.411762
met-d-LDL_C	LDL cholesterol	154395839	0.000470002	0.00424725		0.0138086	1	T	C	0.411075
ukb-b-8553	Decaffeinated tea	154395839	0.0005	0.00248828	64949	-0.00865653	1	T	C	0.41301
met-d-L_LDL_L	Total lipids in large LDL	154395839	0.000549997	0.00422392		0.0133784	1	T	C	0.411075
met-d-L_LDL_FC	Free cholesterol in large LDL	154395839	0.000560003	0.00418805		0.0132765	1	T	C	0.411075
met-d-L_LDL_CE_pct	Cholesteryl esters to total lipids ratio in large LDL	154395839	0.000580003	0.0042789		0.0143197	1	T	C	0.411075
met-d-PUFA	Polyunsaturated fatty acids	154395839	0.000599998	0.0041609		0.0131447	1	T	C	0.411089
ebi-a-GCST90002005	CD16 on CD14+ CD16+ monocyte	154395839	0.000629796	0.02864	3617	-0.09798	1	T	C	0.266
met-d-XS_VLDL_PL_pct	Phospholipids to total lipids ratio in very small VLDL	154395839	0.000649995	0.00416412		-0.0137576	1	T	C	0.411075
met-d-LDL_L	Total lipids in LDL	154395839	0.000680002	0.00425143		0.0133423	1	T	C	0.411075
ebi-a-GCST004132	Crohn's disease	154395839	0.000696803	0.0165	40266	-0.0559	1	T	C
ebi-a-GCST004603	Platelet count	154395839	0.000713493	0.00377693	166066	0.0127824	1	T	C	0.4112
prot-a-1538	Interleukin-6	154395839	0.000724436	0.0252	3301	0.0854	1	T	C	0.40542
met-d-IDL_CE	Cholesteryl esters in IDL	154395839	0.000739997	0.00411782		0.012261	1	T	C	0.411075
ebi-a-GCST005061	Serum alkaline phosphatase levels	154395839	0.000743978	0	9733	-0.01	1	T	C
ukb-a-66	Non-cancer illness code self-reported: asthma	154395839	0.000767167	0.000805548	337159	0.00271019	1	T	C	0.414162
met-d-M_LDL_PL	Phospholipids in medium LDL	154395839	0.000769999	0.00427199		0.0131685	1	T	C	0.411075
ebi-a-GCST90001585	CD14+ CD16+ monocyte %monocyte	154395839	0.000803193	0.02845	3629	-0.09545	1	T	C	0.2658
met-d-S_LDL_CE	Cholesteryl esters in small LDL	154395839	0.000809991	0.00426807		0.0133155	1	T	C	0.411075
met-d-S_HDL_L	Total lipids in small HDL	154395839	0.000809991	0.0042519		0.0139751	1	T	C	0.411075
met-d-non_HDL_C	Total cholesterol minus HDL-C	154395839	0.000830004	0.00424265		0.0127961	1	T	C	0.411075
ebi-a-GCST90001827	IgD on IgD+ B cell	154395839	0.000840001	0.02874	3657	-0.09607	1	T	C	0.2665
ebi-a-GCST008403	Arterial stiffness index	154395839	0.000840001	0.00408602	127121	-0.01364	1	T	C	0.413493
met-d-LDL_FC	Free cholesterol in LDL	154395839	0.000860003	0.00421971		0.0130104	1	T	C	0.411075
met-d-M_LDL_C	Cholesterol in medium LDL	154395839	0.00089	0.00427415		0.0131738	1	T	C	0.411075
prot-a-1345	HLA class II histocompatibility antigen, DM alpha chain	154395839	0.000891251	0.0252	3301	-0.0839	1	T	C	0.40542
finn-b-G6_PARKINSON_EXMORE	Parkinson's disease (more controls excluded)	154395839	0.000907006	0.0367		-0.1218	1	T	C	0.3032
met-d-IDL_C_pct	Cholesterol to total lipids ratio in IDL	154395839	0.000920005	0.00416529		0.0131307	1	T	C	0.411075
met-d-M_LDL_L	Total lipids in medium LDL	154395839	0.000940005	0.00427216		0.0130448	1	T	C	0.411075
ubm-a-2526	NET100 1370	154395839	0.000977237	0.0163	7916	0.0537	1	T	C	0.40707

## Sheet: Supplementary Data 5
Supplementary Data 5. Annotated rare variants associated with pneumonia susceptibility (P < 1e-05)
#Uploaded_variation	Location	Allele	Consequence	IMPACT	SYMBOL	Gene	Feature_type	Feature	BIOTYPE	EXON	INTRON	HGVSc	HGVSp	cDNA_position	CDS_position	Protein_position	Amino_acids	Codons	Existing_variation	DISTANCE	STRAND	FLAGS	SYMBOL_SOURCE	HGNC_ID	MANE_SELECT	MANE_PLUS_CLINICAL	TSL	APPRIS	SIFT	PolyPhen	AF	CLIN_SIG	SOMATIC	PHENO	PUBMED	MOTIF_NAME	MOTIF_POS	HIGH_INF_POS	MOTIF_SCORE_CHANGE	TRANSCRIPTION_FACTORS
rs185710713	2:128743115-128743115	C	intron_variant	MODIFIER	SAP130	ENSG00000136715	Transcript	ENST00000259234.6	protein_coding	-	14/20	-	-	-	-	-	-	-	rs185710713,COSV52102543	-	-1	-	HGNC	29813	-	-	-	-	-	-	0.0004	-	0,1	0,1	-	-	-	-	-	-
rs185710713	2:128743115-128743115	C	intron_variant	MODIFIER	SAP130	ENSG00000136715	Transcript	ENST00000259235.3	protein_coding	-	14/19	-	-	-	-	-	-	-	rs185710713,COSV52102543	-	-1	-	HGNC	29813	-	-	-	-	-	-	0.0004	-	0,1	0,1	-	-	-	-	-	-
rs185710713	2:128743115-128743115	C	intron_variant	MODIFIER	SAP130	ENSG00000136715	Transcript	ENST00000357702.5	protein_coding	-	14/20	-	-	-	-	-	-	-	rs185710713,COSV52102543	-	-1	-	HGNC	29813	-	-	-	-	-	-	0.0004	-	0,1	0,1	-	-	-	-	-	-
rs185710713	2:128743115-128743115	C	regulatory_region_variant	MODIFIER	-	-	RegulatoryFeature	ENSR00001928556	TF_binding_site	-	-	-	-	-	-	-	-	-	rs185710713,COSV52102543	-	-	-	-	-	-	-	-	-	-	-	0.0004	-	0,1	0,1	-	-	-	-	-	-
rs55951804	2:165108108-165108108	A	intron_variant,non_coding_transcript_variant	MODIFIER	AC092684.1	ENSG00000237844	Transcript	ENST00000429636.1	lincRNA	-	1/4	-	-	-	-	-	-	-	rs55951804	-	-1	-	Clone_based_vega_gene	-	-	-	-	-	-	-	0.0697	-	-	-	-	-	-	-	-	-
rs55951804	2:165108108-165108108	G	intron_variant,non_coding_transcript_variant	MODIFIER	AC092684.1	ENSG00000237844	Transcript	ENST00000429636.1	lincRNA	-	1/4	-	-	-	-	-	-	-	rs55951804	-	-1	-	Clone_based_vega_gene	-	-	-	-	-	-	-	-	-	-	-	-	-	-	-	-	-
rs187884744	3:156753323-156753323	G	intron_variant	MODIFIER	LEKR1	ENSG00000197980	Transcript	ENST00000356539.4	protein_coding	-	12/12	-	-	-	-	-	-	-	rs187884744	-	1	-	HGNC	33765	-	-	-	-	-	-	0.0002	-	-	-	-	-	-	-	-	-
rs187884744	3:156753323-156753323	G	intron_variant	MODIFIER	LEKR1	ENSG00000197980	Transcript	ENST00000470811.1	protein_coding	-	13/13	-	-	-	-	-	-	-	rs187884744	-	1	-	HGNC	33765	-	-	-	-	-	-	0.0002	-	-	-	-	-	-	-	-	-
rs141647127	4:19987249-19987249	A	intergenic_variant	MODIFIER	-	-	-	-	-	-	-	-	-	-	-	-	-	-	rs141647127	-	-	-	-	-	-	-	-	-	-	-	0.0024	-	-	-	-	-	-	-	-	-
rs11962863	6:31348091-31348091	G	upstream_gene_variant	MODIFIER	ZDHHC20P2	ENSG00000223702	Transcript	ENST00000424108.1	processed_pseudogene	-	-	-	-	-	-	-	-	-	rs11962863	97	1	-	HGNC	33457	-	-	-	-	-	-	0.0222	-	-	-	-	-	-	-	-	-
rs11962863	6:31348091-31348091	G	downstream_gene_variant	MODIFIER	HLA-S	ENSG00000225851	Transcript	ENST00000425174.1	unprocessed_pseudogene	-	-	-	-	-	-	-	-	-	rs11962863	1760	-1	-	HGNC	19395	-	-	-	-	-	-	0.0222	-	-	-	-	-	-	-	-	-
rs11962863	6:31348091-31348091	G	downstream_gene_variant	MODIFIER	FGFR3P1	ENSG00000230994	Transcript	ENST00000449999.1	processed_pseudogene	-	-	-	-	-	-	-	-	-	rs11962863	2295	1	-	HGNC	21664	-	-	-	-	-	-	0.0222	-	-	-	-	-	-	-	-	-
rs150995694	6:31352397-31352397	T	downstream_gene_variant	MODIFIER	ZDHHC20P2	ENSG00000223702	Transcript	ENST00000424108.1	processed_pseudogene	-	-	-	-	-	-	-	-	-	rs150995694	3781	1	-	HGNC	33457	-	-	-	-	-	-	0.0222	-	-	-	-	-	-	-	-	-
rs150995694	6:31352397-31352397	T	upstream_gene_variant	MODIFIER	HLA-S	ENSG00000225851	Transcript	ENST00000425174.1	unprocessed_pseudogene	-	-	-	-	-	-	-	-	-	rs150995694	2332	-1	-	HGNC	19395	-	-	-	-	-	-	0.0222	-	-	-	-	-	-	-	-	-
rs77594881	9:14860179-14860179	G	intron_variant,NMD_transcript_variant	MODIFIER	FREM1	ENSG00000164946	Transcript	ENST00000380875.3	nonsense_mediated_decay	-	4/30	-	-	-	-	-	-	-	rs77594881	-	-1	-	HGNC	23399	-	-	-	-	-	-	0.0881	-	-	-	-	-	-	-	-	-
rs77594881	9:14860179-14860179	G	intron_variant	MODIFIER	FREM1	ENSG00000164946	Transcript	ENST00000380880.3	protein_coding	-	3/36	-	-	-	-	-	-	-	rs77594881	-	-1	-	HGNC	23399	-	-	-	-	-	-	0.0881	-	-	-	-	-	-	-	-	-
rs77594881	9:14860179-14860179	G	intron_variant	MODIFIER	FREM1	ENSG00000164946	Transcript	ENST00000380881.4	protein_coding	-	4/37	-	-	-	-	-	-	-	rs77594881	-	-1	-	HGNC	23399	-	-	-	-	-	-	0.0881	-	-	-	-	-	-	-	-	-
rs77594881	9:14860179-14860179	G	intron_variant	MODIFIER	FREM1	ENSG00000164946	Transcript	ENST00000422223.2	protein_coding	-	4/37	-	-	-	-	-	-	-	rs77594881	-	-1	-	HGNC	23399	-	-	-	-	-	-	0.0881	-	-	-	-	-	-	-	-	-
rs28413927	9:14860248-14860248	A	intron_variant,NMD_transcript_variant	MODIFIER	FREM1	ENSG00000164946	Transcript	ENST00000380875.3	nonsense_mediated_decay	-	4/30	-	-	-	-	-	-	-	rs28413927	-	-1	-	HGNC	23399	-	-	-	-	-	-	0.0881	-	-	-	-	-	-	-	-	-
rs28413927	9:14860248-14860248	T	intron_variant,NMD_transcript_variant	MODIFIER	FREM1	ENSG00000164946	Transcript	ENST00000380875.3	nonsense_mediated_decay	-	4/30	-	-	-	-	-	-	-	rs28413927	-	-1	-	HGNC	23399	-	-	-	-	-	-	-	-	-	-	-	-	-	-	-	-
rs28413927	9:14860248-14860248	A	intron_variant	MODIFIER	FREM1	ENSG00000164946	Transcript	ENST00000380880.3	protein_coding	-	3/36	-	-	-	-	-	-	-	rs28413927	-	-1	-	HGNC	23399	-	-	-	-	-	-	0.0881	-	-	-	-	-	-	-	-	-
rs28413927	9:14860248-14860248	T	intron_variant	MODIFIER	FREM1	ENSG00000164946	Transcript	ENST00000380880.3	protein_coding	-	3/36	-	-	-	-	-	-	-	rs28413927	-	-1	-	HGNC	23399	-	-	-	-	-	-	-	-	-	-	-	-	-	-	-	-
rs28413927	9:14860248-14860248	A	intron_variant	MODIFIER	FREM1	ENSG00000164946	Transcript	ENST00000380881.4	protein_coding	-	4/37	-	-	-	-	-	-	-	rs28413927	-	-1	-	HGNC	23399	-	-	-	-	-	-	0.0881	-	-	-	-	-	-	-	-	-
rs28413927	9:14860248-14860248	T	intron_variant	MODIFIER	FREM1	ENSG00000164946	Transcript	ENST00000380881.4	protein_coding	-	4/37	-	-	-	-	-	-	-	rs28413927	-	-1	-	HGNC	23399	-	-	-	-	-	-	-	-	-	-	-	-	-	-	-	-
rs28413927	9:14860248-14860248	A	intron_variant	MODIFIER	FREM1	ENSG00000164946	Transcript	ENST00000422223.2	protein_coding	-	4/37	-	-	-	-	-	-	-	rs28413927	-	-1	-	HGNC	23399	-	-	-	-	-	-	0.0881	-	-	-	-	-	-	-	-	-
rs28413927	9:14860248-14860248	T	intron_variant	MODIFIER	FREM1	ENSG00000164946	Transcript	ENST00000422223.2	protein_coding	-	4/37	-	-	-	-	-	-	-	rs28413927	-	-1	-	HGNC	23399	-	-	-	-	-	-	-	-	-	-	-	-	-	-	-	-
rs28433528	9:14860402-14860402	G	intron_variant,NMD_transcript_variant	MODIFIER	FREM1	ENSG00000164946	Transcript	ENST00000380875.3	nonsense_mediated_decay	-	4/30	-	-	-	-	-	-	-	rs28433528	-	-1	-	HGNC	23399	-	-	-	-	-	-	0.0881	-	-	-	-	-	-	-	-	-
rs28433528	9:14860402-14860402	G	intron_variant	MODIFIER	FREM1	ENSG00000164946	Transcript	ENST00000380880.3	protein_coding	-	3/36	-	-	-	-	-	-	-	rs28433528	-	-1	-	HGNC	23399	-	-	-	-	-	-	0.0881	-	-	-	-	-	-	-	-	-
rs28433528	9:14860402-14860402	G	intron_variant	MODIFIER	FREM1	ENSG00000164946	Transcript	ENST00000380881.4	protein_coding	-	4/37	-	-	-	-	-	-	-	rs28433528	-	-1	-	HGNC	23399	-	-	-	-	-	-	0.0881	-	-	-	-	-	-	-	-	-
rs28433528	9:14860402-14860402	G	intron_variant	MODIFIER	FREM1	ENSG00000164946	Transcript	ENST00000422223.2	protein_coding	-	4/37	-	-	-	-	-	-	-	rs28433528	-	-1	-	HGNC	23399	-	-	-	-	-	-	0.0881	-	-	-	-	-	-	-	-	-
rs72724955	9:28052813-28052813	A	intron_variant	MODIFIER	LINGO2	ENSG00000174482	Transcript	ENST00000379992.2	protein_coding	-	4/5	-	-	-	-	-	-	-	rs72724955	-	-1	-	HGNC	21207	-	-	-	-	-	-	0.0044	-	-	-	-	-	-	-	-	-
rs11962863	HSCHR6_MHC_COX:31338557-31338557	G	downstream_gene_variant	MODIFIER	HLA-S	ENSG00000225145	Transcript	ENST00000417754.1	unprocessed_pseudogene	-	-	-	-	-	-	-	-	-	rs11962863	1767	-1	-	HGNC	19395	-	-	-	-	-	-	0.0222	-	-	-	-	-	-	-	-	-
rs11962863	HSCHR6_MHC_COX:31338557-31338557	G	downstream_gene_variant	MODIFIER	FGFR3P	ENSG00000223971	Transcript	ENST00000434840.1	processed_pseudogene	-	-	-	-	-	-	-	-	-	rs11962863	2306	1	-	Clone_based_vega_gene	-	-	-	-	-	-	-	0.0222	-	-	-	-	-	-	-	-	-
rs11962863	HSCHR6_MHC_COX:31338557-31338557	G	upstream_gene_variant	MODIFIER	ZDHHC20P2	ENSG00000232659	Transcript	ENST00000449890.1	processed_pseudogene	-	-	-	-	-	-	-	-	-	rs11962863	97	1	-	HGNC	33457	-	-	-	-	-	-	0.0222	-	-	-	-	-	-	-	-	-
rs150995694	HSCHR6_MHC_COX:31342871-31342871	T	upstream_gene_variant	MODIFIER	HLA-S	ENSG00000225145	Transcript	ENST00000417754.1	unprocessed_pseudogene	-	-	-	-	-	-	-	-	-	rs150995694	2333	-1	-	HGNC	19395	-	-	-	-	-	-	0.0222	-	-	-	-	-	-	-	-	-
rs150995694	HSCHR6_MHC_COX:31342871-31342871	T	downstream_gene_variant	MODIFIER	ZDHHC20P2	ENSG00000232659	Transcript	ENST00000449890.1	processed_pseudogene	-	-	-	-	-	-	-	-	-	rs150995694	3791	1	-	HGNC	33457	-	-	-	-	-	-	0.0222	-	-	-	-	-	-	-	-	-
rs11962863	HSCHR6_MHC_MANN:31391144-31391144	G	downstream_gene_variant	MODIFIER	FGFR3P	ENSG00000224131	Transcript	ENST00000430251.1	processed_pseudogene	-	-	-	-	-	-	-	-	-	rs11962863	2299	1	-	Clone_based_vega_gene	-	-	-	-	-	-	-	0.0222	-	-	-	-	-	-	-	-	-
rs11962863	HSCHR6_MHC_MANN:31391144-31391144	G	upstream_gene_variant	MODIFIER	ZDHHC20P2	ENSG00000226732	Transcript	ENST00000433773.1	processed_pseudogene	-	-	-	-	-	-	-	-	-	rs11962863	97	1	-	HGNC	33457	-	-	-	-	-	-	0.0222	-	-	-	-	-	-	-	-	-
rs11962863	HSCHR6_MHC_MANN:31391144-31391144	G	downstream_gene_variant	MODIFIER	HLA-S	ENSG00000228179	Transcript	ENST00000440712.1	unprocessed_pseudogene	-	-	-	-	-	-	-	-	-	rs11962863	1760	-1	-	HGNC	19395	-	-	-	-	-	-	0.0222	-	-	-	-	-	-	-	-	-
rs150995694	HSCHR6_MHC_MANN:31395451-31395451	T	downstream_gene_variant	MODIFIER	ZDHHC20P2	ENSG00000226732	Transcript	ENST00000433773.1	processed_pseudogene	-	-	-	-	-	-	-	-	-	rs150995694	3782	1	-	HGNC	33457	-	-	-	-	-	-	0.0222	-	-	-	-	-	-	-	-	-
rs150995694	HSCHR6_MHC_MANN:31395451-31395451	T	upstream_gene_variant	MODIFIER	HLA-S	ENSG00000228179	Transcript	ENST00000440712.1	unprocessed_pseudogene	-	-	-	-	-	-	-	-	-	rs150995694	2333	-1	-	HGNC	19395	-	-	-	-	-	-	0.0222	-	-	-	-	-	-	-	-	-
rs11962863	HSCHR6_MHC_QBL:31338205-31338205	G	downstream_gene_variant	MODIFIER	HLA-S	ENSG00000237559	Transcript	ENST00000419729.1	unprocessed_pseudogene	-	-	-	-	-	-	-	-	-	rs11962863	1747	-1	-	HGNC	19395	-	-	-	-	-	-	0.0222	-	-	-	-	-	-	-	-	-
rs11962863	HSCHR6_MHC_QBL:31338205-31338205	G	upstream_gene_variant	MODIFIER	ZDHHC20P2	ENSG00000231773	Transcript	ENST00000423129.1	processed_pseudogene	-	-	-	-	-	-	-	-	-	rs11962863	97	1	-	HGNC	33457	-	-	-	-	-	-	0.0222	-	-	-	-	-	-	-	-	-
rs11962863	HSCHR6_MHC_QBL:31338205-31338205	G	downstream_gene_variant	MODIFIER	FGFR3P	ENSG00000232276	Transcript	ENST00000454711.1	processed_pseudogene	-	-	-	-	-	-	-	-	-	rs11962863	2300	1	-	Clone_based_vega_gene	-	-	-	-	-	-	-	0.0222	-	-	-	-	-	-	-	-	-
rs150995694	HSCHR6_MHC_QBL:31342499-31342499	T	upstream_gene_variant	MODIFIER	HLA-S	ENSG00000237559	Transcript	ENST00000419729.1	unprocessed_pseudogene	-	-	-	-	-	-	-	-	-	rs150995694	2333	-1	-	HGNC	19395	-	-	-	-	-	-	0.0222	-	-	-	-	-	-	-	-	-
rs150995694	HSCHR6_MHC_QBL:31342499-31342499	T	downstream_gene_variant	MODIFIER	ZDHHC20P2	ENSG00000231773	Transcript	ENST00000423129.1	processed_pseudogene	-	-	-	-	-	-	-	-	-	rs150995694	3771	1	-	HGNC	33457	-	-	-	-	-	-	0.0222	-	-	-	-	-	-	-	-	-
rs11962863	HSCHR6_MHC_SSTO:31341002-31341002	G	downstream_gene_variant	MODIFIER	HLA-S	ENSG00000226027	Transcript	ENST00000416556.1	unprocessed_pseudogene	-	-	-	-	-	-	-	-	-	rs11962863	1775	-1	-	HGNC	19395	-	-	-	-	-	-	0.0222	-	-	-	-	-	-	-	-	-
rs11962863	HSCHR6_MHC_SSTO:31341002-31341002	G	upstream_gene_variant	MODIFIER	ZDHHC20P2	ENSG00000227405	Transcript	ENST00000427014.1	processed_pseudogene	-	-	-	-	-	-	-	-	-	rs11962863	97	1	-	HGNC	33457	-	-	-	-	-	-	0.0222	-	-	-	-	-	-	-	-	-
rs11962863	HSCHR6_MHC_SSTO:31341002-31341002	G	downstream_gene_variant	MODIFIER	FGFR3P	ENSG00000232244	Transcript	ENST00000447153.1	processed_pseudogene	-	-	-	-	-	-	-	-	-	rs11962863	2323	1	-	Clone_based_vega_gene	-	-	-	-	-	-	-	0.0222	-	-	-	-	-	-	-	-	-
rs150995694	HSCHR6_MHC_SSTO:31345324-31345324	T	upstream_gene_variant	MODIFIER	HLA-S	ENSG00000226027	Transcript	ENST00000416556.1	unprocessed_pseudogene	-	-	-	-	-	-	-	-	-	rs150995694	2330	-1	-	HGNC	19395	-	-	-	-	-	-	0.0222	-	-	-	-	-	-	-	-	-
rs150995694	HSCHR6_MHC_SSTO:31345324-31345324	T	downstream_gene_variant	MODIFIER	ZDHHC20P2	ENSG00000227405	Transcript	ENST00000427014.1	processed_pseudogene	-	-	-	-	-	-	-	-	-	rs150995694	3799	1	-	HGNC	33457	-	-	-	-	-	-	0.0222	-	-	-	-	-	-	-	-	-

## Sheet: Supplementary Data 6
Supplementary Data 6. Phenome-wide Mendelian randomisation (ieugwas db) - blood TNFRSF1A expression
id	rsid	ea	nea	eaf	trait	MR_beta	MR_SE	MR_pval	MR_FWER	MR_FDR
ieu-b-32	rs1800692	G	A	0.588924	Lymphocyte cell count	0.336915	0.0273239	6.2128e-35	4.55522e-31	4.55522e-31
ieu-b-31	rs1800692	G	A	0.588982	Monocyte cell count	0.307775	0.0270704	5.93898e-30	4.35446e-26	2.17723e-26
ieu-b-33	rs1800692	G	A	0.58754	Eosinophil cell count	0.254239	0.0287183	8.52977e-19	6.25403e-15	2.08468e-15
ieu-b-30	rs1800692	G	A	0.589817	White blood cell count	0.226282	0.0266197	1.88728e-17	1.38376e-13	3.45939e-14
ebi-a-GCST004607	rs1800692	G	A	0.5866	Plateletcrit	0.415789	0.0531065	4.90434e-15	3.59586e-11	7.19172e-12
ebi-a-GCST004625	rs1800692	G	A	0.5864	Monocyte count	0.365276	0.0519148	1.97738e-12	1.44982e-08	2.41636e-09
ebi-a-GCST004627	rs1800692	G	A	0.5864	Lymphocyte counts	0.321352	0.0522982	8.01577e-10	5.87716e-06	8.39595e-07
ebi-a-GCST005581	rs1800692	G	A	NA	Primary biliary cirrhosis	-2.55158	0.442285	7.97025e-09	5.84379e-05	6.74389e-06
ieu-b-29	rs1800692	G	A	0.587611	Basophil cell count	0.171014	0.0296761	8.27809e-09	6.0695e-05	6.74389e-06
ebi-a-GCST004608	rs1800692	G	A	0.5863	Granulocyte percentage of myeloid white cells	-0.288858	0.0519169	2.6389e-08	0.000193484	1.93484e-05
ebi-a-GCST004624	rs1800692	G	A	0.5864	Sum eosinophil basophil counts	0.268159	0.0518539	2.32307e-07	0.00170327	0.000154843
ebi-a-GCST004603	rs1800692	G	A	0.5866	Platelet count	0.266992	0.0529237	4.53895e-07	0.00332796	0.00027733
ieu-a-1025	rs1800692	G	A	0.5805	Multiple sclerosis	-1.1879	0.237639	5.76998e-07	0.00423055	0.000283666
ebi-a-GCST005531	rs1800692	G	A	NA	Multiple sclerosis	-1.18817	0.236587	5.11005e-07	0.00374669	0.000283666
ebi-a-GCST004633	rs1800692	G	A	0.5865	Neutrophil percentage of white cells	-0.259101	0.0518446	5.80332e-07	0.00425499	0.000283666
ebi-a-GCST004609	rs1800692	G	A	0.5863	Monocyte percentage of white cells	0.251755	0.051778	1.1609e-06	0.00851176	0.000531985
ebi-a-GCST004606	rs1800692	G	A	0.5864	Eosinophil counts	0.245973	0.0518011	2.05017e-06	0.0150319	0.000884227
ebi-a-GCST004623	rs1800692	G	A	0.5864	Neutrophil percentage of granulocytes	-0.246107	0.051988	2.20227e-06	0.0161471	0.000897059
ebi-a-GCST005529	rs1800692	G	A	NA	Ankylosing spondylitis	0.265096	0.0585077	5.87186e-06	0.0430524	0.00226592
ebi-a-GCST004617	rs1800692	G	A	0.5864	Eosinophil percentage of granulocytes	0.225493	0.051979	1.43685e-05	0.10535	0.00526748
ebi-a-GCST004618	rs1800692	G	A	0.5864	White blood cell count (basophil)	0.197954	0.0508393	9.87223e-05	0.723832	0.0329014
ukb-b-17616	rs1800692	G	A	0.587665	Treatment/medication code: xalatan 0.005% eye drops	0.005988	0.00157196	0.000139382	1	0.0444325
ubm-a-1940	rs1800692	G	A	0.58181	NET100 0784	0.852113	0.225352	0.000156043	1	0.0476711
ebi-a-GCST004599	rs1800692	G	A	0.5866	Mean platelet volume	0.196825	0.0523676	0.000170913	1	0.0501253
ubm-a-919	rs1800692	G	A	0.58181	NODEamps100 0028	0.821127	0.219718	0.000186096	1	0.0524791
ebi-a-GCST004634	rs1800692	G	A	0.5864	Basophil percentage of granulocytes	0.188824	0.0509021	0.000207628	1	0.0543688
ubm-a-871	rs1800692	G	A	0.58181	NODEamps25 0001	0.816901	0.219718	0.000200847	1	0.0543688
met-d-GlycA	rs1800692	G	A	0.588507	Glycoprotein acetyls	0.238003	0.0592176	5.84153e-05	0.428301	0.0203953
ubm-a-1577	rs1800692	G	A	0.58181	NET100 0421	0.801408	0.225352	0.000376186	1	0.0951102
ebi-a-GCST004610	rs1800692	G	A	0.5864	White blood cell count	0.183948	0.0520759	0.000411958	1	0.100392
ukb-b-3825	rs1800692	G	A	0.587786	Age angina diagnosed	0.599538	0.17071	0.000444699	1	0.100392
ubm-a-873	rs1800692	G	A	0.58181	NODEamps25 0003	0.776056	0.221127	0.000448859	1	0.100392
ieu-b-39	rs1800692	G	A	0.5941	diastolic blood pressure	-0.887324	0.253521	0.000465258	1	0.100392
ebi-a-GCST004600	rs1800692	G	A	0.5864	Eosinophil percentage of white cells	0.181111	0.0517485	0.000465539	1	0.100392
ieu-b-18	rs1800692	G	A	NA	multiple sclerosis	-0.863144	0.250586	0.000572113	1	0.119057
ubm-a-1390	rs1800692	G	A	0.58181	NET100 0234	0.778873	0.226761	0.000593029	1	0.119057
ubm-a-1008	rs1800692	G	A	0.58181	NET25 0062	-0.773239	0.225352	0.000600807	1	0.119057
ebi-a-GCST004632	rs1800692	G	A	0.5864	Lymphocyte percentage of white cells	0.177038	0.0517545	0.00062454	1	0.120503
ubm-a-1153	rs1800692	G	A	0.58181	NET25 0207	-0.769014	0.225352	0.000643699	1	0.121015
ubm-a-3115	rs1800692	G	A	0.58181	a2009s rh S collat transv post thickness	0.729577	0.215493	0.000710174	1	0.130175
ubm-a-2986	rs1800692	G	A	0.58181	a2009s lh G postcentral thickness	0.694366	0.207042	0.000797268	1	0.141773
ukb-b-15096	rs1800692	G	A	0.587665	Operation code: tonsillectomy / tonsil surgery	0.0207958	0.00621717	0.000823139	1	0.141773
ubm-a-2956	rs1800692	G	A	0.58181	DKTatlas lh transversetemporal thickness	0.715493	0.214085	0.000831455	1	0.141773
ebi-a-GCST004132	rs1800692	G	A	NA	Crohn's disease	0.792958	0.239437	0.000927095	1	0.154488
ubm-a-555	rs1800692	G	A	0.58181	IDP dMRI TBSS OD Anterior corona radiata L	-0.732394	0.222535	0.000997825	1	0.159912
ukb-b-533	rs1800692	G	A	0.587582	Ease of skin tanning	-0.0952573	0.028957	0.00100327	1	0.159912
ubm-a-1336	rs1800692	G	A	0.58181	NET100 0180	0.747887	0.228169	0.00104628	1	0.163219
ukb-b-953	rs1800692	G	A	0.588502	Values wanted	0.158786	0.0495225	0.00134437	1	0.204712
ubm-a-1745	rs1800692	G	A	0.58181	NET100 0589	-0.723944	0.226761	0.00141024	1	0.206798
ubm-a-917	rs1800692	G	A	0.58181	NODEamps100 0026	0.694366	0.216901	0.0013681	1	0.204712
ebi-a-GCST90002317	rs1800692	G	A	0.602815	Lymphocyte counts	0.229577	0.0724085	0.0015213	1	0.218709
ebi-a-GCST006636	rs1800692	G	A	0.602825	Menstruation quality of life impact (dysmenorrhea)	1.26682	0.400277	0.00155165	1	0.218782
ubm-a-1249	rs1800692	G	A	0.58181	NET100 0093	-0.702817	0.223944	0.00169893	1	0.232759
ukb-b-16523	rs1800692	G	A	0.587366	Type of meals eaten: Bought sandwiches	0.07103	0.0228801	0.0019064	1	0.254141
ubm-a-2991	rs1800692	G	A	0.58181	a2009s lh G temp sup-G T transv thickness	0.66338	0.214085	0.00194382	1	0.254502
ubm-a-2366	rs1800692	G	A	0.58181	NET100 1210	0.698592	0.226761	0.00206483	1	0.265603
ubm-a-1870	rs1800692	G	A	0.58181	NET100 0714	-0.695775	0.226761	0.00215264	1	0.272123
ubm-a-3003	rs1800692	G	A	0.58181	a2009s lh S central thickness	0.630986	0.207042	0.00230662	1	0.286647
ubm-a-883	rs1800692	G	A	0.58181	NODEamps25 0013	0.677465	0.223944	0.00248504	1	0.298694
ubm-a-1855	rs1800692	G	A	0.58181	NET100 0699	0.692958	0.228169	0.00238916	1	0.291955
ubm-a-935	rs1800692	G	A	0.58181	NODEamps100 0044	0.640845	0.212676	0.0025847	1	0.302929
ubm-a-1132	rs1800692	G	A	0.58181	NET25 0186	-0.669014	0.222535	0.00264423	1	0.302929
ubm-a-846	rs1800692	G	A	0.58181	IDP dMRI ProbtrackX ISOVF atr l	-0.622535	0.207042	0.00264011	1	0.302929
ubm-a-315	rs1800692	G	A	0.58181	IDP dMRI TBSS MO Anterior corona radiata L	0.680282	0.228169	0.00286857	1	0.313916
ubm-a-1012	rs1800692	G	A	0.58181	NET25 0066	-0.664789	0.222535	0.00281415	1	0.312626
ubm-a-1314	rs1800692	G	A	0.58181	NET100 0158	-0.683099	0.228169	0.00275502	1	0.310766
ubm-a-876	rs1800692	G	A	0.58181	NODEamps25 0006	0.653521	0.221127	0.0031225	1	0.331799
ebi-a-GCST90001789	rs1800692	G	A	0.713	CD25 on IgD- CD38dim B cell	1.10268	0.372535	0.00307715	1	0.331789
ubm-a-842	rs1800692	G	A	0.58181	IDP dMRI ProbtrackX OD unc l	-0.65493	0.222535	0.00325009	1	0.334222
ubm-a-1778	rs1800692	G	A	0.58181	NET100 0622	0.666197	0.226761	0.00330456	1	0.334222
ebi-a-GCST90002342	rs1800692	G	A	0.693347	Monocyte count	0.757155	0.258169	0.00335933	1	0.334222
ubm-a-2970	rs1800692	G	A	0.58181	a2009s lh G front inf-Opercular thickness	0.595775	0.202817	0.0033087	1	0.334222
ubm-a-2964	rs1800692	G	A	0.58181	a2009s lh G&S cingul-Ant thickness	0.602817	0.205634	0.00337322	1	0.334222
ubm-a-1146	rs1800692	G	A	0.58181	NET25 0200	-0.661972	0.226761	0.00350869	1	0.34301
ebi-a-GCST004131	rs1800692	G	A	NA	Inflammatory bowel disease	0.540845	0.185915	0.00362481	1	0.345158
ubm-a-2946	rs1800692	G	A	0.58181	DKTatlas lh postcentral thickness	0.585915	0.201408	0.00362481	1	0.345158
ubm-a-924	rs1800692	G	A	0.58181	NODEamps100 0033	0.622535	0.215493	0.00386606	1	0.355892
ubm-a-1516	rs1800692	G	A	0.58181	NET100 0360	0.657746	0.226761	0.00372424	1	0.350078
ubm-a-554	rs1800692	G	A	0.58181	IDP dMRI TBSS OD Anterior corona radiata R	-0.650704	0.225352	0.00388317	1	0.355892
ubm-a-898	rs1800692	G	A	0.58181	NODEamps100 0007	0.616901	0.214085	0.00395688	1	0.358171
ukb-b-175	rs1800692	G	A	0.587665	Operation code: vaginal prolapse/colposuspension	0.00823307	0.00286161	0.00401373	1	0.358886
ubm-a-1629	rs1800692	G	A	0.58181	NET100 0473	0.647887	0.226761	0.00427473	1	0.377619
ubm-a-2935	rs1800692	G	A	0.58181	DKTatlas lh lateraloccipital thickness	0.605634	0.212676	0.00440389	1	0.379874
ubm-a-2977	rs1800692	G	A	0.58181	a2009s lh G occipital middle thickness	0.605634	0.212676	0.00440389	1	0.379874
ubm-a-183	rs1800692	G	A	0.58181	IDP tfMRI 90th-percentile zstat shapes	0.639437	0.225352	0.00454683	1	0.387644
ubm-a-2949	rs1800692	G	A	0.58181	DKTatlas lh precuneus thickness	0.567606	0.202817	0.00513229	1	0.41649
ubm-a-946	rs1800692	G	A	0.58181	NODEamps100 0055	0.521127	0.185915	0.00506249	1	0.41649
ukb-b-8442	rs1800692	G	A	0.587366	Intake of sugar added to tea	-0.152599	0.0544752	0.00509053	1	0.41649
ubm-a-2019	rs1800692	G	A	0.58181	NET100 0863	-0.638028	0.228169	0.0051692	1	0.41649
ebi-a-GCST004631	rs1800692	G	A	0.5865	Basophil percentage of white cells	0.140855	0.0504483	0.00523729	1	0.41739
ubm-a-2609	rs1800692	G	A	0.58181	NET100 1453	0.638028	0.228169	0.0051692	1	0.41649
ebi-a-GCST005348	rs1800692	G	A	0.6143	Total body bone mineral density	0.233803	0.084507	0.00566326	1	0.426968
ubm-a-2958	rs1800692	G	A	0.58181	DKTatlas lh MeanThickness thickness	0.550704	0.198592	0.00555336	1	0.426968
ubm-a-2954	rs1800692	G	A	0.58181	DKTatlas lh superiortemporal thickness	0.559155	0.202817	0.00583443	1	0.426968
ubm-a-181	rs1800692	G	A	0.58181	IDP tfMRI 90th-percentile BOLD shapes	0.621127	0.223944	0.00554424	1	0.426968
ukb-b-15251	rs1800692	G	A	0.587878	Fracture resulting from simple fall	0.127377	0.0461499	0.00577898	1	0.426968
ubm-a-2026	rs1800692	G	A	0.58181	NET100 0870	-0.623944	0.226761	0.00593135	1	0.426968
ubm-a-1964	rs1800692	G	A	0.58181	NET100 0808	-0.623944	0.226761	0.00593135	1	0.426968
ukb-b-20009	rs1800692	G	A	0.587662	Diagnoses - secondary ICD10: R05 Cough	-0.00397418	0.00144217	0.00585669	1	0.426968
ukb-b-3596	rs1800692	G	A	0.587662	Diagnoses - main ICD10: D22.3 Melanocytic naevi of other and unspecified parts of face	-0.00464397	0.0016887	0.00595915	1	0.426968
ubm-a-1760	rs1800692	G	A	0.58181	NET100 0604	0.612676	0.223944	0.00622196	1	0.426968
ieu-b-4830	rs1800692	G	A	NA	Waist-hip ratio	-0.0112676	0.00422535	0.00766076	1	0.456656
ubm-a-944	rs1800692	G	A	0.58181	NODEamps100 0053	0.601408	0.219718	0.00619685	1	0.426968
ubm-a-3000	rs1800692	G	A	0.58181	a2009s lh Pole occipital thickness	0.587324	0.214085	0.00608027	1	0.426968
ukb-b-3444	rs1800692	G	A	0.587628	Treatment speciality of consultant (recoded): Endocrinology	-0.00495497	0.0018117	0.00623844	1	0.426968
ukb-b-9882	rs1800692	G	A	0.587665	Operation code: hip surgery (not replacement)	0.00513917	0.00188076	0.00628566	1	0.426968
ukb-b-16451	rs1800692	G	A	0.587762	Illnesses of mother: Diabetes	-0.0250108	0.00915817	0.00631449	1	0.426968
ukb-b-13814	rs1800692	G	A	0.587589	Treatment speciality of consultant (recoded): Ear, nose and throat (ENT)	0.018427	0.00674197	0.00627255	1	0.426968
ukb-b-6849	rs1800692	G	A	0.587662	PCT where patients GP was registered: DARLINGTON PCT	-0.00458952	0.00168338	0.00640348	1	0.426968
ubm-a-1092	rs1800692	G	A	0.58181	NET25 0146	0.611268	0.225352	0.00667778	1	0.436729
ubm-a-1731	rs1800692	G	A	0.58181	NET100 0575	0.61831	0.228169	0.00673083	1	0.436729
ubm-a-1657	rs1800692	G	A	0.58181	NET100 0501	-0.609859	0.223944	0.00646391	1	0.426968
ubm-a-824	rs1800692	G	A	0.58181	IDP dMRI ProbtrackX OD cgh r	-0.571831	0.209859	0.00643342	1	0.426968
ukb-b-1935	rs1800692	G	A	0.587662	Operative procedures - main OPCS: W26.2 Manipulation of fracture of bone NEC	0.00389725	0.00144258	0.00690087	1	0.443835
ubm-a-97	rs1800692	G	A	0.58181	IDP T1 FAST ROIs R lingual gyrus	0.439437	0.16338	0.00715259	1	0.448229
ukb-b-13824	rs1800692	G	A	0.587676	Gas or solid-fuel cooking/heating: A gas hob or gas cooker	-0.037087	0.0137628	0.00704456	1	0.448229
ukb-b-11639	rs1800692	G	A	0.587662	Diagnoses - secondary ICD10: Z96.1 Presence of intraocular lens	-0.00560251	0.00208224	0.00713202	1	0.448229
ukb-b-4080	rs1800692	G	A	0.58788	Ankle spacing width	-0.0872694	0.0325777	0.00738854	1	0.449565
ukb-b-6412	rs1800692	G	A	0.588271	Number of stillbirths	0.0659003	0.0245952	0.00737554	1	0.449565
ubm-a-2849	rs1800692	G	A	0.58181	DKTatlas rh supramarginal area	-0.459155	0.171831	0.00753712	1	0.452968
ubm-a-2968	rs1800692	G	A	0.58181	a2009s lh G cingul-Post-ventral thickness	0.584507	0.21831	0.00741917	1	0.449565
ubm-a-2937	rs1800692	G	A	0.58181	DKTatlas lh lingual thickness	0.573239	0.214085	0.00741447	1	0.449565
ubm-a-1023	rs1800692	G	A	0.58181	NET25 0077	-0.602817	0.226761	0.00785161	1	0.464258
ubm-a-1318	rs1800692	G	A	0.58181	NET100 0162	0.6	0.226761	0.00814588	1	0.468734
ubm-a-2948	rs1800692	G	A	0.58181	DKTatlas lh precentral thickness	0.540845	0.204225	0.00809035	1	0.468734
ebi-a-GCST90001785	rs1800692	G	A	0.7129	CD25 on IgD- CD24- B cell	1.01127	0.382113	0.00813255	1	0.468734
ukb-b-13276	rs1800692	G	A	0.587662	Operative procedures - main OPCS: S47.2 Drainage of lesion of skin NEC	0.00555177	0.00210152	0.00824695	1	0.468734
ukb-b-9596	rs1800692	G	A	0.587684	Vitamin and mineral supplements: Vitamin A	0.0108904	0.00413508	0.00844691	1	0.47568
ieu-b-4764	rs1800692	G	A	NA	C-reactive protein	0.219718	0.0830986	0.00819162	1	0.468734
ukb-b-8266	rs1800692	G	A	0.587352	Other egg intake	-0.0448123	0.0170811	0.00870327	1	0.48112
ukb-b-1799	rs1800692	G	A	0.58764	Methods of admission to hospital (recoded): Transfer	0.0100356	0.00383899	0.00894532	1	0.481396
ubm-a-1431	rs1800692	G	A	0.58181	NET100 0275	0.594366	0.226761	0.00876419	1	0.48112
ubm-a-3029	rs1800692	G	A	0.58181	a2009s lh S subparietal thickness	0.540845	0.207042	0.00899498	1	0.481396
ubm-a-909	rs1800692	G	A	0.58181	NODEamps100 0018	0.553521	0.211268	0.00879298	1	0.48112
ebi-a-GCST004453	rs1800692	G	A	NA	Interleukin-4 levels	0.633803	0.240845	0.00849891	1	0.47568
ubm-a-1747	rs1800692	G	A	0.58181	NET100 0591	-0.585915	0.223944	0.00888748	1	0.481396
ukb-b-13979	rs1800692	G	A	0.587665	Non-cancer illness code, self-reported: fracture lower leg / ankle	0.00496862	0.00190711	0.00917912	1	0.48769
ukb-b-8398	rs1800692	G	A	0.587665	Non-cancer illness code, self-reported: glaucoma	0.00783256	0.00301975	0.00949267	1	0.493619
ubm-a-903	rs1800692	G	A	0.58181	NODEamps100 0012	0.559155	0.215493	0.00946539	1	0.493619
ebi-a-GCST90002044	rs1800692	G	A	0.7012	CD45 on CD33dim HLA DR+ CD11b-	-1.42254	0.549014	0.00956774	1	0.494019
ubm-a-827	rs1800692	G	A	0.58181	IDP dMRI ProbtrackX OD fma	-0.552113	0.214085	0.00991019	1	0.496875
ubm-a-187	rs1800692	G	A	0.58181	IDP tfMRI 90th-percentile zstat faces	0.577465	0.222535	0.00946083	1	0.493619
ukb-b-19388	rs1800692	G	A	0.587662	Diagnoses - main ICD10: K85 Acute pancreatitis	-0.00394096	0.00153507	0.0102499	1	0.496875
ukb-b-3388	rs1800692	G	A	0.587665	Operation code: ear surgery	0.0097279	0.00378131	0.010093	1	0.496875
ukb-b-6885	rs1800692	G	A	0.587366	Types of spread used on bread/crackers: Spreadable butter on bread/crackers	0.062557	0.0243872	0.0103128	1	0.496875
ukb-b-8416	rs1800692	G	A	0.587662	Type of cancer: ICD10: C44.9 Malignant neoplasm of skin, unspecified	0.00656873	0.00255124	0.0100321	1	0.496875
ebi-a-GCST004426	rs1800692	G	A	NA	Tumor necrosis factor alpha levels	0.935211	0.361972	0.00977588	1	0.496875
ubm-a-1025	rs1800692	G	A	0.58181	NET25 0079	0.570423	0.222535	0.0103685	1	0.496875
ubm-a-3079	rs1800692	G	A	0.58181	a2009s rh G front middle thickness	0.515493	0.2	0.0099528	1	0.496875
ubm-a-1096	rs1800692	G	A	0.58181	NET25 0150	-0.567606	0.221127	0.0102618	1	0.496875
ubm-a-2412	rs1800692	G	A	0.58181	NET100 1256	-0.587324	0.229577	0.0105191	1	0.500817
ubm-a-242	rs1800692	G	A	0.58181	IDP dMRI TBSS FA Tapetum R	0.570423	0.222535	0.0103685	1	0.496875
ubm-a-684	rs1800692	G	A	0.58181	IDP dMRI ProbtrackX MO atr l	0.588732	0.229577	0.0103349	1	0.496875
ubm-a-2957	rs1800692	G	A	0.58181	DKTatlas lh insula thickness	0.539437	0.211268	0.0106697	1	0.504713
ubm-a-877	rs1800692	G	A	0.58181	NODEamps25 0007	0.560563	0.221127	0.0112437	1	0.516047
ubm-a-1646	rs1800692	G	A	0.58181	NET100 0490	-0.58169	0.228169	0.0107914	1	0.507195
ukb-b-15352	rs1800692	G	A	0.587662	Operative procedures - main OPCS: H23.1 Endoscopic snare resection of lesion of lower bowel using fibreoptic sigmoidoscope	0.00418482	0.00164676	0.0110459	1	0.515853
ukb-b-4946	rs1800692	G	A	0.587366	Types of spread used on bread/crackers: Cholesterol-lowering polyunsaturated margarine on bread/crackers	-0.0421885	0.0166185	0.0111281	1	0.516047
ubm-a-902	rs1800692	G	A	0.58181	NODEamps100 0011	0.538028	0.212676	0.0114127	1	0.516047
ubm-a-901	rs1800692	G	A	0.58181	NODEamps100 0010	0.535211	0.211268	0.0112983	1	0.516047
ubm-a-912	rs1800692	G	A	0.58181	NODEamps100 0021	0.532394	0.211268	0.0117355	1	0.516047
ieu-a-12	rs1800692	G	A	0.5956	Crohn's disease	0.443882	0.175858	0.0115997	1	0.516047
ebi-a-GCST003044	rs1800692	G	A	0.5956	Crohn's disease	0.443882	0.175858	0.0115997	1	0.516047
ebi-a-GCST90001793	rs1800692	G	A	0.713	CD25 on switched memory B cell	0.953521	0.378028	0.0116572	1	0.516047
ubm-a-1887	rs1800692	G	A	0.58181	NET100 0731	0.571831	0.226761	0.0116776	1	0.516047
ukb-b-2469	rs1800692	G	A	0.587662	Operative procedures - main OPCS: P27.3 Colposcopy of vagina	-0.00413207	0.00164007	0.0117539	1	0.516047
ukb-b-5664	rs1800692	G	A	0.587618	Frequency of tenseness / restlessness in last 2 weeks	-0.0470339	0.0187625	0.0121829	1	0.52177
ubm-a-152	rs1800692	G	A	0.58181	IDP T1 FAST ROIs R cerebellum VIIb	0.469014	0.187324	0.0122882	1	0.52177
ubm-a-1324	rs1800692	G	A	0.58181	NET100 0168	-0.571831	0.228169	0.0122046	1	0.52177
ubm-a-3006	rs1800692	G	A	0.58181	a2009s lh S circular insula inf thickness	0.521127	0.207042	0.0118357	1	0.516542
ubm-a-95	rs1800692	G	A	0.58181	IDP T1 FAST ROIs R parahipp gyrus post	0.5	0.2	0.0124193	1	0.52177
ubm-a-2980	rs1800692	G	A	0.58181	a2009s lh G oc-temp med-Lingual thickness	0.533803	0.214085	0.0126519	1	0.52177
ubm-a-2983	rs1800692	G	A	0.58181	a2009s lh G pariet inf-Angular thickness	0.505634	0.202817	0.0126649	1	0.52177
ubm-a-1142	rs1800692	G	A	0.58181	NET25 0196	-0.561972	0.225352	0.0126402	1	0.52177
ubm-a-2960	rs1800692	G	A	0.58181	a2009s lh G&S occipital inf thickness	0.53662	0.215493	0.0127673	1	0.52177
ubm-a-1844	rs1800692	G	A	0.58181	NET100 0688	0.567606	0.228169	0.0128589	1	0.52177
ubm-a-3066	rs1800692	G	A	0.58181	a2009s rh G&S occipital inf thickness	0.542254	0.21831	0.0129963	1	0.52177
ukb-b-18820	rs1800692	G	A	0.587669	Main speciality of consultant (recoded): Ear, nose and throat (ENT)	0.0156966	0.00630962	0.0128562	1	0.52177
ukb-b-17527	rs1800692	G	A	0.587662	Operative procedures - secondary OPCS: V55.1 One level of spine	0.0056659	0.002279	0.0129139	1	0.52177
ukb-b-5460	rs1800692	G	A	0.587366	Dessert consumers	-0.0934068	0.0374814	0.0126997	1	0.52177
ebi-a-GCST90001999	rs1800692	G	A	0.712	PDL-1 on CD14- CD16+ monocyte	-0.959577	0.386197	0.0129667	1	0.52177
ubm-a-1448	rs1800692	G	A	0.58181	NET100 0292	-0.564789	0.228169	0.0133121	1	0.52177
ubm-a-1501	rs1800692	G	A	0.58181	NET100 0345	0.553521	0.223944	0.0134473	1	0.52177
ubm-a-605	rs1800692	G	A	0.58181	IDP dMRI TBSS ISOVF Superior corona radiata L	-0.467606	0.190141	0.0139224	1	0.52177
ubm-a-900	rs1800692	G	A	0.58181	NODEamps100 0009	0.526761	0.212676	0.0132558	1	0.52177
ubm-a-2999	rs1800692	G	A	0.58181	a2009s lh Lat Fis-post thickness	0.504225	0.204225	0.0135504	1	0.52177
ubm-a-1131	rs1800692	G	A	0.58181	NET25 0185	-0.556338	0.225352	0.0135586	1	0.52177
ubm-a-2932	rs1800692	G	A	0.58181	DKTatlas lh inferiorparietal thickness	0.488732	0.198592	0.0138553	1	0.52177
ubm-a-1186	rs1800692	G	A	0.58181	NET100 0030	-0.560563	0.226761	0.0134341	1	0.52177
ebi-a-GCST90002116	rs1800692	G	A	0.7047	HLA DR on B cell	1.01324	0.411972	0.0139136	1	0.52177
ukb-b-11709	rs1800692	G	A	0.587662	Diagnoses - secondary ICD10: Z85.4 Personal history of malignant neoplasm of genital organs	-0.00561613	0.00228056	0.0137932	1	0.52177
ukb-b-8893	rs1800692	G	A	0.589039	Manic/hyper symptoms: I was more talkative than usual	-0.115319	0.0468511	0.0138395	1	0.52177
ukb-b-2603	rs1800692	G	A	0.587051	Average monthly fortified wine intake	-0.176417	0.0719587	0.0142207	1	0.52177
ubm-a-180	rs1800692	G	A	0.58181	IDP tfMRI median BOLD shapes	0.560563	0.228169	0.0140185	1	0.52177
ubm-a-2988	rs1800692	G	A	0.58181	a2009s lh G precuneus thickness	0.507042	0.207042	0.0143262	1	0.52177
ubm-a-2987	rs1800692	G	A	0.58181	a2009s lh G precentral thickness	0.505634	0.207042	0.014599	1	0.52177
ubm-a-3052	rs1800692	G	A	0.58181	DKTatlas rh postcentral thickness	0.497183	0.202817	0.0142306	1	0.52177
ubm-a-2878	rs1800692	G	A	0.58181	a2009s rh G pariet inf-Supramar area	-0.443662	0.18169	0.0146118	1	0.52177
ubm-a-182	rs1800692	G	A	0.58181	IDP tfMRI median zstat shapes	0.552113	0.225352	0.0142856	1	0.52177
ubm-a-73	rs1800692	G	A	0.58181	IDP T1 FAST ROIs R intracalc cortex	0.480282	0.195775	0.0141577	1	0.52177
ebi-a-GCST90002084	rs1800692	G	A	0.7054	SSC-A on Natural Killer T	-1.00394	0.410563	0.0144739	1	0.52177
ubm-a-1190	rs1800692	G	A	0.58181	NET100 0034	-0.557746	0.228169	0.0145075	1	0.52177
ubm-a-2084	rs1800692	G	A	0.58181	NET100 0928	0.540845	0.222535	0.015083	1	0.52177
ubm-a-2463	rs1800692	G	A	0.58181	NET100 1307	0.55493	0.226761	0.0143969	1	0.52177
ebi-a-GCST90001919	rs1800692	G	A	0.7054	CD45 on Natural Killer T	-1.00465	0.412535	0.0148794	1	0.52177
ukb-b-11567	rs1800692	G	A	0.587662	Operative procedures - main OPCS: D02.1 Excision of lesion of external ear	0.00369777	0.00151814	0.014862	1	0.52177
ukb-b-19698	rs1800692	G	A	0.587665	Treatment/medication code: clopidogrel	0.00581013	0.00238941	0.0150316	1	0.52177
ukb-b-2729	rs1800692	G	A	0.582959	Age heart attack diagnosed	0.479073	0.197434	0.0152452	1	0.523516
ukb-b-12930	rs1800692	G	A	0.587686	Mouth/teeth dental problems: Dentures	-0.0272841	0.0111856	0.0147195	1	0.52177
ebi-a-GCST90001913	rs1800692	G	A	0.7055	CD45 on granulocyte	-0.994366	0.409155	0.0150866	1	0.52177
ubm-a-3065	rs1800692	G	A	0.58181	a2009s rh G&S frontomargin thickness	0.505634	0.208451	0.0152799	1	0.523516
ubm-a-1326	rs1800692	G	A	0.58181	NET100 0170	-0.552113	0.228169	0.015531	1	0.524763
ubm-a-927	rs1800692	G	A	0.58181	NODEamps100 0036	0.511268	0.209859	0.0148408	1	0.52177
ubm-a-2950	rs1800692	G	A	0.58181	DKTatlas lh rostralanteriorcingulate thickness	0.508451	0.209859	0.0154006	1	0.524763
ubm-a-1047	rs1800692	G	A	0.58181	NET25 0101	0.542254	0.223944	0.0154615	1	0.524763
ubm-a-2566	rs1800692	G	A	0.58181	NET100 1410	-0.547887	0.228169	0.0163399	1	0.528427
ukb-b-546	rs1800692	G	A	0.587662	Diagnoses - secondary ICD10: Z86.6 Personal history of diseases of the nervous system and sense organs	-0.0059328	0.00245442	0.0156409	1	0.526051
ukb-b-17287	rs1800692	G	A	0.587662	Diagnoses - main ICD10: R39.8 Other and unspecified symptoms and signs involving the urinary system	-0.00465658	0.00193854	0.0163007	1	0.528427
ukb-b-9127	rs1800692	G	A	0.587609	Illnesses of father: Chronic bronchitis/emphysema	-0.0247415	0.010246	0.0157455	1	0.526316
ukb-b-10169	rs1800692	G	A	0.58763	Guilty feelings	-0.0327699	0.013591	0.0159023	1	0.526316
ukb-b-67	rs1800692	G	A	0.591109	Carer support indicators: Yes	0.144059	0.0598134	0.0160192	1	0.526316
ukb-b-10433	rs1800692	G	A	0.587665	Treatment/medication code: fexofenadine	0.00400724	0.00166914	0.0163602	1	0.528427
ubm-a-1983	rs1800692	G	A	0.58181	NET100 0827	0.546479	0.228169	0.0166176	1	0.530153
ubm-a-1265	rs1800692	G	A	0.58181	NET100 0109	-0.543662	0.225352	0.0158435	1	0.526316
ubm-a-1672	rs1800692	G	A	0.58181	NET100 0516	-0.549296	0.228169	0.0160662	1	0.526316
ubm-a-2978	rs1800692	G	A	0.58181	a2009s lh G occipital sup thickness	0.519718	0.216901	0.0165704	1	0.530153
ubm-a-314	rs1800692	G	A	0.58181	IDP dMRI TBSS MO Anterior corona radiata R	0.549296	0.229577	0.0167277	1	0.530272
ubm-a-635	rs1800692	G	A	0.58181	IDP dMRI ProbtrackX FA cgh r	0.535211	0.223944	0.0168513	1	0.530272
ubm-a-2436	rs1800692	G	A	0.58181	NET100 1280	0.542254	0.226761	0.0167886	1	0.530272
met-d-Sphingomyelins	rs1800692	G	A	0.588524	Sphingomyelins	0.129528	0.0555955	0.0198156	1	0.54598
ukb-b-13391	rs1800692	G	A	0.587662	Diagnoses - main ICD10: G45.9 Transient cerebral ischaemic attack, unspecified	-0.00389397	0.00162603	0.0166306	1	0.530153
ubm-a-2201	rs1800692	G	A	0.58181	NET100 1045	0.525352	0.221127	0.0175111	1	0.54598
ubm-a-1854	rs1800692	G	A	0.58181	NET100 0698	0.539437	0.226761	0.0173652	1	0.544111
ubm-a-1126	rs1800692	G	A	0.58181	NET25 0180	-0.530986	0.223944	0.0177367	1	0.54598
ubm-a-297	rs1800692	G	A	0.58181	IDP dMRI TBSS MO Fornix	0.526761	0.222535	0.0179286	1	0.54598
ubm-a-532	rs1800692	G	A	0.58181	IDP dMRI TBSS OD Middle cerebellar peduncle	-0.480282	0.202817	0.0178819	1	0.54598
ukb-b-11605	rs1800692	G	A	0.587659	Medication for pain relief, constipation, heartburn: Omeprazole (e.g. Zanprol)	0.0170766	0.00719939	0.0176944	1	0.54598
ebi-a-GCST90002039	rs1800692	G	A	0.7058	CD80 on monocyte	-0.999014	0.422535	0.0180626	1	0.54598
ubm-a-1451	rs1800692	G	A	0.58181	NET100 0295	0.53662	0.228169	0.0186802	1	0.54598
ebi-a-GCST005523	rs1800692	G	A	NA	Celiac disease	-0.626401	0.265482	0.0183001	1	0.54598
ebi-a-GCST90002306	rs1800692	G	A	0.695382	Hematocrit	0.546028	0.231451	0.0183166	1	0.54598
ubm-a-936	rs1800692	G	A	0.58181	NODEamps100 0045	0.495775	0.211268	0.0189422	1	0.54598
ubm-a-1022	rs1800692	G	A	0.58181	NET25 0076	-0.530986	0.225352	0.0184605	1	0.54598
ubm-a-2992	rs1800692	G	A	0.58181	a2009s lh G temp sup-Lateral thickness	0.488732	0.208451	0.0190478	1	0.54598
ubm-a-1174	rs1800692	G	A	0.58181	NET100 0018	-0.53662	0.228169	0.0186802	1	0.54598
ubm-a-2972	rs1800692	G	A	0.58181	a2009s lh G front inf-Triangul thickness	0.480282	0.204225	0.0186866	1	0.54598
ubm-a-1687	rs1800692	G	A	0.58181	NET100 0531	0.535211	0.226761	0.0182627	1	0.54598
ieu-a-22	rs1800692	G	A	NA	Schizophrenia	-0.367572	0.156338	0.0187162	1	0.54598
ukb-b-12114	rs1800692	G	A	0.587662	Operative procedures - secondary OPCS: Y82.3 Application of local anaesthetic NEC	0.00752349	0.00321458	0.0192616	1	0.54598
ukb-b-16040	rs1800692	G	A	0.587676	Main speciality of consultant (recoded): Oral and maxillo facial surgery	-0.00359942	0.00152863	0.0185393	1	0.54598
ukb-b-8838	rs1800692	G	A	0.587662	PCT responsible for patient data: CENTRAL AND EASTERN CHESHIRE PCT	0.00501256	0.00214451	0.0194186	1	0.54598
ebi-a-GCST90002077	rs1800692	G	A	0.7028	SSC-A on HLA DR+ Natural Killer	-0.970563	0.41507	0.0193712	1	0.54598
ubm-a-2173	rs1800692	G	A	0.58181	NET100 1017	0.528169	0.225352	0.019091	1	0.54598
ubm-a-2974	rs1800692	G	A	0.58181	a2009s lh G front sup thickness	0.460563	0.197183	0.0195061	1	0.54598
ebi-a-GCST90002337	rs1800692	G	A	0.669903	Mean corpuscular volume	0.555418	0.238356	0.0197955	1	0.54598
ubm-a-1455	rs1800692	G	A	0.58181	NET100 0299	-0.526761	0.225352	0.0194132	1	0.54598
ubm-a-1568	rs1800692	G	A	0.58181	NET100 0412	-0.522535	0.223944	0.0196307	1	0.54598
ubm-a-1742	rs1800692	G	A	0.58181	NET100 0586	-0.528169	0.226761	0.0198489	1	0.54598
ubm-a-1338	rs1800692	G	A	0.58181	NET100 0182	0.530986	0.228169	0.0199567	1	0.54598
ukb-b-9696	rs1800692	G	A	0.587662	Diagnoses - main ICD10: Z53.8 Procedure not carried out for other reasons	0.00348951	0.00149549	0.0196298	1	0.54598
ukb-b-11282	rs1800692	G	A	0.587665	Non-cancer illness code, self-reported: vaginal prolapse/uterine prolapse	-0.00519561	0.00222532	0.0195558	1	0.54598
ukb-b-2719	rs1800692	G	A	0.587665	Operation code: laparotomy nos	0.00516665	0.00222811	0.0204034	1	0.554067
ukb-b-1645	rs1800692	G	A	0.587662	Operative procedures - main OPCS: C75.1 Insertion of prosthetic replacement for lens NEC	-0.0112149	0.00482449	0.0200946	1	0.547709
ebi-a-GCST008031	rs1800692	G	A	0.725891	End-stage renal disease	-2.24534	0.971796	0.0208603	1	0.560247
ubm-a-185	rs1800692	G	A	0.58181	IDP tfMRI 90th-percentile BOLD faces	0.519718	0.225352	0.0210967	1	0.562476
ubm-a-1563	rs1800692	G	A	0.58181	NET100 0407	-0.522535	0.226761	0.0212031	1	0.5629
met-d-S_HDL_P	rs1800692	G	A	0.588507	Concentration of small HDL particles	0.136724	0.0594946	0.0215568	1	0.566179
ukb-b-19132	rs1800692	G	A	0.587662	PCT where patients GP was registered: STOCKTON-ON-TEES TEACHING PCT	0.0060047	0.0025988	0.0208569	1	0.560247
ukb-b-18113	rs1800692	G	A	0.587665	Non-cancer illness code, self-reported: asthma	0.0220889	0.00955087	0.0207359	1	0.560247
ebi-a-GCST004458	rs1800692	G	A	NA	Granulocyte-colony stimulating factor levels	0.561972	0.243662	0.0210906	1	0.562476
ubm-a-907	rs1800692	G	A	0.58181	NODEamps100 0016	0.514085	0.223944	0.0216989	1	0.566179
ubm-a-2269	rs1800692	G	A	0.58181	NET100 1113	-0.523944	0.228169	0.0216589	1	0.566179
ubm-a-567	rs1800692	G	A	0.58181	IDP dMRI TBSS OD Cingulum cingulate gyrus L	-0.502817	0.21831	0.0212661	1	0.5629
ieu-b-38	rs1800692	G	A	0.5952	systolic blood pressure	-1.00563	0.438028	0.0216862	1	0.566179
ubm-a-1049	rs1800692	G	A	0.58181	NET25 0103	0.507042	0.221127	0.0218484	1	0.568058
ieu-a-1083	rs1800692	G	A	0.59	Birth weight	-0.125352	0.0549296	0.0224863	1	0.568516
ebi-a-GCST007557	rs1800692	G	A	0.59	Birth weight	-0.125352	0.0549296	0.0224863	1	0.568516
ukb-b-394	rs1800692	G	A	0.588098	Transport type for commuting to job workplace: None of the above	0.00610869	0.00266748	0.0220178	1	0.568516
ukb-b-18408	rs1800692	G	A	0.587729	Illnesses of father: Heart disease	-0.0342273	0.0149796	0.0223168	1	0.568516
ukb-b-2416	rs1800692	G	A	0.587662	Operative procedures - secondary OPCS: C90.3 Subtenons anaesthetic	-0.00344017	0.00150579	0.0223346	1	0.568516
ebi-a-GCST004437	rs1800692	G	A	NA	Monocyte chemoattractant protein-3 levels	1.45211	0.643662	0.0240695	1	0.581115
ebi-a-GCST90001976	rs1800692	G	A	0.7054	FSC-A on Natural Killer T	-0.913803	0.399437	0.0221533	1	0.568516
ubm-a-3019	rs1800692	G	A	0.58181	a2009s lh S oc-temp med&Lingual thickness	0.473239	0.207042	0.022271	1	0.568516
ieu-a-30	rs1800692	G	A	0.600863	Crohn's disease	0.781703	0.342254	0.0223723	1	0.568516
ubm-a-2927	rs1800692	G	A	0.58181	DKTatlas lh caudalanteriorcingulate thickness	0.487324	0.215493	0.0237322	1	0.581115
ubm-a-1952	rs1800692	G	A	0.58181	NET100 0796	-0.514085	0.226761	0.0233853	1	0.581115
ukb-b-13614	rs1800692	G	A	0.587662	PCT where patients GP was registered: ASHTON, LEIGH AND WIGAN PCT	0.00494862	0.00217161	0.0226799	1	0.57144
ukb-b-9708	rs1800692	G	A	0.587662	Diagnoses - main ICD10: M79.66 Pain in limb (Lower leg)	0.00410044	0.00180894	0.023405	1	0.581115
ebi-a-GCST90001970	rs1800692	G	A	0.7028	FSC-A on HLA DR+ Natural Killer	-0.94662	0.418028	0.0235441	1	0.581115
ubm-a-2557	rs1800692	G	A	0.58181	NET100 1401	0.512676	0.228169	0.0246456	1	0.581115
ubm-a-2847	rs1800692	G	A	0.58181	DKTatlas rh superiorparietal area	-0.407042	0.180282	0.0239574	1	0.581115
ubm-a-2036	rs1800692	G	A	0.58181	NET100 0880	0.515493	0.228169	0.0238673	1	0.581115
met-d-S_HDL_C	rs1800692	G	A	0.588507	Cholesterol in small HDL	0.134332	0.0593856	0.0236961	1	0.581115
ukb-b-19202	rs1800692	G	A	0.587366	Type of fat/oil used in cooking: Normal fat butter	0.0469777	0.0208504	0.0242539	1	0.581115
ukb-b-20296	rs1800692	G	A	0.587646	Blood clot, DVT, bronchitis, emphysema, asthma, rhinitis, eczema, allergy diagnosed by doctor: Asthma	0.0216103	0.00954375	0.0235532	1	0.581115
ukb-b-6772	rs1800692	G	A	0.587665	Operation code: removal of mole/skin lesion	-0.00797092	0.00353017	0.0239493	1	0.581115
ubm-a-922	rs1800692	G	A	0.58181	NODEamps100 0031	0.477465	0.212676	0.024766	1	0.581115
ubm-a-893	rs1800692	G	A	0.58181	NODEamps100 0002	0.469014	0.208451	0.0244489	1	0.581115
ubm-a-2273	rs1800692	G	A	0.58181	NET100 1117	-0.507042	0.225352	0.0244489	1	0.581115
ebi-a-GCST90001698	rs1800692	G	A	0.7124	CD45RA+ CD28- CD8+ T cell Absolute Count	124.268	55.2535	0.0245097	1	0.581115
ukb-b-12040	rs1800692	G	A	0.587665	Non-cancer illness code, self-reported: deep venous thrombosis (dvt)	0.00942614	0.00419724	0.0247171	1	0.581115
ukb-b-4586	rs1800692	G	A	0.587662	Diagnoses - secondary ICD10: T81.4 Infection following a procedure, not elsewhere classified	0.00383823	0.00170842	0.0246625	1	0.581115
ukb-b-12122	rs1800692	G	A	0.587662	PCT where patients GP was registered: CENTRAL AND EASTERN CHESHIRE PCT	0.00479861	0.0021387	0.0248519	1	0.581115
ebi-a-GCST005349	rs1800692	G	A	0.6119	Total body bone mineral density (age over 60)	0.323944	0.14507	0.0255483	1	0.581115
ubm-a-2632	rs1800692	G	A	0.58181	NET100 1476	0.502817	0.223944	0.02475	1	0.581115
ubm-a-707	rs1800692	G	A	0.58181	IDP dMRI ProbtrackX MO unc l	0.519718	0.232394	0.025328	1	0.581115
ubm-a-434	rs1800692	G	A	0.58181	IDP dMRI TBSS L2 Tapetum R	-0.501408	0.223944	0.0251563	1	0.581115
ubm-a-2200	rs1800692	G	A	0.58181	NET100 1044	0.509859	0.226761	0.0245477	1	0.581115
ieu-b-34	rs1800692	G	A	0.588832	neutrophil cell count	0.0620704	0.0277887	0.0255058	1	0.581115
ebi-a-GCST005346	rs1800692	G	A	0.617	Total body bone mineral density (age 30-45)	0.48169	0.215493	0.025398	1	0.581115
ubm-a-3141	rs1800692	G	A	0.58181	netmat ICA 09Aug2017 001	-0.512676	0.229577	0.0255404	1	0.581115
ubm-a-1053	rs1800692	G	A	0.58181	NET25 0107	-0.501408	0.225352	0.0260812	1	0.582128
ubm-a-2969	rs1800692	G	A	0.58181	a2009s lh G cuneus thickness	0.48169	0.215493	0.025398	1	0.581115
ebi-a-GCST90001967	rs1800692	G	A	0.7055	FSC-A on CD14+ monocyte	-0.918451	0.412113	0.0258379	1	0.581115
met-d-Phe	rs1800692	G	A	0.588512	Phenylalanine	0.132196	0.059452	0.0261774	1	0.582128
met-d-S_HDL_CE	rs1800692	G	A	0.588507	Cholesteryl esters in small HDL	0.132821	0.0595765	0.0257863	1	0.581115
ukb-b-14177	rs1800692	G	A	0.587666	Vascular/heart problems diagnosed by doctor: High blood pressure	-0.0292503	0.0131215	0.0258009	1	0.581115
ebi-a-GCST90001681	rs1800692	G	A	0.7128	CD25++ CD8+ T cell Absolute Count	0.900563	0.40507	0.0262005	1	0.582128
ubm-a-2438	rs1800692	G	A	0.58181	NET100 1282	-0.504225	0.226761	0.0261752	1	0.582128
ubm-a-1877	rs1800692	G	A	0.58181	NET100 0721	-0.502817	0.226761	0.0265964	1	0.587363
ubm-a-1633	rs1800692	G	A	0.58181	NET100 0477	-0.505634	0.226761	0.0257598	1	0.581115
ubm-a-1943	rs1800692	G	A	0.58181	NET100 0787	0.505634	0.226761	0.0257598	1	0.581115
ubm-a-3023	rs1800692	G	A	0.58181	a2009s lh S parieto occipital thickness	0.449296	0.202817	0.026741	1	0.588159
ubm-a-984	rs1800692	G	A	0.58181	NET25 0038	-0.502817	0.226761	0.0265964	1	0.587363
ubm-a-1407	rs1800692	G	A	0.58181	NET100 0251	0.498592	0.225352	0.0269321	1	0.588159
ukb-b-19955	rs1800692	G	A	0.587662	Diagnoses - secondary ICD10: I12.0 Hypertensive renal disease with renal failure	-0.00329893	0.00149073	0.0269005	1	0.588159
ukb-b-16407	rs1800692	G	A	0.587544	Trunk fat percentage	0.0590459	0.0266989	0.0269977	1	0.588159
ukb-b-13038	rs1800692	G	A	0.587665	Non-cancer illness code, self-reported: varicose veins	-0.00395618	0.0017893	0.0270339	1	0.588159
ubm-a-1171	rs1800692	G	A	0.58181	NET100 0015	0.504225	0.228169	0.0271137	1	0.588159
ieu-a-294	rs1800692	G	A	0.5956	Inflammatory bowel disease	0.321532	0.145918	0.0275589	1	0.59168
ebi-a-GCST003043	rs1800692	G	A	0.5956	Inflammatory bowel disease	0.321532	0.145918	0.0275589	1	0.59168
met-d-M_LDL_P	rs1800692	G	A	0.588507	Concentration of medium LDL particles	0.143559	0.0596397	0.0160795	1	0.526316
ukb-b-10733	rs1800692	G	A	0.587665	Operation code: fertility treatment procedures	0.00333646	0.00151455	0.0275988	1	0.59168
ubm-a-55	rs1800692	G	A	0.58181	IDP T1 FAST ROIs R inf temp gyrus post	-0.423944	0.192958	0.0280147	1	0.597104
ubm-a-3031	rs1800692	G	A	0.58181	a2009s lh S temporal sup thickness	0.439437	0.2	0.0280074	1	0.597104
ubm-a-1661	rs1800692	G	A	0.58181	NET100 0505	-0.494366	0.225352	0.0282534	1	0.600446
ukb-b-3991	rs1800692	G	A	0.587665	Operation code: retinal operation/vitrectomy	-0.00502194	0.00229551	0.0286895	1	0.606388
ukb-b-1255	rs1800692	G	A	0.587356	Double crust pastry intake	0.0753987	0.0344663	0.0286984	1	0.606388
ukb-b-7236	rs1800692	G	A	0.587662	Operative procedures - secondary OPCS: K40.2 Saphenous vein graft replacement of two coronary arteries	0.003056	0.00140293	0.0293833	1	0.614676
ebi-a-GCST90001787	rs1800692	G	A	0.713	CD25 on IgD- CD38- B cell	0.825493	0.378451	0.0291654	1	0.612725
ubm-a-1512	rs1800692	G	A	0.58181	NET100 0356	-0.492958	0.226761	0.0297117	1	0.614676
ubm-a-1954	rs1800692	G	A	0.58181	NET100 0798	0.491549	0.225352	0.0291649	1	0.612725
ebi-a-GCST90001450	rs1800692	G	A	0.7102	CD62L- monocyte Absolute Count	0.907606	0.417042	0.0295334	1	0.614676
met-d-M_LDL_C	rs1800692	G	A	0.588507	Cholesterol in medium LDL	0.138691	0.0595861	0.0199345	1	0.54598
ukb-b-13246	rs1800692	G	A	0.587736	Childhood sunburn occasions	-0.0666439	0.0307292	0.0301014	1	0.614676
ebi-a-GCST006091	rs1800692	G	A	0.602825	Freckles	0.863494	0.39822	0.0301293	1	0.614676
ubm-a-908	rs1800692	G	A	0.58181	NODEamps100 0017	0.45493	0.209859	0.030175	1	0.614676
ubm-a-3034	rs1800692	G	A	0.58181	DKTatlas rh caudalmiddlefrontal thickness	0.435211	0.2	0.029551	1	0.614676
ubm-a-3078	rs1800692	G	A	0.58181	a2009s rh G front inf-Triangul thickness	0.442254	0.204225	0.0303481	1	0.614676
ubm-a-1375	rs1800692	G	A	0.58181	NET100 0219	-0.48169	0.222535	0.0304216	1	0.614676
ubm-a-186	rs1800692	G	A	0.58181	IDP tfMRI median zstat faces	0.487324	0.225352	0.0305797	1	0.614676
ubm-a-1619	rs1800692	G	A	0.58181	NET100 0463	-0.488732	0.226761	0.03114	1	0.614676
ubm-a-1813	rs1800692	G	A	0.58181	NET100 0657	-0.485915	0.225352	0.0310641	1	0.614676
ubm-a-239	rs1800692	G	A	0.58181	IDP dMRI TBSS FA Superior fronto-occipital fasciculus L	0.477465	0.221127	0.0308319	1	0.614676
met-d-Citrate	rs1800692	G	A	0.588501	Citrate	0.113071	0.0590748	0.0556168	1	0.662297
met-d-M_LDL_CE	rs1800692	G	A	0.588507	Cholesteryl esters in medium LDL	0.140658	0.0595566	0.0181889	1	0.54598
ukb-b-14699	rs1800692	G	A	0.587763	Illnesses of mother: Alzheimer's disease/dementia	-0.0190252	0.00879923	0.0306069	1	0.614676
ukb-b-20509	rs1800692	G	A	0.587662	PCT responsible for patient data: LIVERPOOL PCT	-0.00601569	0.00278596	0.0308277	1	0.614676
ebi-a-GCST90001601	rs1800692	G	A	0.7104	Lymphocyte Absolute Count	0.816197	0.379577	0.0315332	1	0.614676
ubm-a-252	rs1800692	G	A	0.58181	IDP dMRI TBSS MD Medial lemniscus R	-0.471831	0.219718	0.0317586	1	0.614676
ubm-a-1627	rs1800692	G	A	0.58181	NET100 0471	-0.484507	0.225352	0.0315552	1	0.614676
ubm-a-896	rs1800692	G	A	0.58181	NODEamps100 0005	0.438028	0.204225	0.0319666	1	0.614676
ubm-a-437	rs1800692	G	A	0.58181	IDP dMRI TBSS L3 Pontine crossing tract	-0.467606	0.216901	0.0310958	1	0.614676
met-c-861	rs1800692	G	A	0.618896	Glycerol	0.330887	0.153944	0.0316023	1	0.614676
ebi-a-GCST90002376	rs1800692	G	A	0.694717	White blood cell count	0.497042	0.231479	0.0317736	1	0.614676
met-d-M_LDL_L	rs1800692	G	A	0.588507	Total lipids in medium LDL	0.138852	0.0595607	0.019739	1	0.54598
ukb-b-7641	rs1800692	G	A	0.587367	Crumble intake	-0.0494804	0.0230649	0.0319315	1	0.614676
ukb-b-8428	rs1800692	G	A	0.586563	Forced expiratory volume in 1-second (FEV1), predicted	-0.0718472	0.0335087	0.0320222	1	0.614676
ukb-b-17371	rs1800692	G	A	0.587665	Treatment/medication code: esomeprazole	0.00370768	0.0017311	0.0322092	1	0.614676
ukb-b-3454	rs1800692	G	A	0.587662	Operative procedures - secondary OPCS: C71.2 Phacoemulsification of lens	-0.0101682	0.00473908	0.0319053	1	0.614676
ubm-a-977	rs1800692	G	A	0.58181	NET25 0031	-0.484507	0.226761	0.0326268	1	0.614676
ubm-a-1482	rs1800692	G	A	0.58181	NET100 0326	-0.484507	0.226761	0.0326268	1	0.614676
ubm-a-623	rs1800692	G	A	0.58181	IDP dMRI TBSS ISOVF Superior fronto-occipital fasciculus L	-0.464789	0.216901	0.0321246	1	0.614676
ubm-a-1725	rs1800692	G	A	0.58181	NET100 0569	-0.484507	0.226761	0.0326268	1	0.614676
ubm-a-1370	rs1800692	G	A	0.58181	NET100 0214	0.483099	0.225352	0.0320529	1	0.614676
ubm-a-1834	rs1800692	G	A	0.58181	NET100 0678	-0.485915	0.226761	0.0321246	1	0.614676
ubm-a-2088	rs1800692	G	A	0.58181	NET100 0932	-0.487324	0.228169	0.0326955	1	0.614676
ubm-a-1988	rs1800692	G	A	0.58181	NET100 0832	-0.487324	0.228169	0.0326955	1	0.614676
ubm-a-479	rs1800692	G	A	0.58181	IDP dMRI TBSS L3 Superior fronto-occipital fasciculus L	-0.438028	0.204225	0.0319666	1	0.614676
ieu-a-23	rs1800692	G	A	NA	Type 2 diabetes	-2.09042	1.01581	0.0396004	1	0.628088
met-d-M_LDL_PL	rs1800692	G	A	0.588507	Phospholipids in medium LDL	0.134871	0.0595624	0.0235518	1	0.581115
ebi-a-GCST005047	rs1800692	G	A	NA	Type 2 diabetes	-2.09042	1.03657	0.0437303	1	0.637228
ukb-b-20019	rs1800692	G	A	0.587662	PCT where patients GP was registered: NEWCASTLE PCT	-0.00689096	0.00322341	0.0325341	1	0.614676
ubm-a-2374	rs1800692	G	A	0.58181	NET100 1218	0.484507	0.226761	0.0326268	1	0.614676
ubm-a-2984	rs1800692	G	A	0.58181	a2009s lh G pariet inf-Supramar thickness	0.430986	0.201408	0.0323661	1	0.614676
ubm-a-2214	rs1800692	G	A	0.58181	NET100 1058	-0.48169	0.226761	0.0336515	1	0.621243
ubm-a-2779	rs1800692	G	A	0.58181	a2009s lh G temp sup-G T transv area	-0.433803	0.204225	0.0336586	1	0.621243
ubm-a-3116	rs1800692	G	A	0.58181	a2009s rh S front inf thickness	0.422535	0.198592	0.0333653	1	0.621243
ebi-a-GCST90001778	rs1800692	G	A	0.713	CD25 on IgD+ CD24+ B cell	0.801268	0.377324	0.0337075	1	0.621243
ieu-b-4842	rs1800692	G	A	NA	HbA1c	0.195775	0.0929577	0.0351991	1	0.625426
met-d-Ile	rs1800692	G	A	0.588506	Isoleucine	0.123387	0.0583452	0.0344497	1	0.625422
met-d-Val	rs1800692	G	A	0.588492	Valine	0.122273	0.0578224	0.0344613	1	0.625422
ukb-b-1780	rs1800692	G	A	0.587342	Fruit smoothie intake	0.0564011	0.0265548	0.0336741	1	0.621243
ukb-b-20159	rs1800692	G	A	0.587662	PCT where patients GP was registered: LIVERPOOL PCT	-0.00588644	0.00277221	0.0337227	1	0.621243
ukb-b-5867	rs1800692	G	A	0.587366	Intake of artificial sweetener added to tea	0.0973956	0.0458613	0.0336951	1	0.621243
ukb-b-12493	rs1800692	G	A	0.587662	Diagnoses - secondary ICD10: I10 Essential (primary) hypertension	-0.0204225	0.00960672	0.0335149	1	0.621243
ebi-a-GCST90001768	rs1800692	G	A	0.7131	CD24 on IgD+ CD38+ B cell	-0.805634	0.380563	0.0342641	1	0.625422
ebi-a-GCST005923	rs1800692	G	A	NA	Maternal history of Alzheimer's disease	-0.368204	0.174104	0.0344428	1	0.625422
ubm-a-3084	rs1800692	G	A	0.58181	a2009s rh G occipital sup thickness	0.459155	0.216901	0.0342698	1	0.625422
ubm-a-219	rs1800692	G	A	0.58181	IDP dMRI TBSS FA Anterior corona radiata L	0.44507	0.211268	0.0351465	1	0.625426
ubm-a-444	rs1800692	G	A	0.58181	IDP dMRI TBSS L3 Medial lemniscus R	-0.447887	0.212676	0.0352078	1	0.625426
ubm-a-2869	rs1800692	G	A	0.58181	a2009s rh G Ins lg&S cent ins area	-0.401408	0.190141	0.0347628	1	0.625426
ubm-a-2860	rs1800692	G	A	0.58181	a2009s rh G&S cingul-Mid-Post area	0.367606	0.174648	0.0353054	1	0.625426
ebi-a-GCST005536	rs1800692	G	A	NA	Type 1 diabetes	-0.563225	0.267532	0.0352686	1	0.625426
ubm-a-847	rs1800692	G	A	0.58181	IDP dMRI ProbtrackX ISOVF atr r	-0.433803	0.205634	0.0348938	1	0.625426
met-d-Total_BCAA	rs1800692	G	A	0.588493	Total concentration of branched-chain amino acids (leucine + isoleucine + valine)	0.120634	0.057492	0.0358807	1	0.627978
ukb-b-5935	rs1800692	G	A	0.587665	Operation code: shoulder surgery	-0.00764223	0.00364249	0.0358985	1	0.627978
ebi-a-GCST90001780	rs1800692	G	A	0.7129	CD25 on IgD+ CD38- B cell	0.79507	0.379577	0.0362048	1	0.627978
ubm-a-867	rs1800692	G	A	0.58181	IDP dMRI ProbtrackX ISOVF str l	-0.378873	0.180282	0.0355916	1	0.627978
ubm-a-1048	rs1800692	G	A	0.58181	NET25 0102	0.470423	0.225352	0.036843	1	0.627978
ubm-a-2985	rs1800692	G	A	0.58181	a2009s lh G parietal sup thickness	0.429577	0.205634	0.036704	1	0.627978
ieu-a-996	rs1800692	G	A	0.578927	Eczema	-0.556697	0.266755	0.036895	1	0.627978
ukb-b-18009	rs1800692	G	A	0.58789	Medication for cholesterol, blood pressure, diabetes, or take exogenous hormones: Blood pressure medication	-0.031983	0.0153603	0.0373255	1	0.627978
ukb-b-4509	rs1800692	G	A	0.58687	Age of stopping smoking	0.20277	0.0973706	0.0373004	1	0.627978
ukb-b-8902	rs1800692	G	A	0.587366	Type of sliced bread eaten: wholemeal	-0.0723975	0.034757	0.037255	1	0.627978
ukb-b-14863	rs1800692	G	A	0.587689	Mineral and other dietary supplements: Iron	0.0108056	0.00517513	0.0367996	1	0.627978
ebi-a-GCST90002358	rs1800692	G	A	0.598229	Platelet count	0.119028	0.0570986	0.0371049	1	0.627978
ubm-a-1755	rs1800692	G	A	0.58181	NET100 0599	-0.474648	0.228169	0.0375029	1	0.627978
ubm-a-323	rs1800692	G	A	0.58181	IDP dMRI TBSS MO Sagittal stratum L	-0.477465	0.229577	0.037548	1	0.627978
ubm-a-989	rs1800692	G	A	0.58181	NET25 0043	-0.474648	0.228169	0.0375029	1	0.627978
ubm-a-3041	rs1800692	G	A	0.58181	DKTatlas rh lateraloccipital thickness	0.447887	0.214085	0.0364291	1	0.627978
ubm-a-931	rs1800692	G	A	0.58181	NODEamps100 0040	0.439437	0.211268	0.0375255	1	0.627978
ubm-a-2955	rs1800692	G	A	0.58181	DKTatlas lh supramarginal thickness	0.409859	0.197183	0.0376568	1	0.627978
met-d-S_HDL_L	rs1800692	G	A	0.588507	Total lipids in small HDL	0.124081	0.0592818	0.036343	1	0.627978
ukb-b-2823	rs1800692	G	A	0.587624	Treatment speciality of consultant (recoded): Maxillo-facial surgery	-0.00359201	0.00172842	0.0376906	1	0.627978
ukb-b-16665	rs1800692	G	A	0.587662	Operative procedures - main OPCS: Q10.3 Dilation of cervix uteri and curettage of uterus NEC	-0.00606824	0.00291706	0.0375016	1	0.627978
ukb-b-8121	rs1800692	G	A	0.587647	Salt added to food	0.0527923	0.0254306	0.0378998	1	0.627978
ukb-b-14206	rs1800692	G	A	0.587662	Diagnoses - main ICD10: I20.9 Angina pectoris, unspecified	0.00592576	0.00286241	0.0384335	1	0.627978
ubm-a-2182	rs1800692	G	A	0.58181	NET100 1026	-0.471831	0.228169	0.0386493	1	0.627978
ubm-a-2473	rs1800692	G	A	0.58181	NET100 1317	-0.469014	0.226761	0.0386097	1	0.627978
ubm-a-1130	rs1800692	G	A	0.58181	NET25 0184	0.470423	0.226761	0.0380297	1	0.627978
ubm-a-891	rs1800692	G	A	0.58181	NODEamps25 0021	0.453521	0.21831	0.0377629	1	0.627978
ubm-a-2879	rs1800692	G	A	0.58181	a2009s rh G parietal sup area	-0.405634	0.194366	0.0368921	1	0.627978
ubm-a-3092	rs1800692	G	A	0.58181	a2009s rh G postcentral thickness	0.435211	0.209859	0.0380955	1	0.627978
ubm-a-1393	rs1800692	G	A	0.58181	NET100 0237	0.467606	0.225352	0.0379865	1	0.627978
ubm-a-2461	rs1800692	G	A	0.58181	NET100 1305	-0.473239	0.228169	0.0380724	1	0.627978
ebi-a-GCST004133	rs1800692	G	A	NA	Ulcerative colitis	0.490141	0.23662	0.0383188	1	0.627978
ebi-a-GCST008037	rs1800692	G	A	0.736474	Low density lipoprotein cholesterol levels	-12.2388	5.91408	0.0385061	1	0.627978
ubm-a-431	rs1800692	G	A	0.58181	IDP dMRI TBSS L2 Superior fronto-occipital fasciculus L	-0.428169	0.207042	0.0386375	1	0.627978
ubm-a-904	rs1800692	G	A	0.58181	NODEamps100 0013	0.440845	0.212676	0.0381865	1	0.627978
ubm-a-928	rs1800692	G	A	0.58181	NODEamps100 0037	0.44507	0.215493	0.038889	1	0.627978
ubm-a-3007	rs1800692	G	A	0.58181	a2009s lh S circular insula sup thickness	0.415493	0.201408	0.0391186	1	0.627978
ubm-a-184	rs1800692	G	A	0.58181	IDP tfMRI median BOLD faces	0.471831	0.228169	0.0386493	1	0.627978
met-d-S_HDL_FC	rs1800692	G	A	0.588507	Free cholesterol in small HDL	0.123502	0.0583959	0.0344376	1	0.625422
ukb-b-15582	rs1800692	G	A	0.587645	Fractured bone site(s): Ankle	0.00730773	0.00354345	0.0391772	1	0.627978
ukb-b-11886	rs1800692	G	A	0.587665	Treatment/medication code: calcium salts	-0.00481393	0.00233634	0.0393546	1	0.627978
ebi-a-GCST006352	rs1800692	G	A	0.568259	Anti-mumps virus IgG levels	0.241449	0.11686	0.0388158	1	0.627978
ebi-a-GCST90001438	rs1800692	G	A	0.7131	IgD- CD38dim B cell Absolute Count	0.762394	0.369718	0.0391987	1	0.627978
ebi-a-GCST90000025	rs1800692	G	A	0.5871	Appendicular lean mass	-0.056338	0.0267606	0.0352684	1	0.625426
ebi-a-GCST90002072	rs1800692	G	A	0.706	SSC-A on plasmacytoid Dendritic Cell	-0.870423	0.422535	0.0393985	1	0.627978
ubm-a-2996	rs1800692	G	A	0.58181	a2009s lh G temporal middle thickness	0.430986	0.209859	0.0400056	1	0.628088
ubm-a-1623	rs1800692	G	A	0.58181	NET100 0467	0.466197	0.226761	0.0397921	1	0.628088
ubm-a-895	rs1800692	G	A	0.58181	NODEamps100 0004	0.44507	0.216901	0.0401747	1	0.628088
ukb-b-8201	rs1800692	G	A	0.587665	Non-cancer illness code, self-reported: joint disorder	-0.00424796	0.00206838	0.0399989	1	0.628088
ukb-b-10546	rs1800692	G	A	0.587366	Oily fish intake	-0.102272	0.0497692	0.0398861	1	0.628088
ukb-b-19406	rs1800692	G	A	0.587662	PCT responsible for patient data: STOCKTON-ON-TEES TEACHING PCT	0.0044438	0.00216024	0.0396778	1	0.628088
ebi-a-GCST90001790	rs1800692	G	A	0.713	CD25 on memory B cell	0.771408	0.375493	0.0399381	1	0.628088
ebi-a-GCST90002090	rs1800692	G	A	0.7058	CD11c on granulocyte	-0.885634	0.432113	0.040409	1	0.628469
ubm-a-2037	rs1800692	G	A	0.58181	NET100 0881	0.469014	0.229577	0.0410579	1	0.628469
ubm-a-1494	rs1800692	G	A	0.58181	NET100 0338	-0.457746	0.223944	0.0409511	1	0.628469
ukb-b-15021	rs1800692	G	A	0.587662	Operative procedures - main OPCS: X72.4 Delivery of subsequent element of cycle of chemotherapy for neoplasm	0.00344845	0.00168797	0.0410569	1	0.628469
ukb-b-11411	rs1800692	G	A	0.587646	Blood clot, DVT, bronchitis, emphysema, asthma, rhinitis, eczema, allergy diagnosed by doctor: Blood clot in the leg (DVT)	0.00869076	0.00424946	0.0408408	1	0.628469
ukb-b-7337	rs1800692	G	A	0.587586	Types of physical activity in last 4 weeks: Walking for pleasure (not as a means of transport)	-0.027562	0.0135033	0.0412384	1	0.629483
ukb-b-19560	rs1800692	G	A	0.587654	Skin colour	0.0353932	0.0172935	0.0406956	1	0.628469
ukb-b-8909	rs1800692	G	A	0.587535	Body fat percentage	0.0454789	0.022242	0.0408813	1	0.628469
ubm-a-1203	rs1800692	G	A	0.58181	NET100 0047	-0.460563	0.226761	0.0422493	1	0.637228
ubm-a-1799	rs1800692	G	A	0.58181	NET100 0643	0.457746	0.223944	0.0409511	1	0.628469
ubm-a-1176	rs1800692	G	A	0.58181	NET100 0020	0.447887	0.219718	0.0415038	1	0.630554
ubm-a-2139	rs1800692	G	A	0.58181	NET100 0983	0.45493	0.222535	0.0409235	1	0.628469
ieu-b-42	rs1800692	G	A	0.635	schizophrenia	-0.328155	0.161972	0.0427648	1	0.637228
met-d-LDL_PL	rs1800692	G	A	0.588507	Phospholipids in LDL	0.12705	0.0593397	0.0322689	1	0.614676
ukb-b-12780	rs1800692	G	A	0.587366	Type of sliced bread eaten: white	0.0645144	0.0317797	0.0423516	1	0.637228
ukb-b-12246	rs1800692	G	A	0.587662	Operative procedures - secondary OPCS: G45.9 Unspecified diagnostic fibreoptic endoscopic examination of upper gastrointestinal tract	-0.00308876	0.00151915	0.0420313	1	0.636723
ubm-a-1428	rs1800692	G	A	0.58181	NET100 0272	0.461972	0.228169	0.0428991	1	0.637228
ubm-a-884	rs1800692	G	A	0.58181	NODEamps25 0014	0.442254	0.21831	0.0427846	1	0.637228
met-d-S_LDL_C	rs1800692	G	A	0.588507	Cholesterol in small LDL	0.128984	0.0595332	0.0302669	1	0.614676
ubm-a-348	rs1800692	G	A	0.58181	IDP dMRI TBSS L1 Medial lemniscus R	-0.449296	0.222535	0.0434885	1	0.637228
ubm-a-1200	rs1800692	G	A	0.58181	NET100 0044	-0.456338	0.226761	0.0441754	1	0.637228
ubm-a-2966	rs1800692	G	A	0.58181	a2009s lh G&S cingul-Mid-Post thickness	0.41831	0.207042	0.0433411	1	0.637228
ubm-a-2137	rs1800692	G	A	0.58181	NET100 0981	-0.457746	0.228169	0.0448378	1	0.637228
ubm-a-879	rs1800692	G	A	0.58181	NODEamps25 0009	0.447887	0.221127	0.0428183	1	0.637228
ubm-a-2590	rs1800692	G	A	0.58181	NET100 1434	-0.459155	0.226761	0.0428833	1	0.637228
ubm-a-738	rs1800692	G	A	0.58181	IDP dMRI ProbtrackX L2 atr l	-0.398592	0.198592	0.0447398	1	0.637228
ubm-a-2332	rs1800692	G	A	0.58181	NET100 1176	0.460563	0.228169	0.0435373	1	0.637228
ubm-a-2350	rs1800692	G	A	0.58181	NET100 1194	0.457746	0.226761	0.0435253	1	0.637228
ubm-a-1406	rs1800692	G	A	0.58181	NET100 0250	-0.45493	0.225352	0.0435132	1	0.637228
ebi-a-GCST90001965	rs1800692	G	A	0.7058	FSC-A on monocyte	-0.859296	0.426056	0.0437102	1	0.637228
met-d-S_LDL_CE	rs1800692	G	A	0.588507	Cholesteryl esters in small LDL	0.13125	0.0595044	0.0274031	1	0.59168
met-d-S_LDL_L	rs1800692	G	A	0.588507	Total lipids in small LDL	0.127352	0.0594611	0.0322123	1	0.614676
ukb-b-8205	rs1800692	G	A	0.587662	PCT where patients GP was registered: CAMDEN PCT	0.00307724	0.00152707	0.0438914	1	0.637228
ukb-b-13664	rs1800692	G	A	0.587665	Treatment/medication code: rosuvastatin	0.00473527	0.00235496	0.0443502	1	0.637228
ukb-b-18157	rs1800692	G	A	0.587662	Type of cancer: ICD10: C56 Malignant neoplasm of ovary	-0.0029222	0.00145077	0.0439851	1	0.637228
ebi-a-GCST90002112	rs1800692	G	A	0.7012	HLA DR on CD33- HLA DR+	1.10183	0.547606	0.0442106	1	0.637228
ubm-a-1840	rs1800692	G	A	0.58181	NET100 0684	-0.460563	0.229577	0.0448418	1	0.637228
ubm-a-1065	rs1800692	G	A	0.58181	NET25 0119	-0.45493	0.226761	0.0448337	1	0.637228
ubm-a-1214	rs1800692	G	A	0.58181	NET100 0058	0.452113	0.225352	0.0448296	1	0.637228
ubm-a-3094	rs1800692	G	A	0.58181	a2009s rh G precuneus thickness	0.419718	0.208451	0.0440606	1	0.637228
ubm-a-138	rs1800692	G	A	0.58181	IDP T1 FAST ROIs R cerebellum I-IV	0.391549	0.194366	0.0439578	1	0.637228
met-d-LDL_CE	rs1800692	G	A	0.588507	Cholesteryl esters in LDL	0.124528	0.0593227	0.0358029	1	0.627978
ukb-b-20554	rs1800692	G	A	0.587355	Milk-based pudding intake	-0.0572904	0.0285308	0.0446415	1	0.637228
ukb-b-6824	rs1800692	G	A	0.587662	Diagnoses - secondary ICD10: K62.5 Haemorrhage of anus and rectum	0.00531273	0.00265055	0.0450284	1	0.638584
ukb-b-8621	rs1800692	G	A	0.587662	Operative procedures - main OPCS: M47.9 Unspecified urethral catheterisation of bladder	-0.00341673	0.00170139	0.0446225	1	0.637228
ebi-a-GCST006946	rs1800692	G	A	0.59556	Worry too long after an embarrassing experience	-0.0682076	0.0340868	0.0453924	1	0.639096
ebi-a-GCST004445	rs1800692	G	A	NA	Interleukin-8 levels	0.714085	0.357746	0.0459271	1	0.643857
ubm-a-2953	rs1800692	G	A	0.58181	DKTatlas lh superiorparietal thickness	0.402817	0.201408	0.0455003	1	0.639096
ubm-a-685	rs1800692	G	A	0.58181	IDP dMRI ProbtrackX MO atr r	0.46338	0.230986	0.0448458	1	0.637228
ubm-a-2890	rs1800692	G	A	0.58181	a2009s rh G temporal middle area	-0.333803	0.167606	0.0464153	1	0.644858
ubm-a-2697	rs1800692	G	A	0.58181	volume lhCortexVol	0.238028	0.119718	0.0467857	1	0.646987
met-d-M_LDL_FC	rs1800692	G	A	0.588507	Free cholesterol in medium LDL	0.122556	0.0594072	0.0391148	1	0.627978
ukb-b-6806	rs1800692	G	A	0.587643	Destinations on discharge from hospital (recoded): Transfer within NHS provider: Surgical specialty	0.00302445	0.00151862	0.0464173	1	0.644858
ukb-b-14303	rs1800692	G	A	0.588502	Values entered	0.120405	0.0604628	0.0464382	1	0.644858
ubm-a-363	rs1800692	G	A	0.58181	IDP dMRI TBSS L1 Anterior corona radiata L	0.412676	0.208451	0.0477339	1	0.646987
ubm-a-1197	rs1800692	G	A	0.58181	NET100 0041	0.443662	0.223944	0.0475765	1	0.646987
ubm-a-2597	rs1800692	G	A	0.58181	NET100 1441	-0.456338	0.229577	0.0468416	1	0.646987
met-d-LDL_L	rs1800692	G	A	0.588507	Total lipids in LDL	0.124766	0.059279	0.0353146	1	0.625426
ebi-a-GCST006945	rs1800692	G	A	0.59556	Feeling guilty	-0.0669442	0.0338273	0.0478162	1	0.646987
ubm-a-1464	rs1800692	G	A	0.58181	NET100 0308	0.449296	0.226761	0.0475502	1	0.646987
ubm-a-346	rs1800692	G	A	0.58181	IDP dMRI TBSS L1 Corticospinal tract R	-0.442254	0.222535	0.0468845	1	0.646987
ubm-a-243	rs1800692	G	A	0.58181	IDP dMRI TBSS FA Tapetum L	0.452113	0.228169	0.0475373	1	0.646987
ubm-a-1683	rs1800692	G	A	0.58181	NET100 0527	-0.44507	0.225352	0.0482681	1	0.646987
met-d-L_LDL_PL	rs1800692	G	A	0.588507	Phospholipids in large LDL	0.121671	0.0590282	0.0392805	1	0.627978
ukb-b-5213	rs1800692	G	A	0.587366	Sushi intake	-0.0203431	0.010292	0.0480876	1	0.646987
ukb-b-1993	rs1800692	G	A	0.587366	Types of spread used on bread/crackers: Butter on bread/crackers	0.0680593	0.0344513	0.0482087	1	0.646987
ukb-b-622	rs1800692	G	A	0.587749	Index of best refractometry result (right)	0.106461	0.0537348	0.0475652	1	0.646987
ebi-a-GCST90001781	rs1800692	G	A	0.7169	CD25 on IgD+ CD38- naive B cell	1.04648	0.529014	0.0479097	1	0.646987
ebi-a-GCST004446	rs1800692	G	A	NA	Interleukin-6 levels	0.477465	0.239437	0.0461392	1	0.644367
ebi-a-GCST90001777	rs1800692	G	A	0.713	CD25 on CD24+ CD27+ B cell	0.740141	0.374648	0.0482042	1	0.646987
ebi-a-GCST90001739	rs1800692	G	A	0.713	CD19 on Plasma Blast-Plasma Cell	-0.746479	0.379014	0.0488925	1	0.651281
ubm-a-1636	rs1800692	G	A	0.58181	NET100 0480	0.44507	0.225352	0.0482681	1	0.646987
ubm-a-482	rs1800692	G	A	0.58181	IDP dMRI TBSS L3 Tapetum R	-0.425352	0.216901	0.0498745	1	0.651835
ubm-a-603	rs1800692	G	A	0.58181	IDP dMRI TBSS ISOVF Anterior corona radiata L	-0.405634	0.205634	0.0485408	1	0.649455
ubm-a-1084	rs1800692	G	A	0.58181	NET25 0138	0.450704	0.228169	0.0482331	1	0.646987
ubm-a-1000	rs1800692	G	A	0.58181	NET25 0054	0.44507	0.225352	0.0482681	1	0.646987
ubm-a-2908	rs1800692	G	A	0.58181	a2009s rh S intrapariet&P trans area	-0.378873	0.192958	0.0495877	1	0.651571
ukb-b-18335	rs1800692	G	A	0.587718	Wheeze or whistling in the chest in last year	0.024118	0.0122484	0.0489438	1	0.651281
ukb-b-9056	rs1800692	G	A	0.587654	Current employment status: Looking after home and/or family	0.0127537	0.00648292	0.0491505	1	0.651571
ukb-b-6105	rs1800692	G	A	0.587665	Treatment/medication code: zopiclone	-0.00347287	0.00176531	0.04915	1	0.651571
ebi-a-GCST005074	rs1800692	G	A	NA	Testosterone levels	-0.28169	0.140845	0.0455003	1	0.639096
ukb-b-8172	rs1800692	G	A	0.587665	Treatment/medication code: lercanidipine	-0.00286758	0.00146158	0.0497655	1	0.651835
ukb-b-5266	rs1800692	G	A	0.587662	Diagnoses - secondary ICD10: N39.3 Stress incontinence	0.00322576	0.0016479	0.0502892	1	0.653293
ukb-b-16751	rs1800692	G	A	0.587662	Diagnoses - secondary ICD10: J44.9 Chronic obstructive pulmonary disease, unspecified	0.00535297	0.00272962	0.049871	1	0.651835
ukb-b-10485	rs1800692	G	A	0.587662	PCT where patients GP was registered: BRACKNELL FOREST PCT	-0.002745	0.00139779	0.0495521	1	0.651571
ebi-a-GCST90001863	rs1800692	G	A	0.7076	CD3 on CD28+ CD45RA- CD8+ T cell	-0.805775	0.411127	0.0500054	1	0.652384
ubm-a-1222	rs1800692	G	A	0.58181	NET100 0066	0.433803	0.222535	0.0512516	1	0.653725
ebi-a-GCST90001782	rs1800692	G	A	0.7172	CD25 on IgD+ CD38- unswitched memory B cell	1.00465	0.514085	0.0506721	1	0.653293
ukb-b-4783	rs1800692	G	A	0.587662	Operative procedures - secondary OPCS: Z28.4 Transverse colon	0.00653983	0.00334686	0.0506988	1	0.653293
ukb-b-11771	rs1800692	G	A	0.587662	Diagnoses - main ICD10: K08.3 Retained dental root	-0.00277134	0.00141975	0.0509388	1	0.653725
ubm-a-939	rs1800692	G	A	0.58181	NODEamps100 0048	0.423944	0.216901	0.0506367	1	0.653293
ubm-a-1392	rs1800692	G	A	0.58181	NET100 0236	0.435211	0.222535	0.050501	1	0.653293
ubm-a-1055	rs1800692	G	A	0.58181	NET25 0109	0.435211	0.222535	0.050501	1	0.653293
ebi-a-GCST90001452	rs1800692	G	A	0.7101	CD11c+ CD62L- monocyte Absolute Count	0.782958	0.401972	0.0514398	1	0.653725
ebi-a-GCST90001696	rs1800692	G	A	0.7126	CD45RA- CD28- CD8+ T cell %CD8+ T cell	-9.06901	4.66338	0.0518075	1	0.653725
ebi-a-GCST003156	rs1800692	G	A	NA	Systemic lupus erythematosus	-0.871485	0.448339	0.051919	1	0.653725
ieu-b-69	rs1800692	G	A	0.58765	sepsis	0.319531	0.204763	0.118644	1	0.754203
met-d-LDL_C	rs1800692	G	A	0.588507	LDL cholesterol	0.120845	0.0592218	0.0412959	1	0.629483
met-d-S_LDL_P	rs1800692	G	A	0.588507	Concentration of small LDL particles	0.12536	0.0595263	0.0352086	1	0.625426
ukb-b-4280	rs1800692	G	A	0.587662	Diagnoses - main ICD10: M20.2 Hallux rigidus	0.0028172	0.00144938	0.0519286	1	0.653725
ukb-b-447	rs1800692	G	A	0.587367	Danish pastry intake	0.0437811	0.0224985	0.0516593	1	0.653725
ukb-b-13247	rs1800692	G	A	0.587662	Diagnoses - secondary ICD10: Z80.0 Family history of malignant neoplasm of digestive organs	0.00657566	0.00338958	0.0523839	1	0.65767
ukb-b-18786	rs1800692	G	A	0.587662	Operative procedures - main OPCS: P23.2 Anterior colporrhaphy NEC	0.00456456	0.00234592	0.0516849	1	0.653725
ukb-b-11045	rs1800692	G	A	0.587662	Diagnoses - secondary ICD10: M13.9 Arthritis, unspecified	0.0032907	0.00169189	0.0517762	1	0.653725
ukb-b-7763	rs1800692	G	A	0.587672	Main speciality of consultant (recoded): Rheumatology	-0.00534901	0.00275255	0.0519806	1	0.653725
ubm-a-250	rs1800692	G	A	0.58181	IDP dMRI TBSS MD Corticospinal tract R	-0.43662	0.225352	0.0526843	1	0.658043
ubm-a-1290	rs1800692	G	A	0.58181	NET100 0134	0.440845	0.228169	0.0533473	1	0.658043
ubm-a-2942	rs1800692	G	A	0.58181	DKTatlas lh parsopercularis thickness	0.388732	0.2	0.0519362	1	0.653725
ubm-a-991	rs1800692	G	A	0.58181	NET25 0045	0.438028	0.226761	0.0533994	1	0.658043
ubm-a-2230	rs1800692	G	A	0.58181	NET100 1074	0.442254	0.228169	0.0525901	1	0.658043
ubm-a-1400	rs1800692	G	A	0.58181	NET100 0244	-0.440845	0.226761	0.0518835	1	0.653725
ubm-a-1644	rs1800692	G	A	0.58181	NET100 0488	0.438028	0.225352	0.0519256	1	0.653725
met-d-Clinical_LDL_C	rs1800692	G	A	0.588507	Clinical LDL cholesterol	0.119407	0.0591338	0.0434585	1	0.637228
ukb-b-13551	rs1800692	G	A	0.587662	Operative procedures - secondary OPCS: X72.1 Delivery of complex chemotherapy for neoplasm including prolonged infusional treatment at first attendance	0.00368254	0.00190532	0.0532657	1	0.658043
ukb-b-15272	rs1800692	G	A	0.587219	Ever manic/hyper for 2 days	-0.0238324	0.0123394	0.0534327	1	0.658043
ukb-b-9886	rs1800692	G	A	0.587366	Chocolate biscuits intake	0.188472	0.097363	0.0528965	1	0.658043
ieu-a-1043	rs1800692	G	A	0.6346	Amygdala volume	-66.231	34.3155	0.0535993	1	0.658043
ebi-a-GCST90001401	rs1800692	G	A	0.7131	IgD- CD27- B cell Absolute Count	0.735915	0.381268	0.0535844	1	0.658043
ubm-a-2882	rs1800692	G	A	0.58181	a2009s rh G precuneus area	-0.357746	0.185915	0.0543242	1	0.659421
ubm-a-2963	rs1800692	G	A	0.58181	a2009s lh G&S transv frontopol thickness	0.408451	0.211268	0.0531951	1	0.658043
ubm-a-1934	rs1800692	G	A	0.58181	NET100 0778	0.429577	0.222535	0.0535598	1	0.658043
ubm-a-588	rs1800692	G	A	0.58181	IDP dMRI TBSS ISOVF Medial lemniscus R	-0.404225	0.209859	0.0540826	1	0.659421
ubm-a-864	rs1800692	G	A	0.58181	IDP dMRI ProbtrackX ISOVF ptr r	-0.395775	0.205634	0.0542722	1	0.659421
ubm-a-1346	rs1800692	G	A	0.58181	NET100 0190	0.438028	0.228169	0.0548891	1	0.661274
ebi-a-GCST90001645	rs1800692	G	A	0.7104	Natural Killer Absolute Count	0.713521	0.370141	0.0538922	1	0.659421
ukb-b-2399	rs1800692	G	A	0.587651	Destinations on discharge from hospital (recoded): Transfer to other NHS provider: General ward, young physically disabled, A&E	0.00691818	0.00358379	0.053556	1	0.658043
ukb-b-4282	rs1800692	G	A	0.587516	Prospective memory result	-0.0522751	0.0271765	0.0544121	1	0.659421
ubm-a-1626	rs1800692	G	A	0.58181	NET100 0470	0.435211	0.226761	0.0549521	1	0.661274
ubm-a-2931	rs1800692	G	A	0.58181	DKTatlas lh fusiform thickness	0.392958	0.205634	0.0560099	1	0.662297
ubm-a-818	rs1800692	G	A	0.58181	IDP dMRI ProbtrackX OD ar r	-0.430986	0.223944	0.0542884	1	0.659421
ukb-b-12938	rs1800692	G	A	0.587871	Illnesses of siblings: Bowel cancer	0.0100975	0.00526535	0.0551463	1	0.661756
ukb-b-6633	rs1800692	G	A	0.587665	Non-cancer illness code, self-reported: other renal/kidney problem	0.00372556	0.00194034	0.0548505	1	0.661274
ebi-a-GCST90001930	rs1800692	G	A	0.7075	CD127 on CD28- CD8+ T cell	-0.807183	0.422113	0.0558447	1	0.662297
ukb-b-18897	rs1800692	G	A	0.587662	Diagnoses - main ICD10: Z42.1 Follow-up care involving plastic surgery of breast	0.00328238	0.001715	0.0556298	1	0.662297
ukb-b-2909	rs1800692	G	A	0.587644	Variation in diet	-0.0340206	0.0177977	0.0559391	1	0.662297
ukb-b-18593	rs1800692	G	A	0.587401	Vitamin D	-0.151441	0.0791523	0.0557115	1	0.662297
ukb-b-2285	rs1800692	G	A	0.587662	Diagnoses - main ICD10: H25.0 Senile incipient cataract	-0.00274689	0.00143466	0.0555361	1	0.662297
ubm-a-2455	rs1800692	G	A	0.58181	NET100 1299	0.435211	0.228169	0.0564679	1	0.664562
ubm-a-1730	rs1800692	G	A	0.58181	NET100 0574	0.435211	0.226761	0.0549521	1	0.661274
ubm-a-1373	rs1800692	G	A	0.58181	NET100 0217	0.432394	0.225352	0.055016	1	0.661274
ubm-a-1149	rs1800692	G	A	0.58181	NET25 0203	0.433803	0.226761	0.0557425	1	0.662297
met-d-L_LDL_L	rs1800692	G	A	0.588507	Total lipids in large LDL	0.115693	0.058899	0.0495003	1	0.651571
ukb-b-10054	rs1800692	G	A	0.587366	Cheese consumers	-0.0758762	0.0399048	0.0572456	1	0.665352
ukb-b-9321	rs1800692	G	A	0.587662	Diagnoses - main ICD10: D12.8 Rectum	0.00325035	0.00171008	0.0573417	1	0.665352
ukb-b-15491	rs1800692	G	A	0.587662	Operative procedures - main OPCS: K45.3 Anastomosis of mammary artery to left anterior descending coronary artery	0.00405913	0.00213646	0.0574427	1	0.665356
ukb-b-1044	rs1800692	G	A	0.587662	Operative procedures - main OPCS: H20.6 Fibreoptic endoscopic resection of lesion of colon NEC	0.0033329	0.00175038	0.056897	1	0.665352
ubm-a-1420	rs1800692	G	A	0.58181	NET100 0264	-0.430986	0.226761	0.0573517	1	0.665352
ubm-a-941	rs1800692	G	A	0.58181	NODEamps100 0050	0.387324	0.204225	0.0578871	1	0.668668
ubm-a-287	rs1800692	G	A	0.58181	IDP dMRI TBSS MD Superior fronto-occipital fasciculus L	-0.373239	0.195775	0.0565886	1	0.664916
ubm-a-3025	rs1800692	G	A	0.58181	a2009s lh S postcentral thickness	0.376056	0.198592	0.0582759	1	0.668668
ubm-a-2771	rs1800692	G	A	0.58181	a2009s lh G pariet inf-Angular area	-0.356338	0.187324	0.0571377	1	0.665352
ubm-a-2818	rs1800692	G	A	0.58181	a2009s lh S temporal inf area	-0.359155	0.188732	0.0570425	1	0.665352
ubm-a-1391	rs1800692	G	A	0.58181	NET100 0235	-0.430986	0.226761	0.0573517	1	0.665352
ubm-a-2335	rs1800692	G	A	0.58181	NET100 1179	0.429577	0.226761	0.0581706	1	0.668668
met-d-S_VLDL_FC	rs1800692	G	A	0.588507	Free cholesterol in small VLDL	0.121842	0.0594808	0.0405185	1	0.628469
met-d-non_HDL_C	rs1800692	G	A	0.588507	Total cholesterol minus HDL-C	0.118017	0.0591524	0.0460273	1	0.644031
ukb-b-5855	rs1800692	G	A	0.590076	Carer support indicators: No	-0.0321338	0.0169694	0.0582744	1	0.668668
ukb-b-18167	rs1800692	G	A	0.587711	Illnesses of mother: High blood pressure	-0.0272279	0.0143586	0.0579232	1	0.668668
ukb-b-2160	rs1800692	G	A	0.587662	Diagnoses - main ICD10: C61 Malignant neoplasm of prostate	0.00485986	0.00256418	0.0580546	1	0.668668
ubm-a-2952	rs1800692	G	A	0.58181	DKTatlas lh superiorfrontal thickness	0.367606	0.194366	0.0585837	1	0.670103
ebi-a-GCST90002354	rs1800692	G	A	0.669795	Neutrophil count	-0.454104	0.240451	0.0589516	1	0.670869
met-d-Total_CE	rs1800692	G	A	0.588507	Total esterified cholesterol	0.109595	0.0573707	0.0560947	1	0.662297
ukb-b-256	rs1800692	G	A	0.589039	Manic/hyper symptoms: None of the above	0.103865	0.0550111	0.0590167	1	0.670869
ukb-b-6576	rs1800692	G	A	0.587662	Diagnoses - main ICD10: J18.1 Lobar pneumonia, unspecified	-0.00403804	0.00213608	0.0587052	1	0.670447
ieu-b-4850	rs1800692	G	A	NA	Triglycerides	-0.139437	0.0732394	0.0569302	1	0.665352
met-d-S_HDL_PL	rs1800692	G	A	0.588507	Phospholipids in small HDL	0.111585	0.0589704	0.0584609	1	0.669743
met-d-Total_C	rs1800692	G	A	0.588507	Total cholesterol	0.110855	0.0575768	0.054186	1	0.659421
ukb-b-13653	rs1800692	G	A	0.587602	Worry too long after embarrassment	-0.0284604	0.0151041	0.0595262	1	0.675614
ukb-b-13248	rs1800692	G	A	0.587665	Treatment/medication code: warfarin	-0.00560762	0.00298013	0.0598806	1	0.677449
ukb-b-15836	rs1800692	G	A	0.587662	Diagnoses - main ICD10: R87.6 Abnormal cytological findings	-0.00295831	0.00157569	0.0604538	1	0.678705
ebi-a-GCST90001524	rs1800692	G	A	0.7058	Granulocytic Myeloid-Derived Suppressor Cells Absolute Count	-0.908732	0.483099	0.0599652	1	0.677449
ubm-a-948	rs1800692	G	A	0.58181	NET25 0002	-0.423944	0.225352	0.0599379	1	0.677449
ubm-a-1028	rs1800692	G	A	0.58181	NET25 0082	0.426761	0.228169	0.0614324	1	0.678705
ubm-a-110	rs1800692	G	A	0.58181	IDP T1 FAST ROIs L parietal operc cortex	0.353521	0.188732	0.0610498	1	0.678705
ubm-a-490	rs1800692	G	A	0.58181	IDP dMRI TBSS ICVF Corticospinal tract R	0.416901	0.222535	0.0610107	1	0.678705
ubm-a-1997	rs1800692	G	A	0.58181	NET100 0841	0.428169	0.228169	0.0605807	1	0.678705
ubm-a-1881	rs1800692	G	A	0.58181	NET100 0725	-0.426761	0.228169	0.0614324	1	0.678705
ebi-a-GCST90001779	rs1800692	G	A	0.713	CD25 on IgD+ CD24- B cell	0.717183	0.381549	0.0601544	1	0.678541
met-d-S_LDL_PL	rs1800692	G	A	0.588507	Phospholipids in small LDL	0.115396	0.0593335	0.0517902	1	0.653725
ukb-b-17378	rs1800692	G	A	0.587665	Treatment/medication code: bisoprolol	0.00673589	0.00359994	0.06133	1	0.678705
ebi-a-GCST90002365	rs1800692	G	A	0.695384	Red blood cell count	0.433704	0.231563	0.0610767	1	0.678705
ebi-a-GCST90001788	rs1800692	G	A	0.7128	CD25 on IgD- CD38+ B cell	0.708451	0.378592	0.0613063	1	0.678705
ieu-a-7	rs1800692	G	A	0.612356	Coronary heart disease	-0.261099	0.13967	0.0615685	1	0.678705
ebi-a-GCST003116	rs1800692	G	A	0.612356	Coronary artery disease	-0.261099	0.13967	0.0615685	1	0.678705
ubm-a-1425	rs1800692	G	A	0.58181	NET100 0269	-0.428169	0.228169	0.0605807	1	0.678705
ubm-a-1788	rs1800692	G	A	0.58181	NET100 0632	-0.422535	0.226761	0.0624125	1	0.678705
ukb-b-15340	rs1800692	G	A	0.587662	Diagnoses - secondary ICD10: K29.7 Gastritis, unspecified	-0.00617561	0.0033141	0.0624012	1	0.678705
ukb-b-12831	rs1800692	G	A	0.587665	Treatment/medication code: flixonase 50micrograms aqueous nasal spray	-0.00352694	0.00189113	0.062182	1	0.678705
ukb-b-6011	rs1800692	G	A	0.587642	Duration of fitness test	-0.0991715	0.0532146	0.062376	1	0.678705
ukb-b-8236	rs1800692	G	A	0.587665	Treatment/medication code: evening primrose oil product	0.00263617	0.00141083	0.0616893	1	0.678705
ebi-a-GCST90001701	rs1800692	G	A	0.7121	BAFF-R on CD20- CD38- B cell	0.708028	0.38	0.0624296	1	0.678705
met-d-Total_FC	rs1800692	G	A	0.588507	Total free cholesterol	0.112106	0.0581013	0.0536701	1	0.658043
met-d-MUFA	rs1800692	G	A	0.588524	Monounsaturated fatty acids	0.131961	0.0588797	0.0250129	1	0.581115
ukb-b-14960	rs1800692	G	A	0.587665	Treatment/medication code: omeprazole	0.0131492	0.00706237	0.0626213	1	0.678705
ukb-b-14436	rs1800692	G	A	0.587662	Diagnoses - main ICD10: L72.9 Follicular cyst of skin and subcutaneous tissue, unspecified	-0.00259404	0.00139359	0.0626858	1	0.678705
ebi-a-GCST90001775	rs1800692	G	A	0.7127	CD25 on B cell	0.711408	0.382535	0.0629251	1	0.678705
ubm-a-197	rs1800692	G	A	0.58181	IDP dMRI TBSS FA Pontine crossing tract	0.411268	0.221127	0.0629036	1	0.678705
ubm-a-1874	rs1800692	G	A	0.58181	NET100 0718	0.422535	0.228169	0.0640471	1	0.678705
ubm-a-920	rs1800692	G	A	0.58181	NODEamps100 0029	0.392958	0.211268	0.0628855	1	0.678705
ubm-a-2042	rs1800692	G	A	0.58181	NET100 0886	0.423944	0.228169	0.0631655	1	0.678705
ubm-a-2704	rs1800692	G	A	0.58181	volume TotalGrayVol	0.191549	0.102817	0.0624603	1	0.678705
ubm-a-1905	rs1800692	G	A	0.58181	NET100 0749	0.421127	0.226761	0.0632908	1	0.678705
ubm-a-1385	rs1800692	G	A	0.58181	NET100 0229	-0.422535	0.228169	0.0640471	1	0.678705
ubm-a-910	rs1800692	G	A	0.58181	NODEamps100 0019	0.388732	0.208451	0.0622003	1	0.678705
ebi-a-GCST90002111	rs1800692	G	A	0.7012	HLA DR on CD33dim HLA DR+ CD11b-	1.00521	0.542113	0.0637037	1	0.678705
ukb-b-17241	rs1800692	G	A	0.587646	Blood clot, DVT, bronchitis, emphysema, asthma, rhinitis, eczema, allergy diagnosed by doctor: Hayfever, allergic rhinitis or eczema	-0.0232769	0.0125465	0.0635597	1	0.678705
ukb-b-6230	rs1800692	G	A	0.587662	Operative procedures - main OPCS: M47.4 Urodynamic studies using catheter	-0.00272999	0.00147259	0.0637585	1	0.678705
ukb-b-16269	rs1800692	G	A	0.587662	Operative procedures - main OPCS: Q35.2 Endoscopic bilateral clipping of fallopian tubes	0.00393817	0.00212318	0.0636188	1	0.678705
ebi-a-GCST90001850	rs1800692	G	A	0.7047	CD3 on HLA DR+ CD8+ T cell	-0.759577	0.410423	0.0642098	1	0.678705
ubm-a-3070	rs1800692	G	A	0.58181	a2009s rh G&S cingul-Ant thickness	0.376056	0.202817	0.0637153	1	0.678705
ubm-a-1851	rs1800692	G	A	0.58181	NET100 0695	-0.415493	0.225352	0.0652196	1	0.678705
ubm-a-1950	rs1800692	G	A	0.58181	NET100 0794	-0.419718	0.226761	0.0641794	1	0.678705
ubm-a-1042	rs1800692	G	A	0.58181	NET25 0096	-0.415493	0.225352	0.0652196	1	0.678705
ubm-a-218	rs1800692	G	A	0.58181	IDP dMRI TBSS FA Anterior corona radiata R	0.398592	0.215493	0.0643607	1	0.678705
ubm-a-2973	rs1800692	G	A	0.58181	a2009s lh G front middle thickness	0.367606	0.198592	0.0641604	1	0.678705
met-d-ApoB	rs1800692	G	A	0.588507	Apolipoprotein B	0.116996	0.0593944	0.0488585	1	0.651281
ukb-b-16886	rs1800692	G	A	0.587612	Types of transport used (excluding work): Car/motor vehicle	0.0225162	0.0122198	0.0653879	1	0.678705
ukb-b-12836	rs1800692	G	A	0.587366	Fried potatoes intake	0.164813	0.0891628	0.0645378	1	0.678705
ukb-b-970	rs1800692	G	A	0.587662	Diagnoses - secondary ICD10: E11.9 Without complications	-0.00880393	0.00476524	0.0646702	1	0.678705
ukb-b-17798	rs1800692	G	A	0.587662	PCT where patients GP was registered: BURNLEY, PENDLE AND ROSSENDALE PCT	-0.00258786	0.00140429	0.065355	1	0.678705
ieu-b-4911	rs1800692	G	A	0.41276	Anti-Theiler's virus IgG levels	-1.64223	0.88871	0.0646203	1	0.678705
ieu-b-4911	rs1800692	G	A	0.41276	Anti-Theiler's virus IgG levels	-1.64223	0.88871	0.0646203	1	0.678705
ebi-a-GCST90001611	rs1800692	G	A	0.7106	CD4+ CD8dim T cell %leukocyte	-0.694507	0.376901	0.0653764	1	0.678705
met-d-Leu	rs1800692	G	A	0.588506	Leucine	0.104832	0.0570055	0.0659185	1	0.678705
met-d-L_LDL_CE	rs1800692	G	A	0.588507	Cholesteryl esters in large LDL	0.112509	0.0589504	0.0563229	1	0.663922
ubm-a-1787	rs1800692	G	A	0.58181	NET100 0631	0.416901	0.226761	0.0659874	1	0.678705
ubm-a-2388	rs1800692	G	A	0.58181	NET100 1232	0.419718	0.228169	0.0658408	1	0.678705
ubm-a-3081	rs1800692	G	A	0.58181	a2009s rh G Ins lg&S cent ins thickness	0.401408	0.21831	0.0659579	1	0.678705
ubm-a-435	rs1800692	G	A	0.58181	IDP dMRI TBSS L2 Tapetum L	-0.419718	0.228169	0.0658408	1	0.678705
ubm-a-1232	rs1800692	G	A	0.58181	NET100 0076	-0.409859	0.222535	0.0655085	1	0.678705
ubm-a-2429	rs1800692	G	A	0.58181	NET100 1273	0.41831	0.228169	0.066753	1	0.678705
ubm-a-2145	rs1800692	G	A	0.58181	NET100 0989	-0.41831	0.228169	0.066753	1	0.678705
ubm-a-94	rs1800692	G	A	0.58181	IDP T1 FAST ROIs L parahipp gyrus post	0.361972	0.197183	0.0663999	1	0.678705
ubm-a-832	rs1800692	G	A	0.58181	IDP dMRI ProbtrackX OD ilf r	-0.380282	0.207042	0.0662491	1	0.678705
ubm-a-1010	rs1800692	G	A	0.58181	NET25 0064	0.415493	0.226761	0.066907	1	0.678705
ebi-a-GCST90001964	rs1800692	G	A	0.706	FSC-A on plasmacytoid Dendritic Cell	-0.772394	0.420704	0.0663642	1	0.678705
ukb-b-13773	rs1800692	G	A	0.587662	Operative procedures - secondary OPCS: Y84.8 Other specified other anaesthetic	0.0035238	0.00192142	0.0666606	1	0.678705
ukb-b-2029	rs1800692	G	A	0.587665	Treatment/medication code: finasteride	0.00320151	0.00174987	0.067315	1	0.678705
ukb-b-6087	rs1800692	G	A	0.587662	PCT responsible for patient data: REDCAR AND CLEVELAND PCT	-0.00328365	0.00179545	0.0674189	1	0.678705
ukb-b-15924	rs1800692	G	A	0.587895	3mm index of best keratometry results (left)	-0.0712908	0.0388872	0.0667619	1	0.678705
ebi-a-GCST90001941	rs1800692	G	A	0.7121	CD25 on secreting CD4 regulatory T cell	-0.718592	0.392676	0.0672521	1	0.678705
ubm-a-483	rs1800692	G	A	0.58181	IDP dMRI TBSS L3 Tapetum L	-0.404225	0.221127	0.0675457	1	0.678705
ubm-a-942	rs1800692	G	A	0.58181	NODEamps100 0051	0.349296	0.191549	0.0682232	1	0.679542
ubm-a-1827	rs1800692	G	A	0.58181	NET100 0671	-0.416901	0.228169	0.0676756	1	0.678705
ubm-a-1029	rs1800692	G	A	0.58181	NET25 0083	0.41831	0.228169	0.066753	1	0.678705
ubm-a-1057	rs1800692	G	A	0.58181	NET25 0111	-0.414085	0.226761	0.0678372	1	0.678705
ubm-a-1713	rs1800692	G	A	0.58181	NET100 0557	-0.414085	0.226761	0.0678372	1	0.678705
met-d-LDL_P	rs1800692	G	A	0.588507	Concentration of LDL particles	0.116826	0.0594296	0.0493234	1	0.651571
ukb-b-16217	rs1800692	G	A	0.587665	Operation code: nasal/sinus/nose surgery	0.0100335	0.00550415	0.0683198	1	0.679542
ukb-b-1830	rs1800692	G	A	0.587366	Type of fat/oil used in cooking: Rapeseed oil	-0.0219213	0.0119906	0.0675193	1	0.678705
ukb-b-11497	rs1800692	G	A	0.587665	Operation code: tonsillectomy +/- adenoids	0.0198049	0.0108498	0.0679445	1	0.678705
ukb-b-18799	rs1800692	G	A	0.587665	Treatment/medication code: bendroflumethiazide	-0.0125516	0.00687486	0.0678913	1	0.678705
ukb-b-4820	rs1800692	G	A	0.587662	Operative procedures - secondary OPCS: E13.6 Puncture of maxillary antrum	0.00257538	0.00141487	0.0687255	1	0.681325
ukb-b-1160	rs1800692	G	A	0.587366	Chocolate-covered raisin intake	0.0394341	0.0216741	0.0688486	1	0.681325
ubm-a-1017	rs1800692	G	A	0.58181	NET25 0071	-0.407042	0.223944	0.0691238	1	0.68212
ubm-a-925	rs1800692	G	A	0.58181	NODEamps100 0034	0.390141	0.214085	0.0683991	1	0.679542
ubm-a-2013	rs1800692	G	A	0.58181	NET100 0857	-0.414085	0.226761	0.0678372	1	0.678705
ubm-a-319	rs1800692	G	A	0.58181	IDP dMRI TBSS MO Posterior corona radiata L	-0.397183	0.21831	0.0688573	1	0.681325
ubm-a-954	rs1800692	G	A	0.58181	NET25 0008	-0.411268	0.226761	0.0697294	1	0.686066
ubm-a-916	rs1800692	G	A	0.58181	NODEamps100 0025	0.395775	0.216901	0.06805	1	0.678834
ebi-a-GCST90001603	rs1800692	G	A	0.7104	T cell Absolute Count	0.677465	0.373662	0.0698254	1	0.686066
ukb-b-10073	rs1800692	G	A	0.587366	Type of baguette eaten: wholemeal	0.0187179	0.0103439	0.0703652	1	0.686464
ebi-a-GCST90002325	rs1800692	G	A	0.669868	Mean corpuscular hemoglobin	0.431465	0.238369	0.0702848	1	0.686464
ubm-a-2840	rs1800692	G	A	0.58181	DKTatlas rh postcentral area	-0.298592	0.164789	0.0699915	1	0.686066
ubm-a-448	rs1800692	G	A	0.58181	IDP dMRI TBSS L3 Superior cerebellar peduncle R	-0.401408	0.222535	0.0712631	1	0.686464
ubm-a-2491	rs1800692	G	A	0.58181	NET100 1335	-0.409859	0.226761	0.0706916	1	0.686464
ubm-a-1495	rs1800692	G	A	0.58181	NET100 0339	0.408451	0.225352	0.069909	1	0.686066
ubm-a-952	rs1800692	G	A	0.58181	NET25 0006	0.411268	0.228169	0.0714716	1	0.686464
ubm-a-933	rs1800692	G	A	0.58181	NODEamps100 0042	0.383099	0.212676	0.0716517	1	0.686733
ubm-a-1971	rs1800692	G	A	0.58181	NET100 0815	0.411268	0.228169	0.0714716	1	0.686464
ubm-a-1769	rs1800692	G	A	0.58181	NET100 0613	0.411268	0.228169	0.0714716	1	0.686464
ebi-a-GCST90001846	rs1800692	G	A	0.7079	CD3 on Central Memory CD8+ T cell	-0.738592	0.408873	0.0708548	1	0.686464
met-d-Total_L	rs1800692	G	A	0.588507	Total lipids in lipoprotein particles	0.114428	0.0585086	0.0504943	1	0.653293
ukb-b-17601	rs1800692	G	A	0.587686	Mouth/teeth dental problems: None of the above	0.0264155	0.0146504	0.0713798	1	0.686464
ukb-b-7211	rs1800692	G	A	0.587662	Diagnoses - main ICD10: J33.9 Nasal polyp, unspecified	0.0029401	0.00163106	0.0714553	1	0.686464
ukb-b-10093	rs1800692	G	A	0.58758	Tense / 'highly strung'	-0.0208035	0.0115376	0.0713716	1	0.686464
ebi-a-GCST006907	rs1800692	G	A	0.5968	Ischemic stroke (large artery atherosclerosis)	-0.653521	0.361972	0.0710047	1	0.686464
ebi-a-GCST90001680	rs1800692	G	A	0.7125	CD25++ CD8+ T cell %CD8+ T cell	0.717465	0.398028	0.0714593	1	0.686464
ukb-b-17291	rs1800692	G	A	0.584762	Leg pain when walking ever disappears while walking	-0.131136	0.0727687	0.0715301	1	0.686464
ukb-b-10324	rs1800692	G	A	0.587665	Operation code: elbow surgery	-0.00417401	0.00231877	0.0718457	1	0.687693
ukb-b-13447	rs1800692	G	A	0.587665	Non-cancer illness code, self-reported: chronic obstructive airways disease/copd	0.00316737	0.00176286	0.0723799	1	0.688192
ebi-a-GCST90001795	rs1800692	G	A	0.713	CD25 on transitional B cell	0.682817	0.379859	0.0722479	1	0.688192
ubm-a-1252	rs1800692	G	A	0.58181	NET100 0096	-0.407042	0.226761	0.0726488	1	0.688192
ubm-a-578	rs1800692	G	A	0.58181	IDP dMRI TBSS OD Tapetum R	-0.414085	0.229577	0.0712813	1	0.686464
ubm-a-2945	rs1800692	G	A	0.58181	DKTatlas lh pericalcarine thickness	0.377465	0.209859	0.0720728	1	0.688192
ubm-a-981	rs1800692	G	A	0.58181	NET25 0035	-0.407042	0.226761	0.0726488	1	0.688192
ubm-a-1483	rs1800692	G	A	0.58181	NET100 0327	0.397183	0.221127	0.0724662	1	0.688192
ubm-a-770	rs1800692	G	A	0.58181	IDP dMRI ProbtrackX L3 cgh r	-0.411268	0.229577	0.0732274	1	0.688551
ebi-a-GCST90001610	rs1800692	G	A	0.7106	CD4+ CD8dim T cell %lymphocyte	-0.674366	0.375493	0.0725026	1	0.688192
met-d-Omega_6	rs1800692	G	A	0.588524	Omega-6 fatty acids	0.117313	0.058088	0.043427	1	0.637228
met-d-L_LDL_C	rs1800692	G	A	0.588507	Cholesterol in large LDL	0.109114	0.0588111	0.0635494	1	0.678705
ukb-b-19937	rs1800692	G	A	0.587662	Operative procedures - main OPCS: R17.2 Elective lower uterine segment caesarean delivery	0.00350585	0.00195597	0.0730721	1	0.688551
ukb-b-4514	rs1800692	G	A	0.587753	3mm strong meridian angle (right)	-0.116598	0.0650728	0.0731629	1	0.688551
ebi-a-GCST90002120	rs1800692	G	A	0.7075	CD8 on CD28- CD8+ T cell	-0.75338	0.421408	0.0738135	1	0.688551
met-d-LDL_FC	rs1800692	G	A	0.588507	Free cholesterol in LDL	0.106586	0.0588466	0.0701026	1	0.686238
ukb-b-12915	rs1800692	G	A	0.587665	Cancer code, self-reported: malignant melanoma	-0.0047133	0.00263532	0.0736942	1	0.688551
ukb-b-7992	rs1800692	G	A	0.587975	Diastolic blood pressure, automated reading	-0.053333	0.0298692	0.0741717	1	0.690135
ukb-b-11085	rs1800692	G	A	0.587659	Medication for pain relief, constipation, heartburn: None of the above	-0.0267338	0.014941	0.0735676	1	0.688551
ubm-a-2944	rs1800692	G	A	0.58181	DKTatlas lh parstriangularis thickness	0.356338	0.198592	0.0727611	1	0.688367
ubm-a-2086	rs1800692	G	A	0.58181	NET100 0930	-0.401408	0.223944	0.0730605	1	0.688551
ubm-a-708	rs1800692	G	A	0.58181	IDP dMRI ProbtrackX MO unc r	-0.412676	0.230986	0.0740045	1	0.689455
ubm-a-1241	rs1800692	G	A	0.58181	NET100 0085	-0.408451	0.228169	0.0734341	1	0.688551
ubm-a-1015	rs1800692	G	A	0.58181	NET25 0069	-0.405634	0.226761	0.0736438	1	0.688551
ubm-a-2993	rs1800692	G	A	0.58181	a2009s lh G temp sup-Plan polar thickness	0.384507	0.215493	0.0743727	1	0.690254
ubm-a-1800	rs1800692	G	A	0.58181	NET100 0644	0.405634	0.226761	0.0736438	1	0.688551
ubm-a-2457	rs1800692	G	A	0.58181	NET100 1301	-0.404225	0.226761	0.07465	1	0.690829
ubm-a-2095	rs1800692	G	A	0.58181	NET100 0939	-0.404225	0.226761	0.07465	1	0.690829
ebi-a-GCST90001792	rs1800692	G	A	0.713	CD25 on unswitched memory B cell	0.670986	0.375915	0.0742713	1	0.690187
met-d-IDL_P	rs1800692	G	A	0.588507	Concentration of IDL particles	0.106984	0.0588463	0.06906	1	0.68212
met-d-S_VLDL_PL	rs1800692	G	A	0.588507	Phospholipids in small VLDL	0.119633	0.0593569	0.0438541	1	0.637228
ukb-b-20423	rs1800692	G	A	0.587366	Types of spreads/sauces consumed: Peanut butter	-0.020771	0.0116603	0.0748557	1	0.691237
ukb-b-10766	rs1800692	G	A	0.587665	Treatment/medication code: tegretol 100mg tablet	0.00249625	0.00140066	0.0747173	1	0.690829
ebi-a-GCST90001697	rs1800692	G	A	0.7126	CD45RA- CD28- CD8+ T cell %T cell	-3.39155	1.90563	0.0751171	1	0.691411
ubm-a-43	rs1800692	G	A	0.58181	IDP T1 FAST ROIs R sup temp gyrus ant	-0.350704	0.197183	0.0753101	1	0.691411
ubm-a-2929	rs1800692	G	A	0.58181	DKTatlas lh cuneus thickness	0.380282	0.212676	0.0737632	1	0.688551
ubm-a-1162	rs1800692	G	A	0.58181	NET100 0006	-0.394366	0.222535	0.0763693	1	0.692988
ubm-a-2709	rs1800692	G	A	0.58181	volume BrainSegVol-to-eTIV	0.36338	0.204225	0.0751889	1	0.691411
ubm-a-2114	rs1800692	G	A	0.58181	NET100 0958	-0.398592	0.225352	0.0769356	1	0.692988
ubm-a-3062	rs1800692	G	A	0.58181	DKTatlas rh transversetemporal thickness	0.380282	0.214085	0.0756809	1	0.692749
ubm-a-1298	rs1800692	G	A	0.58181	NET100 0142	0.398592	0.223944	0.0750965	1	0.691411
ubm-a-1835	rs1800692	G	A	0.58181	NET100 0679	-0.405634	0.228169	0.0754404	1	0.691411
ubm-a-150	rs1800692	G	A	0.58181	IDP T1 FAST ROIs L cerebellum VIIb	0.332394	0.187324	0.075991	1	0.692988
ubm-a-2001	rs1800692	G	A	0.58181	NET100 0845	0.405634	0.228169	0.0754404	1	0.691411
met-c-846	rs1800692	G	A	0.627236	3-hydroxybutyrate	0.249775	0.140761	0.0759863	1	0.692988
met-d-bOHbutyrate	rs1800692	G	A	0.588389	3-Hydroxybutyrate	0.105314	0.0593794	0.0761321	1	0.692988
ukb-b-4630	rs1800692	G	A	0.587703	Neuroticism score	-0.189032	0.10666	0.0763454	1	0.692988
ukb-b-17130	rs1800692	G	A	0.587662	Operative procedures - main OPCS: X29.2 Continuous intravenous infusion of therapeutic substance NEC	-0.00405276	0.00228437	0.0760418	1	0.692988
ukb-b-4088	rs1800692	G	A	0.587366	Other cheese intake	0.0343351	0.0193766	0.0763971	1	0.692988
ukb-b-11632	rs1800692	G	A	0.587665	Treatment/medication code: atenolol	-0.0102299	0.00577485	0.0764856	1	0.692988
ebi-a-GCST90002330	rs1800692	G	A	0.747212	Mean corpuscular hemoglobin concentration	-0.717634	0.405577	0.0768251	1	0.692988
ieu-a-1093	rs1800692	G	A	0.58735	Mother's age at death	-0.130452	0.0738535	0.0773363	1	0.694039
met-d-S_VLDL_C	rs1800692	G	A	0.588507	Cholesterol in small VLDL	0.117753	0.0594618	0.0476693	1	0.646987
ukb-b-20188	rs1800692	G	A	0.587535	Arm fat percentage (left)	0.0388734	0.0219594	0.0766879	1	0.692988
ukb-b-19006	rs1800692	G	A	0.587366	Types of spread used on bread/crackers: Low fat polyunsaturated margarine on bread/crackers	0.0402437	0.0227744	0.0772183	1	0.693829
ukb-b-16103	rs1800692	G	A	0.587662	Operative procedures - main OPCS: J43.9 Unspecified diagnostic endoscopic retrograde examination of bile duct and pancreatic duct	0.00248801	0.00140795	0.0772092	1	0.693829
ubm-a-1969	rs1800692	G	A	0.58181	NET100 0813	-0.398592	0.225352	0.0769356	1	0.692988
ubm-a-2158	rs1800692	G	A	0.58181	NET100 1002	0.401408	0.226761	0.0766961	1	0.692988
ubm-a-2976	rs1800692	G	A	0.58181	a2009s lh G insular short thickness	0.38169	0.216901	0.0784519	1	0.697543
met-d-S_LDL_FC	rs1800692	G	A	0.588507	Free cholesterol in small LDL	0.10761	0.0593832	0.0699658	1	0.686066
ukb-b-14541	rs1800692	G	A	0.587662	Diagnoses - main ICD10: K42.9 Umbilical hernia without obstruction or gangrene	-0.00372745	0.00211448	0.0779304	1	0.697543
ebi-a-GCST90001428	rs1800692	G	A	0.713	IgD- CD38dim B cell %B cell	0.669014	0.379859	0.0782018	1	0.697543
ebi-a-GCST90001858	rs1800692	G	A	0.7076	CD3 on CD45RA+ CD4+ T cell	-0.734789	0.417606	0.0784879	1	0.697543
ebi-a-GCST90002293	rs1800692	G	A	0.602565	Basophil count	0.133704	0.0760141	0.0785877	1	0.697585
ukb-b-13121	rs1800692	G	A	0.587662	Operative procedures - secondary OPCS: Z27.1 Oesophagus	0.00567324	0.00323479	0.0794612	1	0.701939
ukb-b-20038	rs1800692	G	A	0.587662	Diagnoses - main ICD10: Z13.8 Special screening examination for other specified diseases and disorders	-0.00272676	0.00155442	0.0793971	1	0.701939
ubm-a-2939	rs1800692	G	A	0.58181	DKTatlas lh middletemporal thickness	0.364789	0.207042	0.0780854	1	0.697543
ubm-a-3067	rs1800692	G	A	0.58181	a2009s rh G&S paracentral thickness	0.371831	0.211268	0.0784078	1	0.697543
ubm-a-1692	rs1800692	G	A	0.58181	NET100 0536	0.4	0.228169	0.0795872	1	0.702083
ubm-a-2940	rs1800692	G	A	0.58181	DKTatlas lh parahippocampal thickness	0.383099	0.21831	0.0792869	1	0.701939
ebi-a-GCST90002352	rs1800692	G	A	0.602483	Neutrophil count	-0.135042	0.0770986	0.0798507	1	0.702083
met-d-Remnant_C	rs1800692	G	A	0.588507	Remnant cholesterol (non-HDL, non-LDL -cholesterol)	0.109949	0.0590852	0.0627636	1	0.678705
ukb-b-905	rs1800692	G	A	0.587366	Cauliflower intake	-0.104487	0.0597544	0.0803582	1	0.702083
ebi-a-GCST006646	rs1800692	G	A	0.602825	Menstruation quality of life impact (headache)	0.716876	0.409758	0.0802026	1	0.702083
ebi-a-GCST90001477	rs1800692	G	A	0.7103	HLA DR++ monocyte Absolute Count	0.664366	0.379859	0.0802944	1	0.702083
met-d-Total_PL	rs1800692	G	A	0.588507	Total phospholipids in lipoprotein particles	0.104432	0.0566303	0.0651677	1	0.678705
ubm-a-3057	rs1800692	G	A	0.58181	DKTatlas rh rostralmiddlefrontal thickness	0.342254	0.195775	0.0804292	1	0.702083
ubm-a-2164	rs1800692	G	A	0.58181	NET100 1008	-0.394366	0.226761	0.0820118	1	0.702083
ubm-a-2440	rs1800692	G	A	0.58181	NET100 1284	-0.394366	0.225352	0.0801183	1	0.702083
ubm-a-1339	rs1800692	G	A	0.58181	NET100 0183	0.398592	0.228169	0.0806523	1	0.702083
ebi-a-GCST008043	rs1800692	G	A	0.734933	QT interval	-6.67469	3.83144	0.0814935	1	0.702083
ebi-a-GCST004439	rs1800692	G	A	NA	Interleukin-12p70 levels	0.414085	0.239437	0.0837354	1	0.702083
ebi-a-GCST90001786	rs1800692	G	A	0.7128	CD25 on IgD- CD27- B cell	0.659296	0.378451	0.0814924	1	0.702083
met-c-860	rs1800692	G	A	0.62759	Glutamine	0.243268	0.139845	0.0819379	1	0.702083
ukb-b-8929	rs1800692	G	A	0.587481	Interpolated Age of participant when non-cancer illness first diagnosed	-0.0608118	0.0350185	0.0824639	1	0.702083
ukb-b-18611	rs1800692	G	A	0.587366	Type of sliced bread eaten: seeded	-0.0415515	0.0238866	0.0819412	1	0.702083
ukb-b-12801	rs1800692	G	A	0.587665	Operation code: ectopic pregnancy surgery	0.00396607	0.00228176	0.0821822	1	0.702083
ebi-a-GCST90001872	rs1800692	G	A	0.6985	HVEM on naive CD8+ T cell	1.05972	0.609014	0.0818493	1	0.702083
ebi-a-GCST90002078	rs1800692	G	A	0.7055	SSC-A on granulocyte	-0.711408	0.409296	0.0821883	1	0.702083
ebi-a-GCST007430	rs1800692	G	A	0.587	Peak expiratory flow	0.0633803	0.0366197	0.0834929	1	0.702083
met-d-Total_P	rs1800692	G	A	0.588507	Total concentration of lipoprotein particles	0.100611	0.0559772	0.0722786	1	0.688192
ukb-b-3044	rs1800692	G	A	0.587665	Non-cancer illness code, self-reported: colitis/not crohns or ulcerative colitis	0.00263656	0.0015213	0.0830772	1	0.702083
ukb-b-14547	rs1800692	G	A	0.587662	Operative procedures - secondary OPCS: H25.9 Unspecified diagnostic endoscopic examination of lower bowel using fibreoptic sigmoidoscope	-0.00414977	0.00239338	0.0829438	1	0.702083
ukb-b-12566	rs1800692	G	A	0.587366	Vegetable pieces intake	-0.132356	0.0764337	0.0833369	1	0.702083
ubm-a-2516	rs1800692	G	A	0.58181	NET100 1360	-0.395775	0.228169	0.0828174	1	0.702083
ubm-a-622	rs1800692	G	A	0.58181	IDP dMRI TBSS ISOVF Superior fronto-occipital fasciculus R	-0.361972	0.209859	0.0845577	1	0.702083
ubm-a-1099	rs1800692	G	A	0.58181	NET25 0153	0.390141	0.225352	0.0834072	1	0.702083
ubm-a-3002	rs1800692	G	A	0.58181	a2009s lh S calcarine thickness	0.356338	0.205634	0.0831176	1	0.702083
ubm-a-2836	rs1800692	G	A	0.58181	DKTatlas rh parsopercularis area	0.329577	0.190141	0.0830364	1	0.702083
ubm-a-2919	rs1800692	G	A	0.58181	a2009s rh S postcentral area	-0.328169	0.190141	0.0843607	1	0.702083
ubm-a-321	rs1800692	G	A	0.58181	IDP dMRI TBSS MO Posterior thalamic radiation L	-0.392958	0.226761	0.08311	1	0.702083
ubm-a-2288	rs1800692	G	A	0.58181	NET100 1132	0.390141	0.225352	0.0834072	1	0.702083
ebi-a-GCST90002329	rs1800692	G	A	0.603542	Mean corpuscular hemoglobin concentration	-0.105338	0.0608451	0.0834072	1	0.702083
ieu-b-4875	rs1800692	G	A	0.588009	brain cancer	0.0023282	0.00134777	0.0840874	1	0.702083
ukb-b-11020	rs1800692	G	A	0.587662	Diagnoses - main ICD10: K80.2 Calculus of gallbladder without cholecystitis	0.00574069	0.00332372	0.0841337	1	0.702083
ukb-b-5911	rs1800692	G	A	0.587662	Diagnoses - secondary ICD10: Z88.0 Personal history of allergy to penicillin	0.00801697	0.00463565	0.0837344	1	0.702083
ukb-b-4650	rs1800692	G	A	0.587559	Comparative body size at age 10	-0.0348631	0.0201966	0.0843142	1	0.702083
ieu-a-31	rs1800692	G	A	0.595398	Inflammatory bowel disease	0.435179	0.252113	0.0843243	1	0.702083
ebi-a-GCST004433	rs1800692	G	A	NA	Macrophage inflammatory protein 1b levels	0.412676	0.238028	0.0829664	1	0.702083
ieu-b-4872	rs1800692	G	A	0.587439	Oestradiol	-0.152283	0.0885114	0.0853432	1	0.702083
met-d-M_VLDL_C	rs1800692	G	A	0.588507	Cholesterol in medium VLDL	0.108438	0.0593062	0.067483	1	0.678705
ukb-b-4184	rs1800692	G	A	0.587503	Heating type(s) in home: Oil (kerosene) central heating	-0.0141579	0.00821939	0.0849794	1	0.702083
ukb-b-9581	rs1800692	G	A	0.587662	Operative procedures - secondary OPCS: Y81.9 Unspecified spinal anaesthetic	0.00425276	0.00247203	0.0853683	1	0.702083
ukb-b-4274	rs1800692	G	A	0.587665	Operation code: ankle surgery	0.0026483	0.00153883	0.0852546	1	0.702083
ukb-b-18895	rs1800692	G	A	0.587662	PCT where patients GP was registered: BLACKWATER VALLEY AND HART PCT	-0.00294079	0.00170965	0.0854118	1	0.702083
ukb-b-16559	rs1800692	G	A	0.587662	Operative procedures - secondary OPCS: Y84.1 Gas and air analgesia in labour	0.00278259	0.00161766	0.0854085	1	0.702083
ukb-b-1366	rs1800692	G	A	0.587662	PCT responsible for patient data: SOUTH TYNESIDE PCT	-0.00323737	0.00188176	0.0853612	1	0.702083
ukb-b-17469	rs1800692	G	A	0.587503	Heating type(s) in home: Gas central heating	0.0243858	0.0141745	0.0853604	1	0.702083
ebi-a-GCST90001639	rs1800692	G	A	0.7104	CD3- lymphocyte Absolute Count	0.656056	0.380845	0.0849549	1	0.702083
ubm-a-1300	rs1800692	G	A	0.58181	NET100 0144	0.390141	0.226761	0.0853422	1	0.702083
ubm-a-3127	rs1800692	G	A	0.58181	a2009s rh S orbital med-olfact thickness	-0.36338	0.211268	0.0854324	1	0.702083
ubm-a-2907	rs1800692	G	A	0.58181	a2009s rh S interm prim-Jensen area	-0.359155	0.208451	0.0848934	1	0.702083
ubm-a-2674	rs1800692	G	A	0.58181	volume Right-Lateral-Ventricle	-0.309859	0.180282	0.0856599	1	0.702083
ubm-a-2340	rs1800692	G	A	0.58181	NET100 1184	0.390141	0.226761	0.0853422	1	0.702083
ubm-a-2165	rs1800692	G	A	0.58181	NET100 1009	-0.388732	0.226761	0.0864763	1	0.702083
ubm-a-2331	rs1800692	G	A	0.58181	NET100 1175	-0.391549	0.226761	0.0842201	1	0.702083
ubm-a-1452	rs1800692	G	A	0.58181	NET100 0296	-0.391549	0.228169	0.086153	1	0.702083
ebi-a-GCST90002002	rs1800692	G	A	0.7125	PDL-1 on monocyte	-0.656197	0.381127	0.0851185	1	0.702083
ebi-a-GCST004449	rs1800692	G	A	NA	Hepatocyte growth factor levels	0.416901	0.238028	0.0798634	1	0.702083
ukb-b-13639	rs1800692	G	A	0.587662	Operative procedures - main OPCS: H28.9 Unspecified diagnostic endoscopic examination of sigmoid colon using rigid sigmoidoscope	0.00287899	0.00167876	0.0863549	1	0.702083
ukb-b-14057	rs1800692	G	A	0.587665	Non-cancer illness code, self-reported: hypertension	-0.0222342	0.0129423	0.0858049	1	0.702083
ukb-b-13556	rs1800692	G	A	0.587366	Red wine intake	0.161446	0.0939966	0.0858737	1	0.702083
ukb-b-10454	rs1800692	G	A	0.587704	Illnesses of mother: None of the above (group 1)	0.0264083	0.015359	0.0855413	1	0.702083
ukb-b-20017	rs1800692	G	A	0.587662	Diagnoses - secondary ICD10: K29.8 Duodenitis	0.00513554	0.0029877	0.0856344	1	0.702083
ebi-a-GCST90001548	rs1800692	G	A	0.7127	Central Memory CD8+ T cell Absolute Count	0.62662	0.36493	0.0859613	1	0.702083
ebi-a-GCST90001908	rs1800692	G	A	0.7079	CCR7 on naive CD8+ T cell	-0.718873	0.419014	0.0862297	1	0.702083
ebi-a-GCST004456	rs1800692	G	A	NA	Interferon gamma levels	0.41831	0.246479	0.0896697	1	0.705376
ebi-a-GCST006647	rs1800692	G	A	0.602825	Menstruation quality of life impact (joint pain)	-1.56428	0.913651	0.0868741	1	0.702083
ukb-b-17398	rs1800692	G	A	0.587665	Treatment/medication code: oxytetracycline	0.00276708	0.00161932	0.0874899	1	0.702897
ukb-b-13464	rs1800692	G	A	0.587662	Diagnoses - main ICD10: K62.8 Other specified diseases of anus and rectum	0.00282763	0.00165093	0.0867581	1	0.702083
ukb-b-17673	rs1800692	G	A	0.587366	Fish consumer	-0.0621382	0.0363187	0.0870973	1	0.702083
ukb-b-19054	rs1800692	G	A	0.587662	Operative procedures - secondary OPCS: Z67.5 Lumbar intervertebral joint	-0.00322892	0.0018867	0.0870063	1	0.702083
ukb-b-14452	rs1800692	G	A	0.587665	Non-cancer illness code, self-reported: inguinal hernia	-0.00327335	0.0019118	0.0868634	1	0.702083
ubm-a-2721	rs1800692	G	A	0.58181	DKTatlas lh inferiortemporal area	-0.28169	0.164789	0.0873766	1	0.702897
ubm-a-2656	rs1800692	G	A	0.58181	volume Left-Lateral-Ventricle	-0.308451	0.180282	0.0870927	1	0.702083
ubm-a-2530	rs1800692	G	A	0.58181	NET100 1374	-0.388732	0.226761	0.0864763	1	0.702083
ubm-a-2458	rs1800692	G	A	0.58181	NET100 1302	0.387324	0.226761	0.0876225	1	0.702897
ubm-a-2432	rs1800692	G	A	0.58181	NET100 1276	-0.391549	0.228169	0.086153	1	0.702083
ubm-a-1169	rs1800692	G	A	0.58181	NET100 0013	-0.385915	0.225352	0.0868046	1	0.702083
ubm-a-96	rs1800692	G	A	0.58181	IDP T1 FAST ROIs L lingual gyrus	0.284507	0.166197	0.0869217	1	0.702083
ubm-a-2167	rs1800692	G	A	0.58181	NET100 1011	-0.383099	0.223944	0.087138	1	0.702083
ukb-b-11664	rs1800692	G	A	0.587662	Diagnoses - secondary ICD10: R00.1 Bradycardia, unspecified	-0.00265786	0.00155897	0.0882169	1	0.703492
ukb-b-16944	rs1800692	G	A	0.587614	Intended management of patient (recoded): Planned series of admissions with no overnight stay	0.00392808	0.00230568	0.0884449	1	0.704036
ukb-b-2183	rs1800692	G	A	0.587366	Number of oatcakes with butter/margarine	-0.0415685	0.0243351	0.0876047	1	0.702897
ukb-b-2867	rs1800692	G	A	0.587366	Lettuce intake	-0.149349	0.0876163	0.0882723	1	0.703492
ukb-b-14280	rs1800692	G	A	0.5876	How are people in household related to participant: Son and/or daughter (include step-children)	0.0242963	0.014253	0.0882593	1	0.703492
ukb-b-1302	rs1800692	G	A	0.587665	Treatment/medication code: sertraline	0.00330911	0.00193979	0.0880241	1	0.703492
ebi-a-GCST90001839	rs1800692	G	A	0.7079	CD3 on Effector Memory CD8+ T cell	-0.721268	0.422817	0.0880336	1	0.703492
ebi-a-GCST004444	rs1800692	G	A	NA	Interleukin-10 levels	0.415493	0.246479	0.0918508	1	0.707406
ebi-a-GCST90001426	rs1800692	G	A	0.7131	IgD- CD38dim B cell %lymphocyte	0.63169	0.371268	0.0888601	1	0.704036
met-d-IDL_L	rs1800692	G	A	0.588507	Total lipids in IDL	0.0971413	0.0575	0.0911402	1	0.706728
ukb-b-3273	rs1800692	G	A	0.587629	Treatment speciality of consultant (recoded): Pain management	-0.00495041	0.00290799	0.0886899	1	0.704036
ukb-b-4740	rs1800692	G	A	0.587371	Feta intake	-0.0226182	0.0132959	0.0889167	1	0.704036
ukb-b-4286	rs1800692	G	A	0.587662	PCT where patients GP was registered: SHEFFIELD SOUTH WEST PCT	0.00385023	0.00226321	0.0889013	1	0.704036
ukb-b-13378	rs1800692	G	A	0.587894	Birth weight	-0.06637	0.0389775	0.0886095	1	0.704036
ubm-a-1896	rs1800692	G	A	0.58181	NET100 0740	-0.383099	0.226761	0.091135	1	0.706728
ubm-a-2947	rs1800692	G	A	0.58181	DKTatlas lh posteriorcingulate thickness	0.357746	0.209859	0.0882508	1	0.703492
ubm-a-543	rs1800692	G	A	0.58181	IDP dMRI TBSS OD Inferior cerebellar peduncle L	-0.366197	0.215493	0.0892539	1	0.705183
ubm-a-783	rs1800692	G	A	0.58181	IDP dMRI ProbtrackX L3 ptr r	-0.34507	0.204225	0.0910939	1	0.706728
ubm-a-1662	rs1800692	G	A	0.58181	NET100 0506	0.387324	0.228169	0.0895963	1	0.705376
ubm-a-1497	rs1800692	G	A	0.58181	NET100 0341	0.385915	0.228169	0.0907684	1	0.706728
ubm-a-1727	rs1800692	G	A	0.58181	NET100 0571	-0.387324	0.228169	0.0895963	1	0.705376
ubm-a-772	rs1800692	G	A	0.58181	IDP dMRI ProbtrackX L3 cst r	-0.366197	0.215493	0.0892539	1	0.705183
ubm-a-442	rs1800692	G	A	0.58181	IDP dMRI TBSS L3 Corticospinal tract R	-0.385915	0.225352	0.0868046	1	0.702083
met-d-Total_FA	rs1800692	G	A	0.588524	Total fatty acids	0.12107	0.059003	0.0401764	1	0.628088
ukb-b-7444	rs1800692	G	A	0.587662	Diagnoses - main ICD10: I84.8 Unspecified haemorrhoids with other complications	-0.00359407	0.0021191	0.0898788	1	0.705376
ukb-b-13352	rs1800692	G	A	0.587666	Vascular/heart problems diagnosed by doctor: None of the above	0.0228692	0.0134834	0.089868	1	0.705376
ebi-a-GCST90002300	rs1800692	G	A	0.738726	Eosinophil counts	0.744155	0.439099	0.0901261	1	0.705987
ebi-a-GCST004428	rs1800692	G	A	NA	Stem cell growth factor beta levels	0.584507	0.352113	0.0969145	1	0.714866
met-d-IDL_FC	rs1800692	G	A	0.588507	Free cholesterol in IDL	0.0960187	0.0575746	0.0953701	1	0.712917
ukb-b-11531	rs1800692	G	A	0.587662	Diagnoses - main ICD10: R32 Unspecified urinary incontinence	-0.0023631	0.00139995	0.0914144	1	0.707015
ukb-b-13184	rs1800692	G	A	0.587586	Types of physical activity in last 4 weeks: Heavy DIY (eg: weeding, lawn mowing, carpentry, digging)	0.02456	0.0145177	0.0906989	1	0.706728
ebi-a-GCST90002291	rs1800692	G	A	0.853433	Basophil count	0.608634	0.360169	0.0910555	1	0.706728
ubm-a-1480	rs1800692	G	A	0.58181	NET100 0324	0.384507	0.226761	0.0899518	1	0.705376
ubm-a-1051	rs1800692	G	A	0.58181	NET25 0105	-0.378873	0.223944	0.0906796	1	0.706728
ubm-a-1309	rs1800692	G	A	0.58181	NET100 0153	-0.383099	0.226761	0.091135	1	0.706728
ubm-a-1917	rs1800692	G	A	0.58181	NET100 0761	0.387324	0.228169	0.0895963	1	0.705376
ubm-a-1530	rs1800692	G	A	0.58181	NET100 0374	-0.385915	0.228169	0.0907684	1	0.706728
ubm-a-868	rs1800692	G	A	0.58181	IDP dMRI ProbtrackX ISOVF str r	-0.287324	0.170423	0.0918054	1	0.707406
ubm-a-2941	rs1800692	G	A	0.58181	DKTatlas lh paracentral thickness	0.349296	0.207042	0.091589	1	0.707406
ebi-a-GCST008591	rs1800692	G	A	NA	Triglyceride levels	0.229508	0.13587	0.0911845	1	0.706728
ebi-a-GCST90001403	rs1800692	G	A	0.7131	Switched memory B cell Absolute Count	0.640986	0.379718	0.0914004	1	0.707015
met-d-L_LDL_FC	rs1800692	G	A	0.588507	Free cholesterol in large LDL	0.0979908	0.0584056	0.0933933	1	0.708548
ukb-b-18279	rs1800692	G	A	0.587662	Diagnoses - main ICD10: M51.1 Lumbar and other intervertebral disk disorders with radiculopathy	-0.00349114	0.00207021	0.0917247	1	0.707406
ukb-b-20278	rs1800692	G	A	0.587662	Operative procedures - main OPCS: B27.4 Total mastectomy NEC	-0.00359962	0.0021372	0.0921293	1	0.707411
ebi-a-GCST90001520	rs1800692	G	A	0.7059	CD33+ HLA DR+ CD14dim Absolute Count	0.851549	0.505493	0.0920674	1	0.707411
ebi-a-GCST004626	rs1800692	G	A	0.5863	Myeloid white cell count	0.0879055	0.0522992	0.0927978	1	0.708548
ukb-b-18915	rs1800692	G	A	0.587662	PCT responsible for patient data: BROMLEY PCT	-0.00300583	0.0017918	0.0934358	1	0.708548
ukb-b-2341	rs1800692	G	A	0.587366	Type of fat/oil used in cooking: Butter	0.0450223	0.0268354	0.0934014	1	0.708548
ebi-a-GCST90002060	rs1800692	G	A	0.7047	CD8 on HLA DR+ CD8+ T cell	-0.683521	0.407183	0.0932187	1	0.708548
ubm-a-1035	rs1800692	G	A	0.58181	NET25 0089	0.378873	0.225352	0.0927144	1	0.708548
ubm-a-831	rs1800692	G	A	0.58181	IDP dMRI ProbtrackX OD ilf l	-0.360563	0.214085	0.092141	1	0.707411
ubm-a-833	rs1800692	G	A	0.58181	IDP dMRI ProbtrackX OD mcp	-0.369014	0.219718	0.0930571	1	0.708548
ubm-a-1187	rs1800692	G	A	0.58181	NET100 0031	-0.380282	0.226761	0.0935388	1	0.708548
ubm-a-644	rs1800692	G	A	0.58181	IDP dMRI ProbtrackX FA mcp	0.366197	0.21831	0.0934605	1	0.708548
ubm-a-1968	rs1800692	G	A	0.58181	NET100 0812	-0.380282	0.226761	0.0935388	1	0.708548
ebi-a-GCST90001783	rs1800692	G	A	0.7129	CD25 on IgD+ CD38+ B cell	0.633662	0.377606	0.0933266	1	0.708548
ukb-b-9224	rs1800692	G	A	0.587665	Treatment/medication code: symbicort 100/6 turbohaler	0.00390745	0.00233241	0.0938782	1	0.709295
ukb-b-6267	rs1800692	G	A	0.587643	Destinations on discharge from hospital (recoded): Transfer within NHS provider: Medical specialty	-0.0033283	0.00198469	0.0935454	1	0.708548
ukb-b-18137	rs1800692	G	A	0.587662	PCT where patients GP was registered: REDCAR AND CLEVELAND PCT	-0.00298807	0.00178585	0.0942885	1	0.710307
ukb-b-8543	rs1800692	G	A	0.587662	PCT responsible for patient data: SALFORD PCT	0.0027677	0.00165096	0.0936553	1	0.708649
ieu-a-297	rs1800692	G	A	NA	Alzheimer's disease	-0.414085	0.247887	0.0948295	1	0.711658
ebi-a-GCST002245	rs1800692	G	A	NA	Alzheimer's disease (late onset)	-0.414085	0.247887	0.0948295	1	0.711658
ebi-a-GCST90002312	rs1800692	G	A	0.695384	Hemoglobin concentration	0.387225	0.231423	0.0942801	1	0.710307
met-d-M_VLDL_FC	rs1800692	G	A	0.588507	Free cholesterol in medium VLDL	0.109	0.0594601	0.0667787	1	0.678705
ukb-b-20044	rs1800692	G	A	0.587545	Trunk fat mass	0.0484528	0.0290642	0.0954956	1	0.712917
ukb-b-10797	rs1800692	G	A	0.58689	Chest pain due to walking ceases when standing still	-0.0819961	0.0491694	0.0953907	1	0.712917
ukb-b-5394	rs1800692	G	A	0.586481	Reported occurrences of cancer	-0.0816061	0.0489094	0.0952138	1	0.712917
ebi-a-GCST004941	rs1800692	G	A	NA	Dehydroepiandrosterone sulphate levels	0.28169	0.140845	0.0455003	1	0.639096
ubm-a-2588	rs1800692	G	A	0.58181	NET100 1432	-0.38169	0.228169	0.0943589	1	0.710307
ubm-a-2811	rs1800692	G	A	0.58181	a2009s lh S parieto occipital area	-0.326761	0.195775	0.0951045	1	0.712917
ubm-a-700	rs1800692	G	A	0.58181	IDP dMRI ProbtrackX MO ml r	-0.378873	0.228169	0.0968151	1	0.714853
ubm-a-2899	rs1800692	G	A	0.58181	a2009s rh S circular insula ant area	0.335211	0.201408	0.0960454	1	0.713926
ubm-a-116	rs1800692	G	A	0.58181	IDP T1 FAST ROIs L planum temporale	0.309859	0.184507	0.0930762	1	0.708548
ubm-a-1024	rs1800692	G	A	0.58181	NET25 0078	-0.377465	0.225352	0.0939342	1	0.709295
ubm-a-1666	rs1800692	G	A	0.58181	NET100 0510	-0.380282	0.228169	0.0955807	1	0.712917
met-d-S_VLDL_CE	rs1800692	G	A	0.588507	Cholesteryl esters in small VLDL	0.113714	0.059391	0.0555344	1	0.662297
ukb-b-8624	rs1800692	G	A	0.587665	Treatment/medication code: vagifem 25mcg pessary	-0.00260375	0.00156472	0.0961054	1	0.713926
ebi-a-GCST008025	rs1800692	G	A	0.739689	Body mass index	-0.203983	0.122844	0.0968116	1	0.714853
met-d-Pyruvate	rs1800692	G	A	0.588598	Pyruvate	0.0987286	0.0595517	0.097345	1	0.716914
ukb-b-6539	rs1800692	G	A	0.587665	Treatment/medication code: minerals - magnesium	-0.00233568	0.00140648	0.0967841	1	0.714853
ieu-b-2	rs1800692	G	A	NA	Alzheimer's disease	-0.359155	0.216901	0.0977534	1	0.716914
ubm-a-1437	rs1800692	G	A	0.58181	NET100 0281	0.374648	0.226761	0.0984991	1	0.717215
ubm-a-2880	rs1800692	G	A	0.58181	a2009s rh G postcentral area	-0.3	0.18169	0.0987053	1	0.717215
ubm-a-2408	rs1800692	G	A	0.58181	NET100 1252	-0.374648	0.225352	0.0964126	1	0.714759
ubm-a-1426	rs1800692	G	A	0.58181	NET100 0270	-0.380282	0.229577	0.0976324	1	0.716914
ubm-a-1301	rs1800692	G	A	0.58181	NET100 0145	-0.373239	0.225352	0.0976712	1	0.716914
ubm-a-2484	rs1800692	G	A	0.58181	NET100 1328	0.378873	0.228169	0.0968151	1	0.714853
ubm-a-1795	rs1800692	G	A	0.58181	NET100 0639	-0.370423	0.223944	0.0981096	1	0.717215
ubm-a-2998	rs1800692	G	A	0.58181	a2009s lh Lat Fis-ant-Vertical thickness	0.343662	0.208451	0.0992196	1	0.719085
ebi-a-GCST006952	rs1800692	G	A	0.59556	Feeling tense	-0.0561715	0.03392	0.0977216	1	0.716914
ieu-b-4963	rs1800692	G	A	0.588124	Ovarian cancer	-0.00587641	0.0035561	0.0984352	1	0.717215
met-d-DHA_pct	rs1800692	G	A	0.588524	Ratio of docosahexaenoic acid to total fatty acids	-0.106529	0.0578652	0.0656244	1	0.678705
ukb-b-3000	rs1800692	G	A	0.587356	Latte intake	0.0679344	0.0410301	0.0977788	1	0.716914
ebi-a-GCST90001794	rs1800692	G	A	0.7128	CD25 on IgD+ B cell	0.632254	0.382394	0.0982481	1	0.717215
ebi-a-GCST90001909	rs1800692	G	A	0.7055	CD45 on CD14+ monocyte	-0.676197	0.409577	0.0987462	1	0.717215
met-d-Tyr	rs1800692	G	A	0.588504	Tyrosine	0.0980344	0.0593476	0.0985616	1	0.717215
met-d-IDL_C	rs1800692	G	A	0.588507	Cholesterol in IDL	0.0917568	0.0574355	0.11014	1	0.738163
ukb-b-10646	rs1800692	G	A	0.587662	Diagnoses - main ICD10: Z09.9 Follow-up examination after unspecified treatment for other conditions	0.00320142	0.00193942	0.098798	1	0.717215
ebi-a-GCST006940	rs1800692	G	A	0.59556	Neurociticism	-0.0552227	0.0335089	0.0993523	1	0.719085
ebi-a-GCST005810	rs1800692	G	A	0.586235	Osteoarthritis of the hip (hospital diagnosed)	0.772858	0.468987	0.0993673	1	0.719085
ebi-a-GCST90001533	rs1800692	G	A	0.7057	Basophil %CD33dim HLA DR- CD66b-	-0.830282	0.504085	0.0995358	1	0.719085
ebi-a-GCST90001791	rs1800692	G	A	0.713	CD25 on naive-mature B cell	0.632817	0.384648	0.0999317	1	0.719744
ubm-a-3112	rs1800692	G	A	0.58181	a2009s rh S circular insula inf thickness	0.340845	0.207042	0.0997105	1	0.719141
ubm-a-1228	rs1800692	G	A	0.58181	NET100 0072	0.374648	0.228169	0.100595	1	0.720981
ubm-a-1430	rs1800692	G	A	0.58181	NET100 0274	-0.371831	0.226761	0.101057	1	0.723204
ubm-a-2431	rs1800692	G	A	0.58181	NET100 1275	0.370423	0.225352	0.100228	1	0.720689
met-d-M_VLDL_CE	rs1800692	G	A	0.588507	Cholesteryl esters in medium VLDL	0.10089	0.0589299	0.086891	1	0.702083
met-d-IDL_PL	rs1800692	G	A	0.588507	Phospholipids in IDL	0.0947501	0.0573863	0.0987197	1	0.717215
met-d-SFA	rs1800692	G	A	0.588524	Saturated fatty acids	0.117001	0.0589308	0.0471011	1	0.646987
ukb-b-791	rs1800692	G	A	0.587933	6mm weak meridian angle (right)	0.115401	0.0702531	0.100456	1	0.720689
ukb-b-17772	rs1800692	G	A	0.587924	6mm cylindrical power angle (right)	0.114886	0.0702372	0.101906	1	0.723204
ukb-b-9058	rs1800692	G	A	0.587665	Non-cancer illness code, self-reported: eye/eyelid problem	-0.0043631	0.00265062	0.0997499	1	0.719141
ukb-b-6891	rs1800692	G	A	0.587421	Number of triplets attempted (left)	-0.174254	0.106852	0.102934	1	0.723204
ukb-b-9971	rs1800692	G	A	0.587665	Treatment/medication code: thyroxine product	-0.00525599	0.0032329	0.103996	1	0.723791
ukb-b-686	rs1800692	G	A	0.587662	Diagnoses - main ICD10: K35.9 Acute appendicitis, unspecified	-0.00284823	0.00174318	0.102275	1	0.723204
ukb-b-4542	rs1800692	G	A	0.587366	Reason for not eating or drinking normally: Away	0.0347135	0.02139	0.104614	1	0.724657
ukb-b-6026	rs1800692	G	A	0.587662	Diagnoses - main ICD10: M20.1 Hallux valgus (acquired)	0.00518094	0.00318245	0.103531	1	0.723204
ukb-b-15200	rs1800692	G	A	0.587665	Operation code: mouth/salivary gland surgery	-0.00385201	0.00234408	0.100323	1	0.720689
ukb-b-4824	rs1800692	G	A	0.587662	Diagnoses - secondary ICD10: K52.9 Non-infective gastro-enteritis and colitis, unspecified	-0.00537994	0.00330963	0.104047	1	0.723791
ukb-b-19460	rs1800692	G	A	0.587662	PCT where patients GP was registered: RUSHCLIFFE PCT	-0.00361152	0.00221907	0.103632	1	0.723204
ukb-b-13160	rs1800692	G	A	0.587766	Father still alive	0.0210368	0.0128032	0.100366	1	0.720689
ebi-a-GCST006357	rs1800692	G	A	0.562374	IgG levels	-0.0809496	0.0493914	0.101226	1	0.723204
ieu-a-798	rs1800692	G	A	0.60119	Myocardial infarction	-0.255756	0.156527	0.10227	1	0.723204
ubm-a-865	rs1800692	G	A	0.58181	IDP dMRI ProbtrackX ISOVF slf l	-0.335211	0.205634	0.103073	1	0.723204
ubm-a-2627	rs1800692	G	A	0.58181	NET100 1471	-0.371831	0.228169	0.10318	1	0.723204
ubm-a-851	rs1800692	G	A	0.58181	IDP dMRI ProbtrackX ISOVF cgh r	-0.369014	0.225352	0.101526	1	0.723204
ubm-a-2686	rs1800692	G	A	0.58181	volume Right-vessel	-0.356338	0.21831	0.102625	1	0.723204
ubm-a-2146	rs1800692	G	A	0.58181	NET100 0990	-0.361972	0.221127	0.101642	1	0.723204
ubm-a-208	rs1800692	G	A	0.58181	IDP dMRI TBSS FA Superior cerebellar peduncle R	0.356338	0.21831	0.102625	1	0.723204
ubm-a-2979	rs1800692	G	A	0.58181	a2009s lh G oc-temp lat-fusifor thickness	0.339437	0.208451	0.103445	1	0.723204
ubm-a-58	rs1800692	G	A	0.58181	IDP T1 FAST ROIs L postcent gyrus	0.305634	0.187324	0.102768	1	0.723204
ubm-a-918	rs1800692	G	A	0.58181	NODEamps100 0027	0.352113	0.215493	0.102262	1	0.723204
ebi-a-GCST90002058	rs1800692	G	A	0.7054	CD8 on CD8+ T cell	-0.665493	0.407324	0.102297	1	0.723204
ebi-a-GCST90001776	rs1800692	G	A	0.7141	CD25 on CD20- CD38- B cell	0.624085	0.382254	0.102544	1	0.723204
ebi-a-GCST90002353	rs1800692	G	A	0.693344	Neutrophil count	0.421704	0.258465	0.102769	1	0.723204
ieu-a-1008	rs1800692	G	A	0.5	Platelet count	211.155	129.552	0.103126	1	0.723204
ebi-a-GCST90001448	rs1800692	G	A	0.7099	CD11c+ monocyte Absolute Count	0.661972	0.406338	0.103288	1	0.723204
ebi-a-GCST90002093	rs1800692	G	A	0.7055	CD11b on CD66b++ myeloid cell	-0.913521	0.561831	0.103956	1	0.723791
ubm-a-338	rs1800692	G	A	0.58181	IDP dMRI TBSS MO Tapetum R	0.370423	0.228169	0.104492	1	0.724657
ubm-a-2500	rs1800692	G	A	0.58181	NET100 1344	0.370423	0.228169	0.104492	1	0.724657
ubm-a-597	rs1800692	G	A	0.58181	IDP dMRI TBSS ISOVF Anterior limb of internal capsule L	-0.352113	0.21831	0.106766	1	0.73365
ubm-a-1856	rs1800692	G	A	0.58181	NET100 0700	-0.370423	0.226761	0.102355	1	0.723204
ubm-a-375	rs1800692	G	A	0.58181	IDP dMRI TBSS L1 Cingulum cingulate gyrus L	0.333803	0.205634	0.104528	1	0.724657
ubm-a-1759	rs1800692	G	A	0.58181	NET100 0603	0.369014	0.226761	0.103667	1	0.723204
ubm-a-1665	rs1800692	G	A	0.58181	NET100 0509	-0.367606	0.226761	0.104992	1	0.72623
ebi-a-GCST005840	rs1800692	G	A	0.6073	Ischemic stroke (large artery atherosclerosis)	-0.484507	0.298592	0.104666	1	0.724657
ieu-b-4857	rs1800692	G	A	NA	Ever smoked	-0.0788732	0.0478873	0.099546	1	0.719085
ubm-a-2444	rs1800692	G	A	0.58181	NET100 1288	0.367606	0.228169	0.107156	1	0.734192
ubm-a-140	rs1800692	G	A	0.58181	IDP T1 FAST ROIs R cerebellum V	0.301408	0.187324	0.107611	1	0.734192
ubm-a-3055	rs1800692	G	A	0.58181	DKTatlas rh precuneus thickness	0.325352	0.202817	0.108677	1	0.735754
ubm-a-940	rs1800692	G	A	0.58181	NODEamps100 0049	0.340845	0.212676	0.109012	1	0.737341
ubm-a-165	rs1800692	G	A	0.58181	IDP T2 FLAIR BIANCA WMH volume	-0.301408	0.187324	0.107611	1	0.734192
ubm-a-1315	rs1800692	G	A	0.58181	NET100 0159	-0.369014	0.228169	0.105817	1	0.729183
ubm-a-552	rs1800692	G	A	0.58181	IDP dMRI TBSS OD Retrolenticular part of internal capsule R	-0.353521	0.219718	0.107622	1	0.734192
ubm-a-727	rs1800692	G	A	0.58181	IDP dMRI ProbtrackX L1 ml r	-0.361972	0.225352	0.108219	1	0.734619
ubm-a-1838	rs1800692	G	A	0.58181	NET100 0682	0.370423	0.229577	0.106637	1	0.733452
ubm-a-149	rs1800692	G	A	0.58181	IDP T1 FAST ROIs R cerebellum crus II	0.309859	0.192958	0.108309	1	0.734619
ebi-a-GCST005327	rs1800692	G	A	0.619	Neuroticism	-0.056338	0.028169	0.0455003	1	0.639096
ubm-a-1690	rs1800692	G	A	0.58181	NET100 0534	-0.36338	0.228169	0.111252	1	0.739208
ubm-a-2877	rs1800692	G	A	0.58181	a2009s rh G pariet inf-Angular area	-0.304225	0.190141	0.109599	1	0.738163
ubm-a-1414	rs1800692	G	A	0.58181	NET100 0258	-0.361972	0.225352	0.108219	1	0.734619
ubm-a-3086	rs1800692	G	A	0.58181	a2009s rh G oc-temp med-Lingual thickness	0.343662	0.215493	0.110763	1	0.739208
ubm-a-449	rs1800692	G	A	0.58181	IDP dMRI TBSS L3 Superior cerebellar peduncle L	-0.34507	0.215493	0.109309	1	0.738163
ubm-a-2730	rs1800692	G	A	0.58181	DKTatlas lh parsopercularis area	-0.308451	0.192958	0.109923	1	0.738163
ubm-a-1748	rs1800692	G	A	0.58181	NET100 0592	0.361972	0.226761	0.110428	1	0.738464
met-d-M_VLDL_P	rs1800692	G	A	0.588507	Concentration of medium VLDL particles	0.108374	0.059323	0.0677228	1	0.678705
met-d-L_LDL_TG	rs1800692	G	A	0.588507	Triglycerides in large LDL	0.109472	0.0589304	0.0632184	1	0.678705
met-d-IDL_CE	rs1800692	G	A	0.588507	Cholesteryl esters in IDL	0.0899559	0.0574165	0.117179	1	0.752441
met-d-PUFA_by_MUFA	rs1800692	G	A	0.588524	Ratio of polyunsaturated fatty acids to monounsaturated fatty acids	-0.105932	0.0570349	0.0632653	1	0.678705
ukb-b-10753	rs1800692	G	A	0.587616	Diabetes diagnosed by doctor	-0.0101771	0.00641511	0.112644	1	0.743392
ukb-b-12687	rs1800692	G	A	0.587191	Mother's age at death	-0.0624108	0.0387855	0.107588	1	0.734192
ukb-b-19711	rs1800692	G	A	0.587662	Operative procedures - main OPCS: E03.6 Septoplasty of nose NEC	0.0040432	0.00249511	0.105136	1	0.726493
ukb-b-16565	rs1800692	G	A	0.5876	How are people in household related to participant: Mother and/or father	-0.00638369	0.00402169	0.112441	1	0.74272
ukb-b-18787	rs1800692	G	A	0.587665	Non-cancer illness code, self-reported: allergy or anaphylactic reaction to food	0.00317656	0.00201131	0.114256	1	0.746633
ukb-b-10309	rs1800692	G	A	0.587665	Operation code: myomectomy/fibroids removed	-0.00355013	0.00221961	0.109723	1	0.738163
ukb-b-13092	rs1800692	G	A	0.586873	Headaches for 3+ months	0.0532761	0.0333603	0.110268	1	0.738341
ukb-b-11285	rs1800692	G	A	0.587673	Sources of admission to hospital (recoded): Temporary place of residence	-0.00299375	0.00184797	0.105229	1	0.726493
ukb-b-6330	rs1800692	G	A	0.587662	Diagnoses - main ICD10: O80.0 Spontaneous vertex delivery	0.0029493	0.00182573	0.106223	1	0.731294
ukb-b-8446	rs1800692	G	A	0.587663	Answered sexual history questions	-0.0132673	0.00829666	0.109796	1	0.738163
ukb-b-5253	rs1800692	G	A	0.587662	Diagnoses - main ICD10: N83.2 Other and unspecified ovarian cysts	-0.00316577	0.0019728	0.108558	1	0.735625
ukb-b-12019	rs1800692	G	A	0.587757	Peak expiratory flow (PEF)	0.0419837	0.0264948	0.113057	1	0.74406
ukb-b-19579	rs1800692	G	A	0.587662	Operative procedures - main OPCS: M70.3 Rectal needle biopsy of prostate	0.00457634	0.00287255	0.111132	1	0.739208
ukb-b-16818	rs1800692	G	A	0.587665	Non-cancer illness code, self-reported: gastro-oesophageal reflux (gord) / gastric reflux	0.00979728	0.00604997	0.105363	1	0.726735
ukb-b-8147	rs1800692	G	A	0.587665	Treatment/medication code: paracetamol	0.0186223	0.0115781	0.107746	1	0.734192
ukb-b-10414	rs1800692	G	A	0.587641	Sum of road length of major roads within 100m	0.0272537	0.017047	0.10988	1	0.738163
ukb-b-16174	rs1800692	G	A	0.587667	Sources of admission to hospital (recoded): Transfer within NHS provider: Surgical specialty	0.00248125	0.00154123	0.107415	1	0.734192
ukb-b-8329	rs1800692	G	A	0.587429	Eye problems/disorders: Cataract	-0.024733	0.0153669	0.107508	1	0.734192
ukb-b-7138	rs1800692	G	A	0.586379	Age stopped smoking	0.0930201	0.0585177	0.111924	1	0.741305
ukb-b-5617	rs1800692	G	A	0.587665	Operation code: pilonidal sinus surgery (anal)	0.00362537	0.0022688	0.110061	1	0.738163
ukb-b-13344	rs1800692	G	A	0.587366	Herbal tea intake	2.74703	1.70932	0.108036	1	0.734619
ukb-b-11447	rs1800692	G	A	0.587662	PCT responsible for patient data: ASHTON, LEIGH AND WIGAN PCT	0.00285261	0.0018027	0.113557	1	0.74406
ukb-b-6798	rs1800692	G	A	0.587662	Operative procedures - main OPCS: A52.1 Therapeutic lumbar epidural injection	-0.00324254	0.00204889	0.113516	1	0.74406
ukb-b-14372	rs1800692	G	A	0.587662	Operative procedures - main OPCS: G45.9 Unspecified diagnostic fibreoptic endoscopic examination of upper gastrointestinal tract	0.0109693	0.00685617	0.109617	1	0.738163
ebi-a-GCST008042	rs1800692	G	A	0.735535	PR interval	-6.70804	4.19815	0.110075	1	0.738163
ebi-a-GCST90001975	rs1800692	G	A	0.7047	FSC-A on HLA DR+ T cell	-0.641549	0.401972	0.110488	1	0.738464
ubm-a-1897	rs1800692	G	A	0.58181	NET100 0741	0.012472	0.226789	0.956143	1	0.987171
ebi-a-GCST90002036	rs1800692	G	A	0.706	CD80 on CD62L+ myeloid Dendritic Cell	-0.675493	0.423944	0.11108	1	0.739208
ubm-a-2495	rs1800692	G	A	0.58181	NET100 1339	-0.0135686	0.226352	0.9522	1	0.987171
ubm-a-2267	rs1800692	G	A	0.58181	NET100 1111	-0.36338	0.228169	0.111252	1	0.739208
ubm-a-2959	rs1800692	G	A	0.58181	a2009s lh G&S frontomargin thickness	0.333803	0.209859	0.111699	1	0.741154
ubm-a-1343	rs1800692	G	A	0.58181	NET100 0187	-0.359155	0.226761	0.113228	1	0.74406
ubm-a-2938	rs1800692	G	A	0.58181	DKTatlas lh medialorbitofrontal thickness	0.330986	0.208451	0.112323	1	0.742608
ubm-a-485	rs1800692	G	A	0.58181	IDP dMRI TBSS ICVF Pontine crossing tract	0.352113	0.221127	0.111305	1	0.739208
ubm-a-3050	rs1800692	G	A	0.58181	DKTatlas rh parstriangularis thickness	0.311268	0.195775	0.111851	1	0.741305
ubm-a-1766	rs1800692	G	A	0.58181	NET100 0610	-0.359155	0.225352	0.110992	1	0.739208
ubm-a-2393	rs1800692	G	A	0.58181	NET100 1237	0.359155	0.226761	0.113228	1	0.74406
ebi-a-GCST90001454	rs1800692	G	A	0.7101	CD62L- HLA DR++ monocyte Absolute Count	0.641408	0.403803	0.112191	1	0.742407
ebi-a-GCST90001456	rs1800692	G	A	0.7098	CD11c+ HLA DR++ monocyte Absolute Count	0.648028	0.409296	0.113359	1	0.74406
ubm-a-1652	rs1800692	G	A	0.58181	NET100 0496	0.359155	0.228169	0.11547	1	0.749862
ubm-a-1705	rs1800692	G	A	0.58181	NET100 0549	0.359155	0.228169	0.11547	1	0.749862
ubm-a-2808	rs1800692	G	A	0.58181	a2009s lh S orbital lateral area	0.321127	0.204225	0.115855	1	0.749862
ubm-a-2481	rs1800692	G	A	0.58181	NET100 1325	-0.359155	0.226761	0.113228	1	0.74406
ubm-a-862	rs1800692	G	A	0.58181	IDP dMRI ProbtrackX ISOVF ml r	-0.352113	0.223944	0.115875	1	0.749862
ubm-a-2453	rs1800692	G	A	0.58181	NET100 1297	-0.359155	0.228169	0.11547	1	0.749862
ubm-a-1550	rs1800692	G	A	0.58181	NET100 0394	0.359155	0.228169	0.11547	1	0.749862
ubm-a-1643	rs1800692	G	A	0.58181	NET100 0487	0.360563	0.228169	0.11405	1	0.745956
ubm-a-1354	rs1800692	G	A	0.58181	NET100 0198	0.356338	0.225352	0.113821	1	0.74512
ubm-a-2965	rs1800692	G	A	0.58181	a2009s lh G&S cingul-Mid-Ant thickness	0.333803	0.212676	0.116523	1	0.750744
ubm-a-489	rs1800692	G	A	0.58181	IDP dMRI TBSS ICVF Fornix	0.36338	0.229577	0.113462	1	0.74406
ebi-a-GCST005232	rs1800692	G	A	NA	Neuroticism	-0.12387	0.0786606	0.115315	1	0.749862
ubm-a-1875	rs1800692	G	A	0.58181	NET100 0719	0.0180873	0.228211	0.936828	1	0.986241
ebi-a-GCST006653	rs1800692	G	A	0.602825	Vaginal discharge (itching)	0.919307	0.584856	0.115985	1	0.749887
ubm-a-45	rs1800692	G	A	0.58181	IDP T1 FAST ROIs R sup temp gyrus post	0.015431	0.190634	0.935485	1	0.986241
ubm-a-1891	rs1800692	G	A	0.58181	NET100 0735	0.35493	0.226761	0.117532	1	0.752441
ubm-a-2238	rs1800692	G	A	0.58181	NET100 1082	0.356338	0.226761	0.116083	1	0.749887
ubm-a-400	rs1800692	G	A	0.58181	IDP dMRI TBSS L2 Superior cerebellar peduncle R	-0.346479	0.221127	0.117143	1	0.752441
ubm-a-1882	rs1800692	G	A	0.58181	NET100 0726	-0.35493	0.226761	0.117532	1	0.752441
ubm-a-932	rs1800692	G	A	0.58181	NODEamps100 0041	0.33662	0.215493	0.118266	1	0.754203
ubm-a-2737	rs1800692	G	A	0.58181	DKTatlas lh precuneus area	-0.261972	0.167606	0.118047	1	0.754203
ubm-a-1765	rs1800692	G	A	0.58181	NET100 0609	0.35493	0.226761	0.117532	1	0.752441
ebi-a-GCST90001862	rs1800692	G	A	0.7078	CD3 on CD28+ CD4-CD8- T cell	-0.655493	0.418873	0.117607	1	0.752441
ebi-a-GCST90002032	rs1800692	G	A	0.7075	CD39 on CD39+ CD4+ T cell	-0.662676	0.42493	0.118879	1	0.754203
met-d-VLDL_CE	rs1800692	G	A	0.588507	Cholesteryl esters in VLDL	0.104494	0.0594841	0.0789732	1	0.700159
met-d-M_LDL_TG	rs1800692	G	A	0.588507	Triglycerides in medium LDL	0.110682	0.0586083	0.0589591	1	0.670869
met-d-L_LDL_P	rs1800692	G	A	0.588507	Concentration of large LDL particles	0.0985976	0.0592696	0.0962034	1	0.713931
met-d-M_VLDL_PL	rs1800692	G	A	0.588507	Phospholipids in medium VLDL	0.104733	0.0593779	0.0777581	1	0.696971
met-d-Gln	rs1800692	G	A	0.588592	Glutamine	0.0822124	0.0594345	0.16659	1	0.808391
ebi-a-GCST90000026	rs1800692	G	A	0.587033	Appendicular lean mass	-0.06103	0.0405935	0.132725	1	0.778947
ukb-b-6994	rs1800692	G	A	0.587662	Type of cancer: ICD10: C44.7 Skin of lower limb, including hip	-0.00223559	0.00143879	0.120232	1	0.755511
ukb-b-4193	rs1800692	G	A	0.587662	Diagnoses - secondary ICD10: Z37.0 Single live birth	0.00752458	0.00481758	0.118311	1	0.754203
ukb-b-5821	rs1800692	G	A	0.587665	Treatment/medication code: oxybutynin	-0.00220555	0.00142115	0.120676	1	0.755511
ukb-b-2219	rs1800692	G	A	0.587662	PCT where patients GP was registered: CROYDON PCT	-0.00425434	0.00273265	0.119505	1	0.755511
ukb-b-12763	rs1800692	G	A	0.587345	Flavoured milk intake	-0.031532	0.0204951	0.123923	1	0.764842
ukb-b-17324	rs1800692	G	A	0.587429	Eye problems/disorders: Glaucoma	0.0164514	0.0106319	0.121774	1	0.759872
ukb-b-2709	rs1800692	G	A	0.588395	Year ended full time education	-0.0931151	0.0601976	0.121906	1	0.760045
ukb-b-4267	rs1800692	G	A	0.587662	Diagnoses - secondary ICD10: Z88.6 Personal history of allergy to analgesic agent	0.00349596	0.00227756	0.124795	1	0.765205
ukb-b-730	rs1800692	G	A	0.587366	Fresh tomato intake	-0.178914	0.115907	0.122687	1	0.764264
ukb-b-4886	rs1800692	G	A	0.587694	Number of days/week walked 10+ minutes	-0.0905266	0.0583454	0.120766	1	0.755511
ukb-b-8463	rs1800692	G	A	0.587684	Back pain for 3+ months	-0.0433758	0.0275662	0.1156	1	0.749862
ukb-b-3693	rs1800692	G	A	0.587665	Non-cancer illness code, self-reported: spontaneous pneumothorax/recurrent pneumothorax	0.00229454	0.0014583	0.115618	1	0.749862
ukb-b-16927	rs1800692	G	A	0.590105	Age of primiparous women at birth of child	0.174218	0.110978	0.116452	1	0.750744
ukb-b-7350	rs1800692	G	A	0.587507	Medication for cholesterol, blood pressure or diabetes: Insulin	-0.0080701	0.00519424	0.120265	1	0.755511
ukb-b-4361	rs1800692	G	A	0.586014	Leg pain when standing still or sitting	0.0835294	0.0542521	0.123645	1	0.764659
ukb-b-6298	rs1800692	G	A	0.587366	Oatcakes intake	-0.0852779	0.0546106	0.118391	1	0.754203
ukb-b-15363	rs1800692	G	A	0.587662	Operative procedures - secondary OPCS: R32.3 Repair of obstetric laceration of vagina and floor of pelvis	-0.00371813	0.00237462	0.117401	1	0.752441
ukb-b-6082	rs1800692	G	A	0.587662	Diagnoses - main ICD10: N81.6 Rectocele	0.00275756	0.00175663	0.116462	1	0.750744
ukb-b-20233	rs1800692	G	A	0.587662	Diagnoses - secondary ICD10: M19.99 Arthrosis, unspecified (Site unspecified)	-0.00372677	0.0023688	0.115656	1	0.749862
ukb-b-12381	rs1800692	G	A	0.587662	PCT where patients GP was registered: ST HELENS PCT	0.00245162	0.001575	0.119569	1	0.755511
ebi-a-GCST90001402	rs1800692	G	A	0.713	Switched memory B cell %B cell	0.599859	0.385915	0.120094	1	0.755511
ubm-a-638	rs1800692	G	A	0.58181	IDP dMRI ProbtrackX FA fma	0.350704	0.225352	0.119649	1	0.755511
ubm-a-1502	rs1800692	G	A	0.58181	NET100 0346	-0.353521	0.226761	0.118995	1	0.754203
ubm-a-2816	rs1800692	G	A	0.58181	a2009s lh S suborbital area	-0.305634	0.195775	0.118488	1	0.754203
ubm-a-2827	rs1800692	G	A	0.58181	DKTatlas rh inferiortemporal area	-0.249296	0.160563	0.120511	1	0.755511
ubm-a-1364	rs1800692	G	A	0.58181	NET100 0208	-0.353521	0.226761	0.118995	1	0.754203
ubm-a-1337	rs1800692	G	A	0.58181	NET100 0181	-0.352113	0.226761	0.120472	1	0.755511
ubm-a-2110	rs1800692	G	A	0.58181	NET100 0954	0.352113	0.226761	0.120472	1	0.755511
ubm-a-2782	rs1800692	G	A	0.58181	a2009s lh G temp sup-Plan tempo area	0.297183	0.192958	0.123525	1	0.764659
ubm-a-2676	rs1800692	G	A	0.58181	volume Right-Cerebellum-White-Matter	0.290141	0.185915	0.118617	1	0.754203
ubm-a-2677	rs1800692	G	A	0.58181	volume Right-Cerebellum-Cortex	0.256338	0.164789	0.119814	1	0.755511
ubm-a-2183	rs1800692	G	A	0.58181	NET100 1027	0.0230817	0.228845	0.91966	1	0.983654
ubm-a-2342	rs1800692	G	A	0.58181	NET100 1186	-0.0232141	0.228394	0.919042	1	0.983654
ubm-a-2356	rs1800692	G	A	0.58181	NET100 1200	0.0238437	0.228761	0.916987	1	0.983446
ieu-b-94	rs1800692	G	A	0.603	Oral cavity cancer	-1.26761	0.816901	0.120728	1	0.755511
ubm-a-191	rs1800692	G	A	0.58181	IDP tfMRI 90th-percentile zstat faces-shapes	0.332394	0.215493	0.122956	1	0.764659
ubm-a-2994	rs1800692	G	A	0.58181	a2009s lh G temp sup-Plan tempo thickness	0.31831	0.205634	0.121635	1	0.759652
ubm-a-2975	rs1800692	G	A	0.58181	a2009s lh G Ins lg&S cent ins thickness	0.33662	0.216901	0.120675	1	0.755511
ubm-a-2982	rs1800692	G	A	0.58181	a2009s lh G orbital thickness	0.325352	0.211268	0.12356	1	0.764659
ubm-a-1527	rs1800692	G	A	0.58181	NET100 0371	0.349296	0.226761	0.12347	1	0.764659
ubm-a-537	rs1800692	G	A	0.58181	IDP dMRI TBSS OD Fornix	-0.329577	0.214085	0.123689	1	0.764659
ubm-a-734	rs1800692	G	A	0.58181	IDP dMRI ProbtrackX L1 unc l	0.285915	0.185915	0.124078	1	0.764842
ubm-a-1160	rs1800692	G	A	0.58181	NET100 0004	0.349296	0.226761	0.12347	1	0.764659
ebi-a-GCST004605	rs1800692	G	A	0.5866	Mean corpuscular hemoglobin concentration	-0.0774954	0.0503277	0.123606	1	0.764659
ebi-a-GCST90002318	rs1800692	G	A	0.693341	Lymphocyte counts	0.394113	0.25669	0.124695	1	0.765205
ebi-a-GCST90001939	rs1800692	G	A	0.7121	CD25 on activated CD4 regulatory T cell	-0.598592	0.39	0.124821	1	0.765205
ubm-a-428	rs1800692	G	A	0.58181	IDP dMRI TBSS L2 Superior longitudinal fasciculus R	0.0267887	0.217423	0.90194	1	0.983107
ebi-a-GCST90001570	rs1800692	G	A	0.7124	Effector Memory CD4-CD8- T cell %CD4-CD8- T cell	-0.600282	0.391831	0.125525	1	0.767993
ubm-a-291	rs1800692	G	A	0.58181	IDP dMRI TBSS MD Tapetum L	-0.340845	0.222535	0.12561	1	0.767993
ubm-a-3015	rs1800692	G	A	0.58181	a2009s lh S oc middle&Lunatus thickness	0.314085	0.205634	0.126662	1	0.770611
ubm-a-2659	rs1800692	G	A	0.58181	volume Left-Cerebellum-Cortex	0.257746	0.167606	0.124094	1	0.764842
ubm-a-2783	rs1800692	G	A	0.58181	a2009s lh G temporal inf area	-0.278873	0.18169	0.124812	1	0.765205
ubm-a-1912	rs1800692	G	A	0.58181	NET100 0756	-0.340845	0.222535	0.12561	1	0.767993
ubm-a-1240	rs1800692	G	A	0.58181	NET100 0084	-0.349296	0.226761	0.12347	1	0.764659
ubm-a-1974	rs1800692	G	A	0.58181	NET100 0818	0.343662	0.225352	0.127259	1	0.770611
ubm-a-3032	rs1800692	G	A	0.58181	a2009s lh S temporal transverse thickness	0.326761	0.212676	0.124434	1	0.765205
ubm-a-675	rs1800692	G	A	0.58181	IDP dMRI ProbtrackX MD ptr r	-0.307042	0.2	0.124732	1	0.765205
ebi-a-GCST90002015	rs1800692	G	A	0.7062	CCR2 on plasmacytoid Dendritic Cell	-0.652676	0.426901	0.126297	1	0.769751
ebi-a-GCST004487	rs1800692	G	A	0.662	Peak insulin response	-0.516901	0.338028	0.126223	1	0.769751
ebi-a-GCST90002016	rs1800692	G	A	0.7062	CCR2 on CD62L+ plasmacytoid Dendritic Cell	-0.650845	0.426338	0.126862	1	0.770611
ubm-a-1780	rs1800692	G	A	0.58181	NET100 0624	0.0298535	0.227817	0.895742	1	0.983107
ebi-a-GCST90001433	rs1800692	G	A	0.7131	IgD- CD27- B cell %lymphocyte	0.580986	0.381549	0.127833	1	0.770611
ebi-a-GCST004448	rs1800692	G	A	NA	Interleukin-1-beta levels	0.309859	0.28169	0.271332	1	0.868237
ebi-a-GCST90001666	rs1800692	G	A	0.7123	CD28+ CD45RA+ CD8dim T cell Absolute Count	0.519718	0.341831	0.128412	1	0.770611
ebi-a-GCST90001784	rs1800692	G	A	0.713	CD25 on IgD+ CD38dim B cell	0.583521	0.383662	0.128279	1	0.770611
ubm-a-155	rs1800692	G	A	0.58181	IDP T1 FAST ROIs R cerebellum VIIIa	0.266197	0.174648	0.12746	1	0.770611
ubm-a-3043	rs1800692	G	A	0.58181	DKTatlas rh lingual thickness	0.326761	0.215493	0.129433	1	0.774663
ubm-a-1466	rs1800692	G	A	0.58181	NET100 0310	-0.34507	0.226761	0.128074	1	0.770611
ubm-a-1481	rs1800692	G	A	0.58181	NET100 0325	0.34507	0.226761	0.128074	1	0.770611
ubm-a-196	rs1800692	G	A	0.58181	IDP dMRI TBSS FA Middle cerebellar peduncle	0.325352	0.214085	0.128577	1	0.770832
ubm-a-2339	rs1800692	G	A	0.58181	NET100 1183	0.340845	0.223944	0.128006	1	0.770611
ubm-a-1667	rs1800692	G	A	0.58181	NET100 0511	0.343662	0.226761	0.129639	1	0.774663
met-d-XL_HDL_PL_pct	rs1800692	G	A	0.588542	Phospholipids to total lipids ratio in very large HDL	-0.0809554	0.0546221	0.138314	1	0.78553
met-d-PUFA_pct	rs1800692	G	A	0.588524	Ratio of polyunsaturated fatty acids to total fatty acids	-0.0920379	0.0572225	0.107743	1	0.734192
met-d-HDL_P	rs1800692	G	A	0.588507	Concentration of HDL particles	0.0876049	0.055852	0.11676	1	0.751609
met-d-LDL_TG	rs1800692	G	A	0.588507	Triglycerides in LDL	0.10853	0.0588211	0.0650255	1	0.678705
ukb-b-8659	rs1800692	G	A	0.587366	Type of yogurt eaten: Full fat yogurt consumers	0.0267044	0.0178492	0.134624	1	0.781067
ukb-b-15212	rs1800692	G	A	0.587366	Broad bean intake	0.0497656	0.0325392	0.126163	1	0.769751
ukb-b-5945	rs1800692	G	A	0.58729	Relative age of first facial hair	-0.0300642	0.0196331	0.125694	1	0.767993
ukb-b-779	rs1800692	G	A	0.587662	PCT responsible for patient data: SOUTH BIRMINGHAM PCT	0.00342466	0.00225262	0.128435	1	0.770611
ukb-b-18377	rs1800692	G	A	0.587531	Leg fat percentage (left)	0.0273428	0.0181825	0.132634	1	0.778947
ukb-b-15926	rs1800692	G	A	0.587566	Cereal intake	-0.0388063	0.0257086	0.131179	1	0.777632
ukb-b-12508	rs1800692	G	A	0.587662	PCT responsible for patient data: HOUNSLOW PCT	0.00265372	0.00176497	0.132698	1	0.778947
ukb-b-20239	rs1800692	G	A	0.587662	Operative procedures - secondary OPCS: W90.3 Injection of therapeutic substance into joint	-0.0029918	0.00198094	0.130969	1	0.777632
ukb-b-488	rs1800692	G	A	0.587665	Treatment/medication code: vitamin c product	-0.00508241	0.00333082	0.127041	1	0.770611
ukb-b-4507	rs1800692	G	A	0.587662	Diagnoses - main ICD10: R04.2 Haemoptysis	-0.00232025	0.00155061	0.134562	1	0.781067
ukb-b-13079	rs1800692	G	A	0.587665	Treatment/medication code: candesartan cilexetil	-0.00461985	0.0030797	0.13359	1	0.779364
ukb-b-3016	rs1800692	G	A	0.588567	Years since last breast cancer screening / mammogram	0.0418755	0.0274611	0.127284	1	0.770611
ukb-b-10849	rs1800692	G	A	0.587662	Diagnoses - main ICD10: N93.9 Abnormal uterine and vaginal bleeding, unspecified	-0.00222696	0.0014888	0.134705	1	0.781067
ukb-b-5362	rs1800692	G	A	0.587366	Banana intake	0.12858	0.0852766	0.131606	1	0.777632
ukb-b-6540	rs1800692	G	A	0.587662	PCT responsible for patient data: NEWCASTLE PCT	-0.00397173	0.00261459	0.128746	1	0.771216
ukb-b-19023	rs1800692	G	A	0.58768	Main speciality of consultant (recoded): Anaesthetics	-0.00491759	0.00325492	0.130834	1	0.777632
ukb-b-17988	rs1800692	G	A	0.587366	Tea consumed	-0.0485258	0.032318	0.133224	1	0.778947
ukb-b-7478	rs1800692	G	A	0.587609	Hand grip strength (left)	0.0326154	0.0214162	0.127776	1	0.770611
ukb-b-10066	rs1800692	G	A	0.587429	Eye problems/disorders: Other serious eye condition	-0.0183785	0.0120784	0.128109	1	0.770611
ukb-b-2804	rs1800692	G	A	0.587662	Diagnoses - main ICD10: S52.50 Fracture of lower end of radius (closed)	-0.00347644	0.00228139	0.127553	1	0.770611
ukb-b-7593	rs1800692	G	A	0.587642	ECG, phase duration	-0.0481754	0.0315463	0.126729	1	0.770611
ukb-b-11480	rs1800692	G	A	0.58769	Corneal hysteresis (right)	-0.0970024	0.0638028	0.128424	1	0.770611
ukb-b-1020	rs1800692	G	A	0.587662	Operative procedures - secondary OPCS: Z70.5 Lower end of radius NEC	-0.00395775	0.00259304	0.126937	1	0.770611
ukb-b-12906	rs1800692	G	A	0.587665	Treatment/medication code: betnovate cream	0.00260783	0.00174428	0.134895	1	0.781067
ebi-a-GCST90002366	rs1800692	G	A	0.669943	Red blood cell count	-0.36283	0.239731	0.130156	1	0.777121
ebi-a-GCST008036	rs1800692	G	A	0.741368	Hypertension	-0.462407	0.306111	0.130894	1	0.777632
ebi-a-GCST90002034	rs1800692	G	A	0.7076	CD39 on monocyte	-0.643662	0.426197	0.130981	1	0.777632
ubm-a-1173	rs1800692	G	A	0.58181	NET100 0017	-0.0336944	0.225887	0.881424	1	0.983107
ieu-a-1186	rs1800692	G	A	NA	Anorexia Nervosa	-0.656325	0.435211	0.131539	1	0.777632
ubm-a-2102	rs1800692	G	A	0.58181	NET100 0946	0.342254	0.226761	0.131218	1	0.777632
ubm-a-856	rs1800692	G	A	0.58181	IDP dMRI ProbtrackX ISOVF ifo l	-0.339437	0.225352	0.132003	1	0.778637
ubm-a-1467	rs1800692	G	A	0.58181	NET100 0311	-0.340845	0.226761	0.132812	1	0.778947
ubm-a-1360	rs1800692	G	A	0.58181	NET100 0204	0.343662	0.226761	0.129639	1	0.774663
ubm-a-1063	rs1800692	G	A	0.58181	NET25 0117	0.339437	0.225352	0.132003	1	0.778637
ubm-a-2720	rs1800692	G	A	0.58181	DKTatlas lh inferiorparietal area	-0.267606	0.177465	0.131571	1	0.777632
ubm-a-2943	rs1800692	G	A	0.58181	DKTatlas lh parsorbitalis thickness	0.312676	0.207042	0.130991	1	0.777632
ubm-a-2207	rs1800692	G	A	0.58181	NET100 1051	-0.34507	0.228169	0.130446	1	0.777632
ubm-a-2600	rs1800692	G	A	0.58181	NET100 1444	0.34507	0.229577	0.132822	1	0.778947
ebi-a-GCST90001892	rs1800692	G	A	0.7075	CD28 on CD39+ CD4+ T cell	-0.627746	0.417606	0.132786	1	0.778947
ieu-a-970	rs1800692	G	A	0.5956	Ulcerative colitis	0.27603	0.183772	0.133091	1	0.778947
ebi-a-GCST003045	rs1800692	G	A	0.5956	Ulcerative colitis	0.27603	0.183772	0.133091	1	0.778947
ebi-a-GCST90001638	rs1800692	G	A	0.7106	CD4-CD8- Natural Killer T %lymphocyte	-0.566197	0.377042	0.13318	1	0.778947
ebi-a-GCST90001932	rs1800692	G	A	0.7075	CD127 on CD45RA+ CD4+ T cell	-0.627606	0.41831	0.133527	1	0.779364
ieu-b-4905	rs1800692	G	A	0.41276	Anti-Helicobacter pylori IgG levels	0.511375	0.341673	0.134477	1	0.781067
ubm-a-2392	rs1800692	G	A	0.58181	NET100 1236	-0.339437	0.226761	0.134421	1	0.781067
ubm-a-2239	rs1800692	G	A	0.58181	NET100 1083	0.339437	0.228169	0.136842	1	0.783279
ubm-a-2344	rs1800692	G	A	0.58181	NET100 1188	0.339437	0.226761	0.134421	1	0.781067
ubm-a-2056	rs1800692	G	A	0.58181	NET100 0900	-0.338028	0.226761	0.136045	1	0.782823
ubm-a-2268	rs1800692	G	A	0.58181	NET100 1112	-0.339437	0.226761	0.134421	1	0.781067
ubm-a-575	rs1800692	G	A	0.58181	IDP dMRI TBSS OD Superior fronto-occipital fasciculus L	-0.34507	0.229577	0.132822	1	0.778947
ubm-a-546	rs1800692	G	A	0.58181	IDP dMRI TBSS OD Cerebral peduncle R	-0.328169	0.219718	0.135283	1	0.781067
ubm-a-1669	rs1800692	G	A	0.58181	NET100 0513	-0.33662	0.225352	0.135241	1	0.781067
ubm-a-2307	rs1800692	G	A	0.58181	NET100 1151	-0.340845	0.228169	0.135221	1	0.781067
ubm-a-2733	rs1800692	G	A	0.58181	DKTatlas lh pericalcarine area	0.307042	0.205634	0.135398	1	0.781067
ebi-a-GCST90001391	rs1800692	G	A	0.7128	IgD+ B cell %B cell	-0.568732	0.380845	0.135347	1	0.781067
ebi-a-GCST004443	rs1800692	G	A	NA	Interleukin-13 levels	0.526761	0.357746	0.140902	1	0.788998
ebi-a-GCST90001627	rs1800692	G	A	0.7104	HLA DR+ CD8+ T cell Absolute Count	0.563099	0.377324	0.135608	1	0.781665
ieu-b-4837	rs1800692	G	A	NA	Cognitive function	0.274648	0.184507	0.136606	1	0.783279
ebi-a-GCST90001637	rs1800692	G	A	0.7106	CD4-CD8- Natural Killer T %T cell	-0.564085	0.378592	0.136236	1	0.782823
ubm-a-1786	rs1800692	G	A	0.58181	NET100 0630	-0.0388915	0.226521	0.863681	1	0.983107
ebi-a-GCST008035	rs1800692	G	A	0.737154	High density lipoprotein cholesterol levels	3.17215	2.13352	0.137063	1	0.783279
ebi-a-GCST007344	rs1800692	G	A	0.6235	Estimated glomerular filtration rate	2.11972	1.4493	0.143581	1	0.789749
ubm-a-1229	rs1800692	G	A	0.58181	NET100 0073	0.328169	0.221127	0.137789	1	0.784185
ubm-a-362	rs1800692	G	A	0.58181	IDP dMRI TBSS L1 Anterior corona radiata R	0.311268	0.209859	0.138016	1	0.784442
ubm-a-2226	rs1800692	G	A	0.58181	NET100 1070	0.33662	0.226761	0.137684	1	0.784185
ubm-a-875	rs1800692	G	A	0.58181	NODEamps25 0005	0.326761	0.221127	0.139486	1	0.787764
ubm-a-2141	rs1800692	G	A	0.58181	NET100 0985	0.33662	0.228169	0.14013	1	0.78855
ubm-a-2608	rs1800692	G	A	0.58181	NET100 1452	-0.335211	0.225352	0.136883	1	0.783279
ubm-a-2727	rs1800692	G	A	0.58181	DKTatlas lh middletemporal area	-0.239437	0.161972	0.139338	1	0.787684
ubm-a-427	rs1800692	G	A	0.58181	IDP dMRI TBSS L2 Fornix cres+Stria terminalis L	-0.295775	0.2	0.139174	1	0.787684
ubm-a-890	rs1800692	G	A	0.58181	NODEamps25 0020	0.319718	0.216901	0.140475	1	0.78855
ubm-a-2231	rs1800692	G	A	0.58181	NET100 1075	0.335211	0.226761	0.139338	1	0.787684
ubm-a-838	rs1800692	G	A	0.58181	IDP dMRI ProbtrackX OD slf l	-0.297183	0.2	0.137301	1	0.78342
ebi-a-GCST004452	rs1800692	G	A	NA	Interleukin-5 levels	0.528169	0.366197	0.149216	1	0.79707
met-d-XS_VLDL_P	rs1800692	G	A	0.588507	Concentration of very small VLDL particles	0.0955177	0.0586748	0.103542	1	0.723204
met-d-Cholines	rs1800692	G	A	0.588524	Total cholines	0.0879458	0.0559304	0.115855	1	0.749862
met-d-MUFA_pct	rs1800692	G	A	0.588524	Ratio of monounsaturated fatty acids to total fatty acids	0.104192	0.0570263	0.0676866	1	0.678705
met-d-LA	rs1800692	G	A	0.588524	Linoleic acid	0.0975434	0.0583351	0.0945002	1	0.710641
ukb-b-7700	rs1800692	G	A	0.587662	Diagnoses - main ICD10: M17.1 Other primary gonarthrosis	0.00388487	0.00261368	0.137183	1	0.783353
ukb-b-11388	rs1800692	G	A	0.587662	PCT where patients GP was registered: LEEDS PCT	0.00608586	0.00416031	0.143512	1	0.789749
ukb-b-16201	rs1800692	G	A	0.587608	Treatment speciality of consultant (recoded): Medical oncology	-0.00411414	0.00278486	0.139589	1	0.787764
ukb-b-4566	rs1800692	G	A	0.587366	Sliced bread intake	-0.223765	0.151737	0.140295	1	0.78855
ukb-b-5666	rs1800692	G	A	0.58722	Interpolated Age of participant when operation took place	-0.0503592	0.0339394	0.137863	1	0.784185
ukb-b-11241	rs1800692	G	A	0.587665	Non-cancer illness code, self-reported: back pain	-0.00326718	0.00219699	0.136983	1	0.783279
ukb-b-15005	rs1800692	G	A	0.588098	Transport type for commuting to job workplace: Walk	-0.0220344	0.0150237	0.142473	1	0.789749
ukb-b-12885	rs1800692	G	A	0.587654	Current employment status: Unemployed	-0.00565459	0.00384699	0.141595	1	0.789389
ukb-b-15766	rs1800692	G	A	0.587665	Operation code: sterilisation	0.00880031	0.00597162	0.140565	1	0.78855
ukb-b-6214	rs1800692	G	A	0.587366	Doughnut intake	0.0256632	0.0176054	0.144925	1	0.793497
ukb-b-212	rs1800692	G	A	0.587662	Diagnoses - main ICD10: D17.2 Benign lipomatous neoplasm of skin and subcutaneous tissue of limbs	-0.00254425	0.00171303	0.137481	1	0.783834
ukb-b-969	rs1800692	G	A	0.587775	Time spend outdoors in summer	-0.0409121	0.0278134	0.141304	1	0.789389
ukb-b-11542	rs1800692	G	A	0.589039	Manic/hyper symptoms: I was more active than usual	-0.0733224	0.0500773	0.143144	1	0.789749
ukb-b-676	rs1800692	G	A	0.587662	Operative procedures - secondary OPCS: J43.9 Unspecified diagnostic endoscopic retrograde examination of bile duct and pancreatic duct	0.0021117	0.00141289	0.135018	1	0.781067
ukb-b-2561	rs1800692	G	A	0.587662	Diagnoses - main ICD10: D17.1 Benign lipomatous neoplasm of skin and subcutaneous tissue of trunk	-0.00291837	0.00197094	0.138688	1	0.787043
ukb-b-13651	rs1800692	G	A	0.587662	Operative procedures - main OPCS: C79.2 Vitrectomy using pars plana approach	-0.00281968	0.00189239	0.136223	1	0.782823
ukb-b-1515	rs1800692	G	A	0.587662	Operative procedures - main OPCS: U08.1 Computed tomography of abdomen NEC	-0.00211328	0.00144265	0.142958	1	0.789749
ukb-b-3241	rs1800692	G	A	0.587684	Main speciality of consultant (recoded): Endocrinology	-0.00284869	0.00194054	0.142106	1	0.789749
ukb-b-10813	rs1800692	G	A	0.587662	Operative procedures - main OPCS: X55.8 Other specified other operations on unspecified organ	-0.00274255	0.001854	0.139071	1	0.787684
ukb-b-17595	rs1800692	G	A	0.587659	Medication for pain relief, constipation, heartburn: Paracetamol	0.01847	0.0124075	0.136588	1	0.783279
ukb-b-6044	rs1800692	G	A	0.587662	PCT responsible for patient data: GATESHEAD PCT	-0.00343083	0.00232283	0.139675	1	0.787764
ukb-b-12863	rs1800692	G	A	0.587366	Type of meals eaten: Ready meals	0.0314558	0.0215424	0.144241	1	0.792783
ukb-b-13583	rs1800692	G	A	0.587665	Operation code: haemorroidectomy / piles surgery/ banding of piles	-0.00583356	0.00397075	0.141796	1	0.789389
ukb-b-4001	rs1800692	G	A	0.587665	Operation code: prostate operation	-0.00210193	0.00142686	0.14072	1	0.788805
ukb-b-9419	rs1800692	G	A	0.587662	Operative procedures - main OPCS: M45.1 Diagnostic endoscopic examination of bladder and biopsy of lesion of bladder NEC	-0.00278645	0.00189587	0.141631	1	0.789389
ebi-a-GCST90002319	rs1800692	G	A	0.669775	Lymphocyte counts	0.354792	0.240487	0.140131	1	0.78855
ebi-a-GCST90002012	rs1800692	G	A	0.7116	CX3CR1 on CD14- CD16+ monocyte	0.555493	0.377324	0.140969	1	0.788998
ubm-a-3075	rs1800692	G	A	0.58181	a2009s rh G cuneus thickness	0.321127	0.21831	0.1413	1	0.789389
ubm-a-2902	rs1800692	G	A	0.58181	a2009s rh S collat transv ant area	-0.3	0.204225	0.141842	1	0.789389
ubm-a-853	rs1800692	G	A	0.58181	IDP dMRI ProbtrackX ISOVF cst r	-0.315493	0.214085	0.140567	1	0.78855
ubm-a-729	rs1800692	G	A	0.58181	IDP dMRI ProbtrackX L1 ptr r	-0.292958	0.2	0.142979	1	0.789749
ubm-a-1565	rs1800692	G	A	0.58181	NET100 0409	-0.333803	0.228169	0.143478	1	0.789749
ubm-a-3102	rs1800692	G	A	0.58181	a2009s rh G temporal middle thickness	0.305634	0.208451	0.142589	1	0.789749
ubm-a-2111	rs1800692	G	A	0.58181	NET100 0955	0.332394	0.225352	0.140213	1	0.78855
ubm-a-3108	rs1800692	G	A	0.58181	a2009s rh S calcarine thickness	0.305634	0.208451	0.142589	1	0.789749
ubm-a-3044	rs1800692	G	A	0.58181	DKTatlas rh medialorbitofrontal thickness	-0.308451	0.208451	0.138945	1	0.787684
ubm-a-2554	rs1800692	G	A	0.58181	NET100 1398	-0.33662	0.229577	0.142578	1	0.789749
ubm-a-1316	rs1800692	G	A	0.58181	NET100 0160	-0.332394	0.226761	0.142692	1	0.789749
ubm-a-3027	rs1800692	G	A	0.58181	a2009s lh S precentral-sup-part thickness	0.304225	0.207042	0.141728	1	0.789389
ubm-a-1671	rs1800692	G	A	0.58181	NET100 0515	-0.0434437	0.227366	0.848468	1	0.983107
ieu-a-1284	rs1800692	G	A	0.598	Estimated glomerular filtration rate (eGFR)	0.0813944	0.0556338	0.143457	1	0.789749
ubm-a-1712	rs1800692	G	A	0.58181	NET100 0556	0.0447803	0.226408	0.843213	1	0.983107
ubm-a-1993	rs1800692	G	A	0.58181	NET100 0837	0.332394	0.228169	0.145174	1	0.793497
ubm-a-1194	rs1800692	G	A	0.58181	NET100 0038	-0.333803	0.228169	0.143478	1	0.789749
ubm-a-1006	rs1800692	G	A	0.58181	NET25 0060	0.330986	0.225352	0.141901	1	0.789389
ubm-a-752	rs1800692	G	A	0.58181	IDP dMRI ProbtrackX L2 mcp	-0.328169	0.225352	0.145324	1	0.793497
ubm-a-360	rs1800692	G	A	0.58181	IDP dMRI TBSS L1 Retrolenticular part of internal capsule R	0.311268	0.212676	0.14331	1	0.789749
ubm-a-683	rs1800692	G	A	0.58181	IDP dMRI ProbtrackX MO ar r	0.338028	0.232394	0.145795	1	0.794773
ubm-a-849	rs1800692	G	A	0.58181	IDP dMRI ProbtrackX ISOVF cgc r	-0.301408	0.207042	0.145453	1	0.793497
ubm-a-290	rs1800692	G	A	0.58181	IDP dMRI TBSS MD Tapetum R	-0.31831	0.21831	0.144823	1	0.793497
ubm-a-857	rs1800692	G	A	0.58181	IDP dMRI ProbtrackX ISOVF ifo r	-0.322535	0.221127	0.144676	1	0.793497
ebi-a-GCST005528	rs1800692	G	A	NA	Juvenile idiopathic arthritis (oligoarticular or rheumatoid factor-negative polyarticular)	1.11002	0.765418	0.147	1	0.796923
ubm-a-886	rs1800692	G	A	0.58181	NODEamps25 0016	0.309859	0.212676	0.145129	1	0.793497
ubm-a-2009	rs1800692	G	A	0.58181	NET100 0853	-0.329577	0.228169	0.148614	1	0.79707
ubm-a-1797	rs1800692	G	A	0.58181	NET100 0641	-0.329577	0.226761	0.146108	1	0.795297
ubm-a-1068	rs1800692	G	A	0.58181	NET25 0122	0.322535	0.222535	0.147235	1	0.796923
ubm-a-863	rs1800692	G	A	0.58181	IDP dMRI ProbtrackX ISOVF ptr l	-0.309859	0.215493	0.15046	1	0.797904
ubm-a-2758	rs1800692	G	A	0.58181	a2009s lh G front inf-Opercular area	-0.283099	0.195775	0.148165	1	0.79707
ubm-a-2843	rs1800692	G	A	0.58181	DKTatlas rh precuneus area	-0.233803	0.161972	0.148886	1	0.79707
ubm-a-819	rs1800692	G	A	0.58181	IDP dMRI ProbtrackX OD atr l	-0.298592	0.207042	0.149252	1	0.79707
ubm-a-2265	rs1800692	G	A	0.58181	NET100 1109	0.325352	0.225352	0.148809	1	0.79707
ubm-a-1509	rs1800692	G	A	0.58181	NET100 0353	-0.325352	0.225352	0.148809	1	0.79707
ubm-a-2051	rs1800692	G	A	0.58181	NET100 0895	-0.326761	0.226761	0.149586	1	0.79707
ubm-a-2087	rs1800692	G	A	0.58181	NET100 0931	0.328169	0.226761	0.14784	1	0.797029
ubm-a-2752	rs1800692	G	A	0.58181	a2009s lh G&S cingul-Ant area	-0.233803	0.161972	0.148886	1	0.79707
ubm-a-2967	rs1800692	G	A	0.58181	a2009s lh G cingul-Post-dorsal thickness	0.304225	0.209859	0.147152	1	0.796923
ubm-a-859	rs1800692	G	A	0.58181	IDP dMRI ProbtrackX ISOVF ilf r	-0.314085	0.216901	0.147603	1	0.796923
ubm-a-3011	rs1800692	G	A	0.58181	a2009s lh S front middle thickness	0.290141	0.2	0.146862	1	0.796923
ubm-a-1308	rs1800692	G	A	0.58181	NET100 0152	0.332394	0.228169	0.145174	1	0.793497
ebi-a-GCST90002048	rs1800692	G	A	0.7055	CD45 on CD66b++ myelod cell	-0.81338	0.561972	0.147794	1	0.797029
ebi-a-GCST90001929	rs1800692	G	A	0.7075	CD127 on CD28+ CD45RA+ CD8+ T cell	-0.580563	0.401549	0.148231	1	0.79707
ebi-a-GCST90001943	rs1800692	G	A	0.7121	CD25 on activated & secreting CD4 regulatory T cell	-0.561408	0.388732	0.148682	1	0.79707
ebi-a-GCST90002075	rs1800692	G	A	0.7055	SSC-A on B cell	0.598028	0.414507	0.149092	1	0.79707
ieu-a-806	rs1800692	G	A	0.6346	Autism	-0.588755	0.408451	0.149462	1	0.79707
ieu-a-1184	rs1800692	G	A	NA	Autism Spectrum Disorder	-0.588755	0.408451	0.149462	1	0.79707
met-d-Acetate	rs1800692	G	A	0.588478	Acetate	-0.0852839	0.0598669	0.154285	1	0.799695
met-d-XS_VLDL_FC	rs1800692	G	A	0.588507	Free cholesterol in very small VLDL	0.0910906	0.0584317	0.119014	1	0.754203
met-d-VLDL_C	rs1800692	G	A	0.588507	VLDL cholesterol	0.101727	0.0593849	0.0867118	1	0.702083
met-d-Acetoacetate	rs1800692	G	A	0.588506	Acetoacetate	0.0852314	0.0594194	0.151457	1	0.799489
ukb-b-9253	rs1800692	G	A	0.587643	Destinations on discharge from hospital (recoded): Transfer within NHS provider	-0.00304056	0.00212646	0.152755	1	0.799489
ukb-b-19086	rs1800692	G	A	0.587662	Diagnoses - secondary ICD10: R50.9 Fever, unspecified	0.00266785	0.00186401	0.152362	1	0.799489
ukb-b-14898	rs1800692	G	A	0.587857	Water intake	-0.0373324	0.0261421	0.153276	1	0.799659
ukb-b-132	rs1800692	G	A	0.587662	PCT responsible for patient data: CROYDON PCT	-0.00331144	0.00228279	0.146888	1	0.796923
ukb-b-1138	rs1800692	G	A	0.587933	6mm strong meridian angle (right)	-0.100972	0.0703062	0.150953	1	0.798546
ukb-b-18102	rs1800692	G	A	0.587662	Diagnoses - secondary ICD10: K29.6 Other gastritis	0.00262456	0.00184428	0.154712	1	0.799695
ukb-b-4414	rs1800692	G	A	0.587366	Bacon intake	0.0894428	0.0624024	0.151765	1	0.799489
ukb-b-1974	rs1800692	G	A	0.587665	Treatment/medication code: felodipine	-0.00391775	0.00273244	0.151632	1	0.799489
ukb-b-20216	rs1800692	G	A	0.587662	PCT where patients GP was registered: SOUTH LIVERPOOL PCT	0.00222904	0.00156451	0.154227	1	0.799695
ukb-b-14116	rs1800692	G	A	0.587662	PCT where patients GP was registered: BATH AND NORTH EAST SOMERSET PCT	0.00364541	0.00254997	0.152835	1	0.799489
ukb-b-17194	rs1800692	G	A	0.587429	Eye problems/disorders: Macular degeneration	-0.0113826	0.00797114	0.1533	1	0.799659
ukb-b-1658	rs1800692	G	A	0.587366	Size of red wine glass drunk: medium (175ml)	0.0344865	0.0238154	0.147595	1	0.796923
ukb-b-10202	rs1800692	G	A	0.587662	PCT responsible for patient data: BURY PCT	0.00303606	0.00213049	0.154143	1	0.799695
ukb-b-9554	rs1800692	G	A	0.587641	Total traffic load on major roads	0.0235042	0.0164817	0.153845	1	0.799659
ukb-b-13799	rs1800692	G	A	0.587635	Qualifications: Other professional qualifications eg: nursing, teaching	-0.0196941	0.0135901	0.147295	1	0.796923
ukb-b-8607	rs1800692	G	A	0.587352	Ankle spacing width (right)	0.0642566	0.0450385	0.153665	1	0.799659
ukb-b-19294	rs1800692	G	A	0.58531	Delivery methods: Ventouse, vacuum extraction	-0.08665	0.0595132	0.145399	1	0.793497
ukb-b-6538	rs1800692	G	A	0.587665	Treatment/medication code: mirtazapine	-0.00224072	0.00155959	0.150794	1	0.798546
ukb-b-1431	rs1800692	G	A	0.587157	Place of birth in UK - north co-ordinate	-0.0344804	0.023801	0.147422	1	0.796923
ukb-b-16858	rs1800692	G	A	0.588378	Cough on most days	-0.0301172	0.020867	0.148939	1	0.79707
ukb-b-6353	rs1800692	G	A	0.587698	Reason for glasses/contact lenses: For short-sightedness, i.e. only or mainly for distance viewing such as driving, cinema etc (called 'myopia')	0.0116321	0.0081771	0.154876	1	0.799695
ukb-b-11463	rs1800692	G	A	0.58879	Time since last menstrual period	0.131354	0.0914535	0.150918	1	0.798546
ukb-b-5580	rs1800692	G	A	0.587662	PCT where patients GP was registered: SOUTH TYNESIDE PCT	-0.00323539	0.00222511	0.145936	1	0.794952
ukb-b-20178	rs1800692	G	A	0.587662	PCT where patients GP was registered: SOUTH LEEDS PCT	0.00272249	0.00189192	0.150147	1	0.797735
ukb-b-17406	rs1800692	G	A	0.58767	Retinol	-0.116649	0.080329	0.146464	1	0.796643
ubm-a-2580	rs1800692	G	A	0.58181	NET100 1424	-0.325352	0.226761	0.151349	1	0.799489
ubm-a-1913	rs1800692	G	A	0.58181	NET100 0757	0.326761	0.228169	0.152116	1	0.799489
ubm-a-1380	rs1800692	G	A	0.58181	NET100 0224	-0.328169	0.228169	0.150357	1	0.797904
ubm-a-52	rs1800692	G	A	0.58181	IDP T1 FAST ROIs L inf temp gyrus ant	-0.285915	0.198592	0.149948	1	0.797735
ubm-a-1218	rs1800692	G	A	0.58181	NET100 0062	-0.321127	0.223944	0.151583	1	0.799489
ubm-a-2223	rs1800692	G	A	0.58181	NET100 1067	0.326761	0.228169	0.152116	1	0.799489
ubm-a-2474	rs1800692	G	A	0.58181	NET100 1318	-0.322535	0.225352	0.152359	1	0.799489
ubm-a-2995	rs1800692	G	A	0.58181	a2009s lh G temporal inf thickness	0.3	0.208451	0.150097	1	0.797735
ubm-a-2569	rs1800692	G	A	0.58181	NET100 1413	-0.328169	0.229577	0.152876	1	0.799489
ubm-a-2103	rs1800692	G	A	0.58181	NET100 0947	0.326761	0.226761	0.149586	1	0.79707
ubm-a-3064	rs1800692	G	A	0.58181	DKTatlas rh MeanThickness thickness	0.285915	0.198592	0.149948	1	0.797735
ubm-a-322	rs1800692	G	A	0.58181	IDP dMRI TBSS MO Sagittal stratum R	-0.328169	0.229577	0.152876	1	0.799489
ebi-a-GCST90001994	rs1800692	G	A	0.7121	CX3CR1 on CD14- CD16-	-0.545211	0.380423	0.151808	1	0.799489
ebi-a-GCST90001421	rs1800692	G	A	0.7129	CD20- B cell Absolute Count	0.540704	0.377887	0.15247	1	0.799489
ebi-a-GCST006676	rs1800692	G	A	0.662	Peak insulin response (insulin secretion adjusted)	-0.491549	0.343662	0.152623	1	0.799489
ebi-a-GCST004422	rs1800692	G	A	NA	Vascular endothelial growth factor levels	0.364789	0.257746	0.15698	1	0.799695
ebi-a-GCST006677	rs1800692	G	A	0.662	Acute insulin response (insulin secretion adjusted)	-0.490141	0.343662	0.153802	1	0.799659
ubm-a-1682	rs1800692	G	A	0.58181	NET100 0526	-0.322535	0.226761	0.154922	1	0.799695
ubm-a-2179	rs1800692	G	A	0.58181	NET100 1023	-0.325352	0.228169	0.15389	1	0.799659
ubm-a-743	rs1800692	G	A	0.58181	IDP dMRI ProbtrackX L2 cgh r	-0.325352	0.228169	0.15389	1	0.799659
ubm-a-70	rs1800692	G	A	0.58181	IDP T1 FAST ROIs L latocc cortex inf	0.276056	0.194366	0.155523	1	0.799695
ubm-a-3035	rs1800692	G	A	0.58181	DKTatlas rh cuneus thickness	0.309859	0.21831	0.155796	1	0.799695
ubm-a-3091	rs1800692	G	A	0.58181	a2009s rh G parietal sup thickness	0.291549	0.205634	0.156247	1	0.799695
ubm-a-2560	rs1800692	G	A	0.58181	NET100 1404	-0.325352	0.228169	0.15389	1	0.799659
ubm-a-1771	rs1800692	G	A	0.58181	NET100 0615	-0.322535	0.226761	0.154922	1	0.799695
ubm-a-2592	rs1800692	G	A	0.58181	NET100 1436	0.323944	0.228169	0.15568	1	0.799695
ubm-a-411	rs1800692	G	A	0.58181	IDP dMRI TBSS L2 Anterior corona radiata L	-0.291549	0.204225	0.153411	1	0.799659
ubm-a-897	rs1800692	G	A	0.58181	NODEamps100 0006	0.315493	0.222535	0.156272	1	0.799695
ebi-a-GCST90002091	rs1800692	G	A	0.7012	CD11b on CD14+ monocyte	-0.784789	0.552394	0.155403	1	0.799695
ebi-a-GCST90001679	rs1800692	G	A	0.7125	CD25++ CD8+ T cell %T cell	0.574366	0.404507	0.155632	1	0.799695
ebi-a-GCST008032	rs1800692	G	A	0.726138	Fasting blood glucose	-0.238789	0.16867	0.15686	1	0.799695
ebi-a-GCST004435	rs1800692	G	A	NA	Monokine induced by gamma interferon levels	0.504225	0.350704	0.150505	1	0.797904
ubm-a-2981	rs1800692	G	A	0.58181	a2009s lh G oc-temp med-Parahip thickness	0.308451	0.21831	0.157684	1	0.800145
ubm-a-2699	rs1800692	G	A	0.58181	volume CortexVol	0.159155	0.114085	0.162997	1	0.802877
ubm-a-3080	rs1800692	G	A	0.58181	a2009s rh G front sup thickness	0.28169	0.198592	0.156062	1	0.799695
ubm-a-1664	rs1800692	G	A	0.58181	NET100 0508	-0.321127	0.226761	0.156732	1	0.799695
ubm-a-2163	rs1800692	G	A	0.58181	NET100 1007	0.31831	0.226761	0.1604	1	0.801707
ubm-a-245	rs1800692	G	A	0.58181	IDP dMRI TBSS MD Pontine crossing tract	-0.304225	0.216901	0.160737	1	0.802183
ubm-a-2934	rs1800692	G	A	0.58181	DKTatlas lh isthmuscingulate thickness	0.304225	0.215493	0.158019	1	0.800429
ubm-a-1304	rs1800692	G	A	0.58181	NET100 0148	-0.31831	0.225352	0.157803	1	0.800145
ubm-a-649	rs1800692	G	A	0.58181	IDP dMRI ProbtrackX FA slf l	0.312676	0.222535	0.160002	1	0.801707
ubm-a-2881	rs1800692	G	A	0.58181	a2009s rh G precentral area	-0.252113	0.178873	0.158702	1	0.801
ubm-a-2225	rs1800692	G	A	0.58181	NET100 1069	0.321127	0.228169	0.159307	1	0.801
ubm-a-2951	rs1800692	G	A	0.58181	DKTatlas lh rostralmiddlefrontal thickness	0.278873	0.198592	0.160243	1	0.801707
ubm-a-1939	rs1800692	G	A	0.58181	NET100 0783	-0.319718	0.225352	0.155972	1	0.799695
ubm-a-2748	rs1800692	G	A	0.58181	a2009s lh G&S occipital inf area	-0.276056	0.195775	0.158518	1	0.801
ubm-a-2249	rs1800692	G	A	0.58181	NET100 1093	-0.319718	0.226761	0.158558	1	0.801
ubm-a-4	rs1800692	G	A	0.58181	IDP T1 SIENAX CSF unnormalised volume	-0.239437	0.170423	0.160034	1	0.801707
ubm-a-394	rs1800692	G	A	0.58181	IDP dMRI TBSS L2 Corticospinal tract R	-0.31831	0.225352	0.157803	1	0.800145
ubm-a-209	rs1800692	G	A	0.58181	IDP dMRI TBSS FA Superior cerebellar peduncle L	0.307042	0.216901	0.156897	1	0.799695
ubm-a-3063	rs1800692	G	A	0.58181	DKTatlas rh insula thickness	0.301408	0.214085	0.159162	1	0.801
ubm-a-2054	rs1800692	G	A	0.58181	NET100 0898	-0.321127	0.226761	0.156732	1	0.799695
ubm-a-2558	rs1800692	G	A	0.58181	NET100 1402	-0.322535	0.226761	0.154922	1	0.799695
ieu-b-4861	rs1800692	G	A	0.586353	Chronotype	0.0735556	0.0531776	0.166601	1	0.808391
met-d-M_VLDL_L	rs1800692	G	A	0.588507	Total lipids in medium VLDL	0.0984058	0.0590655	0.0957044	1	0.713115
ukb-b-4226	rs1800692	G	A	0.587662	Diagnoses - secondary ICD10: E03.9 Hypothyroidism, unspecified	-0.00599199	0.00427368	0.160895	1	0.802183
ukb-b-9346	rs1800692	G	A	0.587665	Operation code: other urological surgery	-0.00217323	0.00153999	0.158186	1	0.800429
ukb-b-6352	rs1800692	G	A	0.587662	Type of cancer: ICD10: C50.4 Upper-outer quadrant of breast	-0.00353345	0.00253172	0.162813	1	0.802877
ukb-b-4733	rs1800692	G	A	0.587665	Number of operations, self-reported	0.0327965	0.0234066	0.161165	1	0.802762
ukb-b-13616	rs1800692	G	A	0.587367	Number of baps with butter/margarine	0.0313163	0.0221075	0.156614	1	0.799695
ukb-b-20193	rs1800692	G	A	0.587662	PCT where patients GP was registered: CENTRAL CHESHIRE PCT	0.00223456	0.00159545	0.161338	1	0.802877
ukb-b-14640	rs1800692	G	A	0.587366	Type of meals eaten: Takeaway meals	-0.022343	0.0157704	0.156552	1	0.799695
ukb-b-14742	rs1800692	G	A	0.587665	Operation code: testicular/scrotal operation	0.00335797	0.00238351	0.158884	1	0.801
ukb-b-14425	rs1800692	G	A	0.587366	Vegetarian alternatives intake	0.0209983	0.014877	0.15811	1	0.800429
ukb-b-12115	rs1800692	G	A	0.587662	Diagnoses - main ICD10: C50.4 Upper-outer quadrant of breast	-0.00232561	0.00167144	0.16411	1	0.803891
ukb-b-19129	rs1800692	G	A	0.588303	Number of incorrect matches in round	0.0849303	0.0604861	0.16028	1	0.801707
ukb-b-16522	rs1800692	G	A	0.587837	Illnesses of siblings: Prostate cancer	0.00602699	0.004322	0.16317	1	0.802877
ukb-b-16721	rs1800692	G	A	0.587366	Starchy food consumers	-0.0500851	0.0356259	0.159766	1	0.801707
ukb-b-6217	rs1800692	G	A	0.587662	Diagnoses - secondary ICD10: I48 Atrial fibrillation and flutter	0.00510613	0.00362875	0.159388	1	0.801
ukb-b-19204	rs1800692	G	A	0.587662	Operative procedures - main OPCS: P23.3 Posterior colporrhaphy NEC	0.00261234	0.00185506	0.159064	1	0.801
ukb-b-19722	rs1800692	G	A	0.587665	Non-accidental death in close genetic family	0.0334472	0.0238582	0.16094	1	0.802183
ukb-b-3258	rs1800692	G	A	0.587516	Number of attempts	-0.0299082	0.0211361	0.157059	1	0.799695
ukb-b-9074	rs1800692	G	A	0.587662	Diagnoses - main ICD10: N35.9 Urethral stricture, unspecified	0.00274735	0.00197394	0.16398	1	0.803891
ukb-b-10143	rs1800692	G	A	0.587643	Destinations on discharge from hospital (recoded): Usual Place of residence: Living alone	-0.00333601	0.00234754	0.155296	1	0.799695
ukb-b-11780	rs1800692	G	A	0.587662	Operative procedures - secondary OPCS: Q18.9 Unspecified diagnostic endoscopic examination of uterus	-0.00462608	0.00330758	0.161923	1	0.802877
ukb-b-12301	rs1800692	G	A	0.587665	Treatment/medication code: salbutamol	0.0045368	0.00325079	0.162835	1	0.802877
ukb-b-1153	rs1800692	G	A	0.587662	PCT where patients GP was registered: NORTH BIRMINGHAM PCT	0.00248399	0.0017689	0.160243	1	0.801707
ukb-b-5277	rs1800692	G	A	0.587353	Baguette intake	0.0735844	0.0517939	0.1554	1	0.799695
ukb-b-8374	rs1800692	G	A	0.587372	Cappuccino intake	0.0617811	0.0442723	0.162871	1	0.802877
ukb-b-12854	rs1800692	G	A	0.587535	Arm fat percentage (right)	0.0310989	0.0220828	0.159047	1	0.801
ukb-b-602	rs1800692	G	A	0.587365	Garlic bread intake	-0.0443697	0.031252	0.155683	1	0.799695
ukb-b-17409	rs1800692	G	A	0.587548	Trunk fat-free mass	-0.025193	0.0178217	0.157476	1	0.800145
ukb-b-10258	rs1800692	G	A	0.587665	Treatment/medication code: paroxetine	0.00245404	0.00173545	0.157342	1	0.800145
ebi-a-GCST90001399	rs1800692	G	A	0.713	IgD- CD27- B cell %B cell	0.533803	0.380282	0.160407	1	0.801707
met-c-951	rs1800692	G	A	0.632995	Phospholipids in very large VLDL	-0.211775	0.149859	0.157609	1	0.800145
ebi-a-GCST005059	rs1800692	G	A	NA	Serum albumin level	0.84507	0.56338	0.133614	1	0.779364
ubm-a-2587	rs1800692	G	A	0.58181	NET100 1431	-0.316901	0.226761	0.162259	1	0.802877
ubm-a-3	rs1800692	G	A	0.58181	IDP T1 SIENAX CSF normalised volume	-0.257746	0.185915	0.165636	1	0.806938
ubm-a-619	rs1800692	G	A	0.58181	IDP dMRI TBSS ISOVF Fornix cres+Stria terminalis L	-0.283099	0.202817	0.162765	1	0.802877
ubm-a-137	rs1800692	G	A	0.58181	IDP T1 FAST ROIs L cerebellum I-IV	0.271831	0.195775	0.164988	1	0.806938
ubm-a-1150	rs1800692	G	A	0.58181	NET25 0204	-0.314085	0.223944	0.160761	1	0.802183
ubm-a-1542	rs1800692	G	A	0.58181	NET100 0386	-0.316901	0.226761	0.162259	1	0.802877
ubm-a-1043	rs1800692	G	A	0.58181	NET25 0097	-0.312676	0.223944	0.162646	1	0.802877
ubm-a-2240	rs1800692	G	A	0.58181	NET100 1084	0.31831	0.228169	0.162997	1	0.802877
ubm-a-2154	rs1800692	G	A	0.58181	NET100 0998	-0.315493	0.226761	0.164133	1	0.803891
ubm-a-419	rs1800692	G	A	0.58181	IDP dMRI TBSS L2 Sagittal stratum L	0.311268	0.222535	0.161893	1	0.802877
ubm-a-2791	rs1800692	G	A	0.58181	a2009s lh S central area	0.253521	0.18169	0.162911	1	0.802877
ubm-a-1109	rs1800692	G	A	0.58181	NET25 0163	0.315493	0.226761	0.164133	1	0.803891
ebi-a-GCST90001996	rs1800692	G	A	0.7115	CX3CR1 on CD14+ CD16+ monocyte	0.537887	0.385493	0.162918	1	0.802877
ieu-a-118	rs1800692	G	A	NA	Neuroticism	0.112676	0.0816901	0.167799	1	0.808391
ebi-a-GCST002920	rs1800692	G	A	NA	Neuroticism	0.112676	0.0816901	0.167799	1	0.808391
ieu-a-293	rs1800692	G	A	0.5866	Inflammatory bowel disease	0.703893	0.504686	0.163102	1	0.802877
ebi-a-GCST004904	rs1800692	G	A	0.598	Body mass index	-0.0737324	0.0530141	0.164284	1	0.804091
ubm-a-1103	rs1800692	G	A	0.58181	NET25 0157	-0.0621535	0.224127	0.781539	1	0.976358
ebi-a-GCST90001407	rs1800692	G	A	0.7131	Memory B cell Absolute Count	0.528732	0.381268	0.16551	1	0.806938
ebi-a-GCST90002301	rs1800692	G	A	0.669705	Eosinophil counts	0.333972	0.240886	0.165615	1	0.806938
ubm-a-1506	rs1800692	G	A	0.58181	NET100 0350	-0.315493	0.228169	0.166752	1	0.808391
ubm-a-938	rs1800692	G	A	0.58181	NODEamps100 0047	0.288732	0.207042	0.163149	1	0.802877
ubm-a-3014	rs1800692	G	A	0.58181	a2009s lh S intrapariet&P trans thickness	0.278873	0.201408	0.16617	1	0.808391
ubm-a-653	rs1800692	G	A	0.58181	IDP dMRI ProbtrackX FA unc l	0.298592	0.216901	0.168629	1	0.808391
ubm-a-3058	rs1800692	G	A	0.58181	DKTatlas rh superiorfrontal thickness	0.269014	0.192958	0.163269	1	0.802877
ubm-a-396	rs1800692	G	A	0.58181	IDP dMRI TBSS L2 Medial lemniscus R	-0.308451	0.223944	0.168401	1	0.808391
ubm-a-38	rs1800692	G	A	0.58181	IDP T1 FAST ROIs L precentral gyrus	0.24507	0.176056	0.163922	1	0.803891
ubm-a-1351	rs1800692	G	A	0.58181	NET100 0195	-0.309859	0.223944	0.166466	1	0.808391
ubm-a-1675	rs1800692	G	A	0.58181	NET100 0519	0.315493	0.226761	0.164133	1	0.803891
ubm-a-2355	rs1800692	G	A	0.58181	NET100 1199	0.311268	0.225352	0.167202	1	0.808391
ebi-a-GCST90001855	rs1800692	G	A	0.7076	CD3 on secreting CD4 regulatory T cell	-0.582676	0.420704	0.166052	1	0.808391
ebi-a-GCST005921	rs1800692	G	A	NA	Family history of Alzheimer's disease	-0.194366	0.140845	0.167587	1	0.808391
ebi-a-GCST004447	rs1800692	G	A	NA	Interleukin-1-receptor antagonist levels	0.492958	0.352113	0.161513	1	0.802877
ebi-a-GCST006092	rs1800692	G	A	0.602825	Double-edged eyelids	0.777746	0.563239	0.167327	1	0.808391
ebi-a-GCST90001711	rs1800692	G	A	0.713	BAFF-R on IgD- CD27- B cell	0.528732	0.384507	0.169103	1	0.808391
ebi-a-GCST008049	rs1800692	G	A	0.758582	White blood cell count	0.0658351	0.0479507	0.16976	1	0.809814
ubm-a-2219	rs1800692	G	A	0.58181	NET100 1063	0.308451	0.225352	0.171077	1	0.811939
ubm-a-425	rs1800692	G	A	0.58181	IDP dMRI TBSS L2 Cingulum hippocampus L	0.309859	0.225352	0.169131	1	0.808391
ubm-a-2329	rs1800692	G	A	0.58181	NET100 1173	0.309859	0.226761	0.171795	1	0.811939
ubm-a-630	rs1800692	G	A	0.58181	IDP dMRI ProbtrackX FA atr l	0.302817	0.219718	0.16814	1	0.808391
ubm-a-2834	rs1800692	G	A	0.58181	DKTatlas rh parahippocampal area	0.253521	0.184507	0.169427	1	0.808751
ubm-a-1078	rs1800692	G	A	0.58181	NET25 0132	-0.309859	0.225352	0.169131	1	0.808391
ubm-a-157	rs1800692	G	A	0.58181	IDP T1 FAST ROIs V cerebellum VIIIb	0.257746	0.188732	0.172042	1	0.811939
ieu-b-4809	rs1800692	G	A	0.587817	Prostate cancer	0.0142437	0.0103953	0.170622	1	0.811939
ieu-b-4957	rs1800692	G	A	0.588018	Multiple myeloma	0.00184828	0.00134329	0.168841	1	0.808391
ieu-b-4878	rs1800692	G	A	0.587964	haemotological cancer	0.00504003	0.00363475	0.165556	1	0.806938
met-d-Phosphoglyc	rs1800692	G	A	0.588524	Phosphoglycerides	0.0851645	0.0563303	0.130565	1	0.777632
met-d-S_VLDL_L	rs1800692	G	A	0.588507	Total lipids in small VLDL	0.103637	0.058888	0.078426	1	0.697543
met-d-PUFA	rs1800692	G	A	0.588524	Polyunsaturated fatty acids	0.0960223	0.0580194	0.0979242	1	0.717215
ukb-b-11182	rs1800692	G	A	0.587895	3mm cylindrical power (left)	0.0893438	0.0655049	0.172591	1	0.811939
ukb-b-6519	rs1800692	G	A	0.587729	Worrier / anxious feelings	-0.0201438	0.014802	0.17355	1	0.811939
ukb-b-2346	rs1800692	G	A	0.587727	Duration of moderate activity	0.0402352	0.0291925	0.16812	1	0.808391
ukb-b-11004	rs1800692	G	A	0.587366	Muesli intake	0.071908	0.052847	0.173614	1	0.811939
ukb-b-7422	rs1800692	G	A	0.587624	Use of sun/uv protection	0.0356724	0.0259532	0.16929	1	0.808624
ukb-b-3193	rs1800692	G	A	0.587366	Bap intake	0.0494599	0.0362214	0.1721	1	0.811939
ukb-b-5126	rs1800692	G	A	0.587662	Diagnoses - main ICD10: I21.1 Acute transmural myocardial infarction of inferior wall	0.00246145	0.00179851	0.171122	1	0.811939
ukb-b-14801	rs1800692	G	A	0.587633	Treatment speciality of consultant (recoded): Rheumatology	-0.00372141	0.00272835	0.172575	1	0.811939
ukb-b-14182	rs1800692	G	A	0.587366	Plum intake	-0.0700451	0.0513215	0.172307	1	0.811939
ukb-b-9536	rs1800692	G	A	0.587662	Diagnoses - main ICD10: D25.9 Leiomyoma of uterus, unspecified	-0.00440972	0.0032032	0.168617	1	0.808391
ukb-b-9261	rs1800692	G	A	0.587662	PCT responsible for patient data: LEEDS PCT	0.00576938	0.00419224	0.168758	1	0.808391
ukb-b-4801	rs1800692	G	A	0.586775	Number of unsuccessful stop-smoking attempts	-0.0685077	0.0493575	0.16514	1	0.806938
ukb-b-2055	rs1800692	G	A	0.587662	Diagnoses - secondary ICD10: N81.2 Incomplete uterovaginal prolapse	-0.00193168	0.00142045	0.17386	1	0.811939
ukb-b-12472	rs1800692	G	A	0.587662	Operative procedures - secondary OPCS: C79.5 Internal tamponade of retina using gas	-0.00194454	0.00140184	0.165403	1	0.806938
ukb-b-391	rs1800692	G	A	0.587662	Diagnoses - secondary ICD10: Z72.1 Alcohol use	-0.00362813	0.00266363	0.173167	1	0.811939
ukb-b-3027	rs1800692	G	A	0.587662	Diagnoses - secondary ICD10: K31.7 Polyp of stomach and duodenum	-0.00211637	0.00154617	0.171068	1	0.811939
ukb-b-3229	rs1800692	G	A	0.587662	Diagnoses - secondary ICD10: D70 Agranulocytosis	0.00200739	0.00146608	0.17093	1	0.811939
ukb-b-7196	rs1800692	G	A	0.58531	Delivery methods: Elective caesarean section	0.095529	0.0691706	0.167259	1	0.808391
ukb-b-1259	rs1800692	G	A	0.587662	Diagnoses - secondary ICD10: I84.2 Internal haemorrhoids without complication	-0.00211218	0.00154373	0.17124	1	0.811939
ukb-b-12364	rs1800692	G	A	0.587662	Diagnoses - main ICD10: M67.4 Ganglion	0.00278827	0.00205001	0.173792	1	0.811939
ukb-b-17671	rs1800692	G	A	0.587662	Operative procedures - secondary OPCS: Z66.5 Lumbar vertebra	-0.00218773	0.00158701	0.168042	1	0.808391
ukb-b-15445	rs1800692	G	A	0.587665	Treatment/medication code: insulin product	-0.00408125	0.00295414	0.167114	1	0.808391
ukb-b-7110	rs1800692	G	A	0.587366	Vitamin and/or mineral supplement use: Multivitamin with multimineral	0.0255517	0.0187861	0.173785	1	0.811939
ukb-b-16056	rs1800692	G	A	0.587662	Diagnoses - secondary ICD10: F10.1 Harmful use	-0.00257345	0.0018663	0.167923	1	0.808391
ukb-b-20100	rs1800692	G	A	0.587671	Sources of admission to hospital (recoded): Transfer within NHS provider: Medical specialty	-0.00277762	0.00204761	0.174934	1	0.813022
ebi-a-GCST90002086	rs1800692	G	A	0.7047	SSC-A on HLA DR+ CD8+ T cell	-0.559155	0.407887	0.17042	1	0.811939
met-c-958	rs1800692	G	A	0.633722	Concentration of chylomicrons and largest VLDL particles	-0.217155	0.157338	0.167531	1	0.808391
ieu-a-11	rs1800692	G	A	0.5866	Crohn's disease	0.809814	0.592773	0.171894	1	0.811939
ebi-a-GCST90001446	rs1800692	G	A	0.7131	IgD- CD38- B cell Absolute Count	0.528169	0.386761	0.172057	1	0.811939
ubm-a-1204	rs1800692	G	A	0.58181	NET100 0048	-0.0685408	0.227141	0.762839	1	0.975248
ubm-a-39	rs1800692	G	A	0.58181	IDP T1 FAST ROIs R precentral gyrus	0.0533803	0.176592	0.762438	1	0.975097
ebi-a-GCST90002347	rs1800692	G	A	0.752954	Mean platelet volume	0.617465	0.45338	0.173225	1	0.811939
ebi-a-GCST90001573	rs1800692	G	A	0.7124	Terminally Differentiated CD4-CD8- T cell %CD4-CD8- T cell	0.534366	0.392254	0.173104	1	0.811939
ubm-a-1721	rs1800692	G	A	0.58181	NET100 0565	0.307042	0.226761	0.175724	1	0.813022
ubm-a-2220	rs1800692	G	A	0.58181	NET100 1064	-0.304225	0.225352	0.177016	1	0.813858
ubm-a-2904	rs1800692	G	A	0.58181	a2009s rh S front inf area	0.261972	0.191549	0.171423	1	0.811939
ubm-a-739	rs1800692	G	A	0.58181	IDP dMRI ProbtrackX L2 atr r	-0.266197	0.197183	0.177016	1	0.813858
ubm-a-2933	rs1800692	G	A	0.58181	DKTatlas lh inferiortemporal thickness	0.28169	0.208451	0.176583	1	0.813646
ubm-a-443	rs1800692	G	A	0.58181	IDP dMRI TBSS L3 Corticospinal tract L	-0.307042	0.226761	0.175724	1	0.813022
ubm-a-2744	rs1800692	G	A	0.58181	DKTatlas lh transversetemporal area	-0.26338	0.192958	0.172265	1	0.811939
ubm-a-1531	rs1800692	G	A	0.58181	NET100 0375	-0.311268	0.228169	0.172505	1	0.811939
ubm-a-1517	rs1800692	G	A	0.58181	NET100 0361	-0.311268	0.228169	0.172505	1	0.811939
ubm-a-2924	rs1800692	G	A	0.58181	a2009s rh S temporal inf area	-0.253521	0.185915	0.172682	1	0.811939
ubm-a-354	rs1800692	G	A	0.58181	IDP dMRI TBSS L1 Cerebral peduncle R	0.277465	0.204225	0.174267	1	0.813022
ubm-a-121	rs1800692	G	A	0.58181	IDP T1 FAST ROIs R occ pole	0.249296	0.183099	0.173344	1	0.811939
ubm-a-765	rs1800692	G	A	0.58181	IDP dMRI ProbtrackX L3 atr l	-0.273239	0.2	0.171877	1	0.811939
ubm-a-2801	rs1800692	G	A	0.58181	a2009s lh S interm prim-Jensen area	-0.291549	0.215493	0.176074	1	0.813022
ubm-a-2353	rs1800692	G	A	0.58181	NET100 1197	0.307042	0.225352	0.17304	1	0.811939
ubm-a-1894	rs1800692	G	A	0.58181	NET100 0738	0.309859	0.228169	0.174456	1	0.813022
ubm-a-2498	rs1800692	G	A	0.58181	NET100 1342	-0.0702423	0.228141	0.758166	1	0.974199
ebi-a-GCST006642	rs1800692	G	A	0.602825	Menstruation quality of life impact (increased appetite)	0.733115	0.541089	0.175453	1	0.813022
ebi-a-GCST90001503	rs1800692	G	A	0.7118	Activated & secreting CD4 regulatory T cell %CD4+ T cell	-0.519437	0.383944	0.176088	1	0.813022
ebi-a-GCST90001529	rs1800692	G	A	0.7059	CD66b++ myeloid cell Absolute Count	-0.686338	0.507465	0.176221	1	0.813026
ubm-a-168	rs1800692	G	A	0.58181	IDP SWI T2star left caudate	-0.301408	0.225352	0.181059	1	0.821999
ubm-a-520	rs1800692	G	A	0.58181	IDP dMRI TBSS ICVF Cingulum hippocampus R	-0.295775	0.219718	0.178253	1	0.816844
ubm-a-63	rs1800692	G	A	0.58181	IDP T1 FAST ROIs R supramarg gyrus ant	-0.273239	0.202817	0.177909	1	0.816097
ubm-a-2499	rs1800692	G	A	0.58181	NET100 1343	0.302817	0.223944	0.176311	1	0.813026
ubm-a-657	rs1800692	G	A	0.58181	IDP dMRI ProbtrackX MD atr l	-0.253521	0.188732	0.17918	1	0.819045
ubm-a-231	rs1800692	G	A	0.58181	IDP dMRI TBSS FA Cingulum cingulate gyrus L	0.301408	0.222535	0.175599	1	0.813022
ubm-a-3045	rs1800692	G	A	0.58181	DKTatlas rh middletemporal thickness	0.277465	0.205634	0.177236	1	0.813858
ubm-a-2832	rs1800692	G	A	0.58181	DKTatlas rh medialorbitofrontal area	-0.209859	0.15493	0.175562	1	0.813022
ubm-a-1258	rs1800692	G	A	0.58181	NET100 0102	-0.298592	0.222535	0.17967	1	0.820772
ubm-a-32	rs1800692	G	A	0.58181	IDP T1 FAST ROIs L mid front gyrus	0.252113	0.185915	0.17508	1	0.813022
ubm-a-1389	rs1800692	G	A	0.58181	NET100 0233	0.302817	0.225352	0.179029	1	0.818866
ubm-a-1215	rs1800692	G	A	0.58181	NET100 0059	-0.308451	0.226761	0.173751	1	0.811939
ubm-a-3053	rs1800692	G	A	0.58181	DKTatlas rh posteriorcingulate thickness	-0.283099	0.208451	0.174429	1	0.813022
ubm-a-2826	rs1800692	G	A	0.58181	DKTatlas rh inferiorparietal area	-0.230986	0.171831	0.178864	1	0.818619
ebi-a-GCST004430	rs1800692	G	A	NA	Interleukin-16 levels	0.497183	0.360563	0.167924	1	0.808391
met-c-919	rs1800692	G	A	0.627723	Phenylalanine	0.193817	0.143606	0.177129	1	0.813858
ieu-b-4879	rs1800692	G	A	0.595492	telomere length	0.0392408	0.0290842	0.177268	1	0.813858
met-d-XS_VLDL_L	rs1800692	G	A	0.588507	Total lipids in very small VLDL	0.0881294	0.0584513	0.131621	1	0.777632
met-d-XS_VLDL_C	rs1800692	G	A	0.588507	Cholesterol in very small VLDL	0.0797665	0.0577194	0.166981	1	0.808391
met-d-VLDL_P	rs1800692	G	A	0.588507	Concentration of VLDL particles	0.0985083	0.0591462	0.095812	1	0.713191
ebi-a-GCST90000027	rs1800692	G	A	0.587182	Appendicular lean mass	-0.051933	0.0365777	0.155667	1	0.799695
ukb-b-5232	rs1800692	G	A	0.587366	Olives intake	0.0342631	0.0255662	0.180189	1	0.821738
ukb-b-19732	rs1800692	G	A	0.587665	Non-cancer illness code, self-reported: hypothyroidism/myxoedema	-0.00865183	0.00638849	0.175646	1	0.813022
ukb-b-5011	rs1800692	G	A	0.587366	Thickness of butter/margarine spread on bread rolls: medium	0.0201792	0.0151311	0.182329	1	0.823597
ukb-b-15829	rs1800692	G	A	0.587665	Non-cancer illness code, self-reported: heart attack/myocardial infarction	0.00593659	0.00446475	0.183631	1	0.826302
ukb-b-73	rs1800692	G	A	0.587673	Main speciality of consultant (recoded): Clinical haematology	0.00342814	0.00258397	0.18461	1	0.82677
ukb-b-8846	rs1800692	G	A	0.587668	Methods of admission to hospital (recoded): Elective admission: Booked	-0.0183335	0.0138067	0.184221	1	0.82677
ukb-b-18297	rs1800692	G	A	0.587662	Operative procedures - main OPCS: J13.2 Percutaneous biopsy of lesion of liver NEC	-0.00210968	0.00158213	0.182386	1	0.823597
ukb-b-929	rs1800692	G	A	0.587578	Frequency of tiredness / lethargy in last 2 weeks	-0.0339007	0.0251675	0.177979	1	0.816097
ukb-b-18194	rs1800692	G	A	0.587665	Non-cancer illness code, self-reported: ankylosing spondylitis	0.00212272	0.00158524	0.180554	1	0.821738
ukb-b-20300	rs1800692	G	A	0.587624	Treatment speciality of consultant (recoded): Cardiology	0.00992135	0.00732048	0.175326	1	0.813022
ukb-b-14351	rs1800692	G	A	0.587372	Grapefruit juice intake	-0.0341611	0.0255066	0.180472	1	0.821738
ukb-b-15957	rs1800692	G	A	0.587612	Types of transport used (excluding work): Public transport	-0.018457	0.013765	0.179964	1	0.821606
ukb-b-11138	rs1800692	G	A	0.587366	Vitamin and/or mineral supplement use: Fish oil	-0.0454072	0.0341923	0.184179	1	0.82677
ukb-b-4013	rs1800692	G	A	0.587662	Operative procedures - main OPCS: W79.1 Soft tissue correction of hallux valgus	0.00221094	0.00165375	0.181245	1	0.822334
ukb-b-7739	rs1800692	G	A	0.587662	Operative procedures - main OPCS: L87.4 Avulsion of varicose vein of leg	-0.00200069	0.00147811	0.175882	1	0.813022
ukb-b-18290	rs1800692	G	A	0.590356	Age hayfever or allergic rhinitis diagnosed by doctor	0.172896	0.127709	0.175791	1	0.813022
ukb-b-14852	rs1800692	G	A	0.587601	Treatment speciality of consultant (recoded): Infectious diseases	-0.00274282	0.00204685	0.180238	1	0.821738
ukb-b-12812	rs1800692	G	A	0.587665	Treatment/medication code: bendrofluazide	0.00294741	0.00218151	0.176667	1	0.813646
ukb-b-3770	rs1800692	G	A	0.587662	Diagnoses - main ICD10: J34.2 Deviated nasal septum	0.00333666	0.00250585	0.183008	1	0.825222
ubm-a-791	rs1800692	G	A	0.58181	IDP dMRI ProbtrackX ICVF ar r	-0.295775	0.222535	0.18381	1	0.826302
ubm-a-1965	rs1800692	G	A	0.58181	NET100 0809	-0.302817	0.226761	0.181744	1	0.823109
ubm-a-1444	rs1800692	G	A	0.58181	NET100 0288	-0.305634	0.228169	0.180406	1	0.821738
ubm-a-1579	rs1800692	G	A	0.58181	NET100 0423	0.301408	0.226761	0.183784	1	0.826302
ubm-a-312	rs1800692	G	A	0.58181	IDP dMRI TBSS MO Retrolenticular part of internal capsule R	0.308451	0.230986	0.181757	1	0.823109
ubm-a-2962	rs1800692	G	A	0.58181	a2009s lh G&S subcentral thickness	0.278873	0.208451	0.180949	1	0.821999
ubm-a-713	rs1800692	G	A	0.58181	IDP dMRI ProbtrackX L1 cgc l	0.274648	0.205634	0.181675	1	0.823109
ubm-a-88	rs1800692	G	A	0.58181	IDP T1 FAST ROIs L cuneal cortex	0.267606	0.2	0.180887	1	0.821999
ubm-a-872	rs1800692	G	A	0.58181	NODEamps25 0002	0.298592	0.223944	0.182422	1	0.823597
ubm-a-2610	rs1800692	G	A	0.58181	NET100 1454	0.304225	0.228169	0.182422	1	0.823597
ubm-a-256	rs1800692	G	A	0.58181	IDP dMRI TBSS MD Superior cerebellar peduncle R	-0.266197	0.2	0.183194	1	0.825554
ubm-a-1129	rs1800692	G	A	0.58181	NET25 0183	-0.0752915	0.226268	0.73932	1	0.972845
met-c-889	rs1800692	G	A	0.633722	Total lipids in large VLDL	-0.210606	0.156563	0.178568	1	0.817775
ebi-a-GCST90001802	rs1800692	G	A	0.713	CD27 on IgD- CD38- B cell	0.510704	0.383239	0.182664	1	0.824178
ubm-a-429	rs1800692	G	A	0.58181	IDP dMRI TBSS L2 Superior longitudinal fasciculus L	-0.0747986	0.222873	0.737165	1	0.972745
ebi-a-GCST90000288	rs1800692	G	A	0.58494	Myocardial fractal dimension (slice 2)	-0.00924789	0.00698338	0.185413	1	0.82677
ieu-b-4824	rs1800692	G	A	NA	Age at menopause	1.06056	0.801408	0.185711	1	0.82677
ubm-a-2069	rs1800692	G	A	0.58181	NET100 0913	0.298592	0.226761	0.187916	1	0.82677
ubm-a-2192	rs1800692	G	A	0.58181	NET100 1036	0.3	0.228169	0.188572	1	0.82677
ubm-a-701	rs1800692	G	A	0.58181	IDP dMRI ProbtrackX MO ptr l	-0.295775	0.222535	0.18381	1	0.826302
ubm-a-673	rs1800692	G	A	0.58181	IDP dMRI ProbtrackX MD ml r	-0.301408	0.228169	0.186505	1	0.82677
ubm-a-3059	rs1800692	G	A	0.58181	DKTatlas rh superiorparietal thickness	0.266197	0.201408	0.186275	1	0.82677
ubm-a-1110	rs1800692	G	A	0.58181	NET25 0164	0.298592	0.226761	0.187916	1	0.82677
ubm-a-1598	rs1800692	G	A	0.58181	NET100 0442	-0.294366	0.222535	0.185907	1	0.82677
ubm-a-3028	rs1800692	G	A	0.58181	a2009s lh S suborbital thickness	0.28169	0.214085	0.188245	1	0.82677
ubm-a-664	rs1800692	G	A	0.58181	IDP dMRI ProbtrackX MD cst r	-0.277465	0.209859	0.186119	1	0.82677
ubm-a-781	rs1800692	G	A	0.58181	IDP dMRI ProbtrackX L3 ml r	-0.3	0.226761	0.185842	1	0.82677
ubm-a-241	rs1800692	G	A	0.58181	IDP dMRI TBSS FA Uncinate fasciculus L	0.302817	0.229577	0.187163	1	0.82677
ubm-a-3051	rs1800692	G	A	0.58181	DKTatlas rh pericalcarine thickness	0.28169	0.212676	0.185336	1	0.82677
ubm-a-2490	rs1800692	G	A	0.58181	NET100 1334	0.3	0.226761	0.185842	1	0.82677
ubm-a-125	rs1800692	G	A	0.58181	IDP T1 FAST ROIs R caudate	-0.261972	0.198592	0.187119	1	0.82677
ebi-a-GCST90001710	rs1800692	G	A	0.713	BAFF-R on IgD- CD24- B cell	0.509296	0.385352	0.186289	1	0.82677
ebi-a-GCST004442	rs1800692	G	A	NA	Interleukin-17 levels	0.322535	0.24507	0.188143	1	0.82677
ebi-a-GCST006478	rs1800692	G	A	NA	Worry	-0.0456761	0.0346761	0.187764	1	0.82677
ebi-a-GCST90002094	rs1800692	G	A	0.7025	CD11b on Monocytic Myeloid-Derived Suppressor Cells	-0.733662	0.557887	0.188486	1	0.82677
ebi-a-GCST90001951	rs1800692	G	A	0.7056	CD33 on CD66b++ myeloid cell	-0.764225	0.581408	0.188699	1	0.82677
ebi-a-GCST90001978	rs1800692	G	A	0.7047	FSC-A on HLA DR+ CD8+ T cell	-0.522394	0.398169	0.189523	1	0.82677
ieu-b-4966	rs1800692	G	A	0.587637	Pan cancer	0.0147956	0.0112108	0.186914	1	0.82677
met-d-IDL_TG	rs1800692	G	A	0.588507	Triglycerides in IDL	0.0909848	0.0587768	0.121629	1	0.759652
met-d-Omega_3_pct	rs1800692	G	A	0.588524	Ratio of omega-3 fatty acids to total fatty acids	-0.0750382	0.0584148	0.198941	1	0.836681
met-d-XS_VLDL_CE	rs1800692	G	A	0.588507	Cholesteryl esters in very small VLDL	0.0729576	0.0573841	0.20359	1	0.840427
ebi-a-GCST006696	rs1800692	G	A	0.586087	Parental longevity (mother's attained age)	0.0406031	0.0315308	0.197841	1	0.835314
ukb-b-12397	rs1800692	G	A	0.587662	Diagnoses - main ICD10: H26.9 Cataract, unspecified	-0.00536499	0.00411758	0.192593	1	0.829113
ukb-b-6548	rs1800692	G	A	0.587749	Illnesses of mother: Parkinson's disease	-0.00520207	0.00400777	0.194289	1	0.829113
ukb-b-16868	rs1800692	G	A	0.587665	Non-cancer illness code, self-reported: migraine	0.00657763	0.00504869	0.19263	1	0.829113
ukb-b-3291	rs1800692	G	A	0.587366	Standard tea intake	17.469	13.248	0.187296	1	0.82677
ukb-b-6551	rs1800692	G	A	0.587662	Operative procedures - main OPCS: W15.1 Osteotomy of neck of first metatarsal bone	0.00194097	0.0014911	0.193017	1	0.829113
ukb-b-13190	rs1800692	G	A	0.587662	Diagnoses - main ICD10: G43.9 Migraine, unspecified	0.00182514	0.00139342	0.190254	1	0.827858
ukb-b-5633	rs1800692	G	A	0.587665	Treatment/medication code: qvar 50 inhaler	0.00237769	0.00181286	0.189666	1	0.82677
ukb-b-10694	rs1800692	G	A	0.587662	Diagnoses - secondary ICD10: E10.9 Without complications	-0.00263187	0.00200439	0.189166	1	0.82677
ukb-b-3656	rs1800692	G	A	0.587665	Number of treatments/medications taken	0.0311401	0.0238959	0.192521	1	0.829113
ukb-b-9568	rs1800692	G	A	0.587661	Number of blood samples taken	0.0163348	0.0124105	0.188106	1	0.82677
ukb-b-13019	rs1800692	G	A	0.587662	Diagnoses - main ICD10: M25.5 Pain in joint	0.00220377	0.0016772	0.188859	1	0.82677
ukb-b-17670	rs1800692	G	A	0.587665	Non-cancer illness code, self-reported: multiple sclerosis	-0.00237618	0.00180344	0.187642	1	0.82677
ukb-b-16609	rs1800692	G	A	0.587642	Target heart rate achieved	0.0305954	0.023459	0.192164	1	0.829113
ukb-b-6181	rs1800692	G	A	0.587366	Watercress intake	-0.0487544	0.0368968	0.186377	1	0.82677
ukb-b-18	rs1800692	G	A	0.588303	Pairs matching completion status	0.030731	0.0236503	0.193809	1	0.829113
ukb-b-19759	rs1800692	G	A	0.587665	Treatment/medication code: quinine	0.00318192	0.00243952	0.192125	1	0.829113
ukb-b-12753	rs1800692	G	A	0.590356	Recent medication for hayfever or allergic rhinitis	-0.0845407	0.063978	0.186367	1	0.82677
ukb-b-4717	rs1800692	G	A	0.5878	Corneal resistance factor (left)	-0.0830615	0.0636031	0.191574	1	0.829113
ukb-b-3005	rs1800692	G	A	0.587665	Operation code: arthroscopy nos	-0.0057439	0.00437928	0.189652	1	0.82677
ukb-b-19769	rs1800692	G	A	0.587662	Diagnoses - main ICD10: R06.5 Mouth breathing	0.00226272	0.00172445	0.189473	1	0.82677
ukb-b-16376	rs1800692	G	A	0.587646	Main speciality of consultant (recoded): Cardiology	0.00889241	0.00671438	0.185376	1	0.82677
ukb-b-14162	rs1800692	G	A	0.587662	PCT where patients GP was registered: KIRKLEES PCT	0.00275387	0.00209673	0.189044	1	0.82677
ukb-b-7556	rs1800692	G	A	0.590375	Age hay fever, rhinitis or eczema diagnosed	0.0888783	0.0675569	0.188306	1	0.82677
ukb-b-19069	rs1800692	G	A	0.58738	Quorn intake	0.0244003	0.0188086	0.19453	1	0.82924
ukb-b-3881	rs1800692	G	A	0.587762	Fresh fruit intake	-0.0231787	0.0176335	0.188688	1	0.82677
ukb-b-15780	rs1800692	G	A	0.58832	Number of correct matches in round	0.0687008	0.0518901	0.185514	1	0.82677
ukb-b-19288	rs1800692	G	A	0.587662	Operative procedures - secondary OPCS: Q12.1 Introduction of intrauterine contraceptive device	-0.00278373	0.00210862	0.186779	1	0.82677
ukb-b-7869	rs1800692	G	A	0.587665	Operation code: coronary angioplasty (ptca) +/- stent	0.00397489	0.00304262	0.191416	1	0.829113
ukb-b-8338	rs1800692	G	A	0.587538	Arm fat mass (left)	0.0375899	0.0283587	0.185001	1	0.82677
ukb-b-16440	rs1800692	G	A	0.587665	Operation code: testicular hydrocoele surgery / drainage	-0.00217327	0.00164752	0.187131	1	0.82677
ebi-a-GCST90001848	rs1800692	G	A	0.7054	CD3 on Natural Killer T	-0.530986	0.405352	0.190217	1	0.827858
ubm-a-48	rs1800692	G	A	0.58181	IDP T1 FAST ROIs L mid temp gyrus post	-0.239437	0.184507	0.194387	1	0.829113
ubm-a-2833	rs1800692	G	A	0.58181	DKTatlas rh middletemporal area	-0.201408	0.15493	0.193601	1	0.829113
ubm-a-937	rs1800692	G	A	0.58181	NODEamps100 0046	0.277465	0.211268	0.189071	1	0.82677
ubm-a-1978	rs1800692	G	A	0.58181	NET100 0822	-0.298592	0.226761	0.187916	1	0.82677
ubm-a-462	rs1800692	G	A	0.58181	IDP dMRI TBSS L3 Posterior corona radiata R	-0.274648	0.208451	0.187648	1	0.82677
ubm-a-1319	rs1800692	G	A	0.58181	NET100 0163	-0.297183	0.228169	0.192756	1	0.829113
ubm-a-1266	rs1800692	G	A	0.58181	NET100 0110	-0.3	0.229577	0.191298	1	0.829113
ubm-a-556	rs1800692	G	A	0.58181	IDP dMRI TBSS OD Superior corona radiata R	-0.290141	0.221127	0.189486	1	0.82677
ubm-a-2057	rs1800692	G	A	0.58181	NET100 0901	-0.298592	0.228169	0.190656	1	0.828132
ubm-a-3109	rs1800692	G	A	0.58181	a2009s rh S central thickness	0.271831	0.207042	0.189208	1	0.82677
ubm-a-1064	rs1800692	G	A	0.58181	NET25 0118	0.298592	0.228169	0.190656	1	0.828132
ubm-a-283	rs1800692	G	A	0.58181	IDP dMRI TBSS MD Fornix cres+Stria terminalis L	-0.277465	0.211268	0.189071	1	0.82677
ubm-a-2612	rs1800692	G	A	0.58181	NET100 1456	-0.3	0.228169	0.188572	1	0.82677
ubm-a-1593	rs1800692	G	A	0.58181	NET100 0437	0.297183	0.226761	0.190007	1	0.827766
ubm-a-2281	rs1800692	G	A	0.58181	NET100 1125	0.0817225	0.227845	0.719838	1	0.971028
ebi-a-GCST90001434	rs1800692	G	A	0.7131	Switched memory B cell %lymphocyte	0.502113	0.383662	0.190623	1	0.828132
ebi-a-GCST90001936	rs1800692	G	A	0.7121	CD25 on CD4 regulatory T cell	-0.506761	0.387887	0.191395	1	0.829113
ebi-a-GCST90001897	rs1800692	G	A	0.7076	CD28 on CD39+ CD8+ T cell	-0.541127	0.414507	0.191733	1	0.829113
ebi-a-GCST006678	rs1800692	G	A	0.662	Acute insulin response (insulin secretion and BMI adjusted)	-0.447887	0.343662	0.19248	1	0.829113
ebi-a-GCST90001576	rs1800692	G	A	0.713	Transitional B cell %B cell	-0.492817	0.379296	0.193843	1	0.829113
ebi-a-GCST90001406	rs1800692	G	A	0.713	Memory B cell %B cell	0.496197	0.382113	0.194094	1	0.829113
ebi-a-GCST90001866	rs1800692	G	A	0.7078	CD3 on CD39+ CD8+ T cell	-0.535775	0.412676	0.194186	1	0.829113
ubm-a-2017	rs1800692	G	A	0.58181	NET100 0861	0.291549	0.223944	0.192955	1	0.829113
ubm-a-756	rs1800692	G	A	0.58181	IDP dMRI ProbtrackX L2 ptr r	-0.269014	0.207042	0.193834	1	0.829113
ubm-a-1732	rs1800692	G	A	0.58181	NET100 0576	-0.295775	0.228169	0.194873	1	0.830222
ubm-a-823	rs1800692	G	A	0.58181	IDP dMRI ProbtrackX OD cgh l	-0.278873	0.214085	0.192701	1	0.829113
ubm-a-307	rs1800692	G	A	0.58181	IDP dMRI TBSS MO Cerebral peduncle L	0.287324	0.222535	0.196655	1	0.833937
ubm-a-2324	rs1800692	G	A	0.58181	NET100 1168	0.294366	0.226761	0.19424	1	0.829113
ubm-a-2596	rs1800692	G	A	0.58181	NET100 1440	0.294366	0.228169	0.197008	1	0.834466
ubm-a-1148	rs1800692	G	A	0.58181	NET25 0202	-0.291549	0.223944	0.192955	1	0.829113
ubm-a-3008	rs1800692	G	A	0.58181	a2009s lh S collat transv ant thickness	0.280282	0.215493	0.193377	1	0.829113
ubm-a-436	rs1800692	G	A	0.58181	IDP dMRI TBSS L3 Middle cerebellar peduncle	-0.288732	0.221127	0.191644	1	0.829113
ubm-a-1637	rs1800692	G	A	0.58181	NET100 0481	0.292958	0.226761	0.196383	1	0.833613
ubm-a-2616	rs1800692	G	A	0.58181	NET100 1460	-0.292958	0.225352	0.193601	1	0.829113
ubm-a-2382	rs1800692	G	A	0.58181	NET100 1226	0.294366	0.226761	0.19424	1	0.829113
ubm-a-2666	rs1800692	G	A	0.58181	volume Brain-Stem	0.204225	0.156338	0.191448	1	0.829113
ebi-a-GCST004575	rs1800692	G	A	0.662	Acute insulin response	-0.438028	0.340845	0.198749	1	0.836526
ebi-a-GCST90002100	rs1800692	G	A	0.7079	CD45RA on naive CD8+ T cell	-0.527887	0.410423	0.198372	1	0.836002
ebi-a-GCST90001886	rs1800692	G	A	0.7075	CD28 on CD39+ activated CD4 regulatory T cell	-0.516197	0.402113	0.199242	1	0.836681
ubm-a-2041	rs1800692	G	A	0.58181	NET100 0885	0.292958	0.228169	0.199159	1	0.836681
ubm-a-1614	rs1800692	G	A	0.58181	NET100 0458	0.291549	0.228169	0.201328	1	0.838204
ubm-a-2089	rs1800692	G	A	0.58181	NET100 0933	0.294366	0.228169	0.197008	1	0.834466
ubm-a-521	rs1800692	G	A	0.58181	IDP dMRI TBSS ICVF Cingulum hippocampus L	-0.283099	0.221127	0.200456	1	0.838052
ubm-a-2749	rs1800692	G	A	0.58181	a2009s lh G&S paracentral area	-0.24507	0.191549	0.200752	1	0.838204
ubm-a-2090	rs1800692	G	A	0.58181	NET100 0934	0.287324	0.223944	0.199485	1	0.836957
ubm-a-1033	rs1800692	G	A	0.58181	NET25 0087	-0.290141	0.225352	0.19792	1	0.835314
ubm-a-318	rs1800692	G	A	0.58181	IDP dMRI TBSS MO Posterior corona radiata R	-0.276056	0.215493	0.200178	1	0.83773
ubm-a-1693	rs1800692	G	A	0.58181	NET100 0537	-0.290141	0.225352	0.19792	1	0.835314
ubm-a-610	rs1800692	G	A	0.58181	IDP dMRI TBSS ISOVF Sagittal stratum R	-0.28169	0.219718	0.199825	1	0.837192
ebi-a-GCST90001998	rs1800692	G	A	0.7119	PDL-1 on CD14+ CD16+ monocyte	-0.486338	0.379437	0.199935	1	0.837192
ebi-a-GCST006098	rs1800692	G	A	0.587134	Vigorous physical activity	-0.0241946	0.0189639	0.202018	1	0.838254
ukb-b-4094	rs1800692	G	A	0.587534	Length of mobile phone use	0.0529625	0.0409972	0.196406	1	0.833613
ukb-b-13745	rs1800692	G	A	0.587678	Irritability	-0.0175232	0.0137531	0.202618	1	0.839676
ukb-b-12962	rs1800692	G	A	0.587662	PCT where patients GP was registered: SHEFFIELD PCT	0.00463763	0.00360587	0.198397	1	0.836002
ukb-b-15851	rs1800692	G	A	0.58788	Heel Broadband ultrasound attenuation, direct entry	0.0465145	0.0364062	0.201372	1	0.838204
ukb-b-5238	rs1800692	G	A	0.587331	Fluid intelligence score	0.140739	0.109292	0.197837	1	0.835314
ukb-b-5262	rs1800692	G	A	0.587407	Relative age voice broke	-0.0186834	0.0147375	0.204888	1	0.840427
ukb-b-17455	rs1800692	G	A	0.587607	Never eat eggs, dairy, wheat, sugar: Eggs or foods containing eggs	0.00618965	0.00480163	0.197373	1	0.83505
ukb-b-703	rs1800692	G	A	0.588355	Duration walking for pleasure	0.0671315	0.052369	0.19988	1	0.837192
ukb-b-6906	rs1800692	G	A	0.587665	Non-cancer illness code, self-reported: mania/bipolar disorder/manic depression	0.00203231	0.00159217	0.2018	1	0.838204
ukb-b-18007	rs1800692	G	A	0.587366	Boiled/baked potatoes intake	-0.13576	0.105825	0.199536	1	0.836957
ukb-b-12901	rs1800692	G	A	0.587367	Other alcohol intake	-0.0280444	0.0217114	0.196465	1	0.833613
ukb-b-12879	rs1800692	G	A	0.587662	Operative procedures - main OPCS: L84.1 Combined operations on primary long saphenous vein	0.00185601	0.00145865	0.203224	1	0.840427
ukb-b-15858	rs1800692	G	A	0.587662	PCT where patients GP was registered: SOUTH BIRMINGHAM PCT	0.00354358	0.0027767	0.201892	1	0.838204
ukb-b-4643	rs1800692	G	A	0.586528	Age at hysterectomy	0.122364	0.0950582	0.198005	1	0.835314
ukb-b-671	rs1800692	G	A	0.58722	Interpolated Year when operation took place	-0.0433175	0.0337273	0.199022	1	0.836681
ukb-b-12506	rs1800692	G	A	0.587684	Vitamin and mineral supplements: Vitamin E	0.00646863	0.00508294	0.203154	1	0.840427
ukb-b-13567	rs1800692	G	A	0.587366	Sweetcorn intake	0.0556786	0.0438796	0.204478	1	0.840427
ukb-b-12227	rs1800692	G	A	0.587785	Illnesses of siblings: Breast cancer	0.00918844	0.00709658	0.1954	1	0.831015
ukb-b-6998	rs1800692	G	A	0.587662	Diagnoses - secondary ICD10: M15.9 Polyarthrosis, unspecified	0.0019467	0.00150299	0.195243	1	0.83083
ukb-b-10284	rs1800692	G	A	0.587665	Treatment/medication code: multivitamins	0.00669661	0.00516961	0.195189	1	0.83083
ukb-b-8685	rs1800692	G	A	0.587662	Diagnoses - secondary ICD10: N85.8 Other specified noninflammatory disorders of uterus	-0.00215894	0.00167421	0.197214	1	0.834859
ukb-b-14475	rs1800692	G	A	0.587665	Treatment/medication code: viscotears liquid eye gel	-0.00181052	0.00141766	0.201561	1	0.838204
ukb-b-19110	rs1800692	G	A	0.587662	Diagnoses - main ICD10: N84.1 Polyp of cervix uteri	-0.00267968	0.00210838	0.203741	1	0.840427
ukb-b-12864	rs1800692	G	A	0.586545	Leg pain when walking normally	0.0709049	0.0558913	0.204576	1	0.840427
ebi-a-GCST90001590	rs1800692	G	A	0.7104	CD4+ T cell Absolute Count	0.483099	0.377465	0.200598	1	0.838052
ebi-a-GCST90001525	rs1800692	G	A	0.7059	CD33dim HLA DR+ CD11b+ Absolute Count	0.638169	0.498592	0.200565	1	0.838052
ubm-a-37	rs1800692	G	A	0.58181	IDP T1 FAST ROIs R inf front gyrus parsop	0.0800606	0.205915	0.697422	1	0.965904
ebi-a-GCST006675	rs1800692	G	A	0.662	Peak insulin response (BMI and insulin secretion adjusted)	-0.439437	0.343662	0.201007	1	0.838204
ebi-a-GCST90001563	rs1800692	G	A	0.7127	Central Memory CD4-CD8- T cell Absolute Count	0.422394	0.330563	0.201319	1	0.838204
ieu-b-4808	rs1800692	G	A	0.584589	25 hydroxyvitamin D level	0.0358028	0.0280423	0.201692	1	0.838204
ieu-b-4812	rs1800692	G	A	0.584589	25 hydroxyvitamin D level	0.0358028	0.0280423	0.201692	1	0.838204
ieu-b-4854	rs1800692	G	A	NA	Forced expiratory volume in 1-second	0.126761	0.1	0.204939	1	0.840427
ieu-b-4841	rs1800692	G	A	NA	HbA1c	0.188732	0.147887	0.201888	1	0.838204
ubm-a-2276	rs1800692	G	A	0.58181	NET100 1120	0.287324	0.226761	0.205126	1	0.840427
ubm-a-870	rs1800692	G	A	0.58181	IDP dMRI ProbtrackX ISOVF unc r	-0.285915	0.225352	0.20453	1	0.840427
ubm-a-971	rs1800692	G	A	0.58181	NET25 0025	-0.285915	0.226761	0.207356	1	0.840427
ubm-a-1715	rs1800692	G	A	0.58181	NET100 0559	0.288732	0.228169	0.205716	1	0.840427
ubm-a-592	rs1800692	G	A	0.58181	IDP dMRI TBSS ISOVF Superior cerebellar peduncle R	-0.266197	0.209859	0.204635	1	0.840427
ubm-a-1210	rs1800692	G	A	0.58181	NET100 0054	-0.287324	0.225352	0.202309	1	0.838988
ubm-a-1596	rs1800692	G	A	0.58181	NET100 0440	0.288732	0.228169	0.205716	1	0.840427
ubm-a-81	rs1800692	G	A	0.58181	IDP T1 FAST ROIs R paracing gyrus	0.230986	0.18169	0.203616	1	0.840427
ubm-a-696	rs1800692	G	A	0.58181	IDP dMRI ProbtrackX MO ilf l	-0.280282	0.221127	0.204971	1	0.840427
ubm-a-626	rs1800692	G	A	0.58181	IDP dMRI TBSS ISOVF Tapetum R	-0.283099	0.223944	0.206176	1	0.840427
ubm-a-845	rs1800692	G	A	0.58181	IDP dMRI ProbtrackX ISOVF ar r	-0.284507	0.223944	0.203928	1	0.840427
ubm-a-604	rs1800692	G	A	0.58181	IDP dMRI TBSS ISOVF Superior corona radiata R	-0.228169	0.180282	0.205647	1	0.840427
ubm-a-2675	rs1800692	G	A	0.58181	volume Right-Inf-Lat-Vent	-0.250704	0.197183	0.203576	1	0.840427
ubm-a-2448	rs1800692	G	A	0.58181	NET100 1292	-0.287324	0.226761	0.205126	1	0.840427
ubm-a-6	rs1800692	G	A	0.58181	IDP T1 SIENAX grey unnormalised volume	0.129577	0.102817	0.207571	1	0.840833
ubm-a-773	rs1800692	G	A	0.58181	IDP dMRI ProbtrackX L3 fma	-0.28169	0.221127	0.202704	1	0.839676
ebi-a-GCST90002341	rs1800692	G	A	0.602806	Monocyte count	0.0919296	0.0725211	0.204932	1	0.840427
ebi-a-GCST90000287	rs1800692	G	A	0.58494	Myocardial fractal dimension (slice 1)	-0.0108956	0.00862155	0.206313	1	0.840427
ebi-a-GCST90001942	rs1800692	G	A	0.7121	CD25 on CD39+ secreting CD4 regulatory T cell	-0.493521	0.390704	0.206532	1	0.840427
ebi-a-GCST005072	rs1800692	G	A	NA	Ferritin levels	0.28169	0.28169	0.317311	1	0.872697
ubm-a-1610	rs1800692	G	A	0.58181	NET100 0454	-0.284507	0.228169	0.212429	1	0.845795
ubm-a-1911	rs1800692	G	A	0.58181	NET100 0755	-0.285915	0.226761	0.207356	1	0.840427
ubm-a-3105	rs1800692	G	A	0.58181	a2009s rh Lat Fis-post thickness	0.257746	0.204225	0.206924	1	0.840427
ubm-a-25	rs1800692	G	A	0.58181	IDP T1 FIRST brain stem+4th ventricle volume	0.207042	0.166197	0.212852	1	0.845795
ubm-a-1584	rs1800692	G	A	0.58181	NET100 0428	0.285915	0.226761	0.207356	1	0.840427
ubm-a-2796	rs1800692	G	A	0.58181	a2009s lh S collat transv ant area	-0.250704	0.198592	0.206801	1	0.840427
ubm-a-602	rs1800692	G	A	0.58181	IDP dMRI TBSS ISOVF Anterior corona radiata R	-0.25493	0.204225	0.21193	1	0.845795
ubm-a-2729	rs1800692	G	A	0.58181	DKTatlas lh paracentral area	-0.222535	0.177465	0.209854	1	0.843664
ubm-a-34	rs1800692	G	A	0.58181	IDP T1 FAST ROIs L inf front gyrus parstri	0.261972	0.208451	0.208842	1	0.843187
ubm-a-550	rs1800692	G	A	0.58181	IDP dMRI TBSS OD Posterior limb of internal capsule R	-0.28169	0.225352	0.2113	1	0.845795
ubm-a-1363	rs1800692	G	A	0.58181	NET100 0207	0.280282	0.222535	0.207852	1	0.840922
ubm-a-2776	rs1800692	G	A	0.58181	a2009s lh G precuneus area	-0.23662	0.187324	0.206532	1	0.840427
ubm-a-1239	rs1800692	G	A	0.58181	NET100 0083	-0.287324	0.228169	0.207937	1	0.840922
ubm-a-179	rs1800692	G	A	0.58181	IDP SWI T2star right accumbens	0.285915	0.226761	0.207356	1	0.840427
ebi-a-GCST90002041	rs1800692	G	A	0.7012	CD45 on lymphocyte	-0.684085	0.545352	0.2097	1	0.843664
met-d-VLDL_FC	rs1800692	G	A	0.588507	Free cholesterol in VLDL	0.0948761	0.0590286	0.107991	1	0.734619
met-d-XS_VLDL_PL	rs1800692	G	A	0.588507	Phospholipids in very small VLDL	0.0855103	0.0586328	0.144729	1	0.793497
ebi-a-GCST006702	rs1800692	G	A	0.585565	Parental longevity (combined parental age at death)	-0.058248	0.0471455	0.216646	1	0.845795
ukb-b-11120	rs1800692	G	A	0.587665	Operation code: knee replacement/revision	-0.00414986	0.00329665	0.208098	1	0.841112
ukb-b-6223	rs1800692	G	A	0.587662	Diagnoses - main ICD10: R10.4 Other and unspecified abdominal pain	0.00595951	0.00475031	0.209642	1	0.843664
ukb-b-507	rs1800692	G	A	0.587662	Operative procedures - main OPCS: Q18.8 Other specified diagnostic endoscopic examination of uterus	0.00356727	0.00287156	0.214136	1	0.845795
ukb-b-12067	rs1800692	G	A	0.587336	Sponge pudding intake	-0.0273876	0.0220527	0.214267	1	0.845795
ukb-b-8875	rs1800692	G	A	0.587892	Heel bone mineral density (BMD)	0.0462425	0.0368885	0.209996	1	0.843664
ukb-b-4770	rs1800692	G	A	0.587662	Diagnoses - main ICD10: K02.9 Dental caries, unspecified	-0.0024898	0.00196613	0.205388	1	0.840427
ukb-b-17961	rs1800692	G	A	0.587662	Diagnoses - main ICD10: K58.9 Irritable bowel syndrome without diarrhoea	0.00179442	0.00142496	0.207929	1	0.840922
ukb-b-7166	rs1800692	G	A	0.587662	Diagnoses - main ICD10: K57.9 Diverticular disease of intestine, part unspecified, without perforation or abscess	0.00267114	0.00212986	0.209791	1	0.843664
ukb-b-20124	rs1800692	G	A	0.58788	Heel bone mineral density (BMD) T-score, automated	0.0458349	0.0368937	0.214107	1	0.845795
ukb-b-4233	rs1800692	G	A	0.587662	PCT where patients GP was registered: NORTH EASTERN DERBYSHIRE PCT	-0.00197077	0.00158087	0.212531	1	0.845795
ukb-b-18948	rs1800692	G	A	0.587662	Operative procedures - main OPCS: K75.3 Percutaneous transluminal balloon angioplasty and insertion of 1-2 stents into coronary artery	0.00190139	0.0015329	0.214831	1	0.845795
ukb-b-19234	rs1800692	G	A	0.58788	Heel quantitative ultrasound index (QUI), direct entry	0.0457937	0.0368939	0.214523	1	0.845795
ukb-b-4051	rs1800692	G	A	0.587366	Added milk to instant coffee	-0.0975392	0.0786225	0.214753	1	0.845795
ukb-b-6235	rs1800692	G	A	0.587665	Operation code: cholecystectomy/gall bladder removal	0.0073633	0.0058158	0.205483	1	0.840427
ukb-b-11601	rs1800692	G	A	0.587662	Diagnoses - main ICD10: N40 Hyperplasia of prostate	-0.00371514	0.00298013	0.21253	1	0.845795
ukb-b-6591	rs1800692	G	A	0.587353	Age first had sexual intercourse	0.0389465	0.0311066	0.210558	1	0.844999
ukb-b-16576	rs1800692	G	A	0.587585	Dried fruit intake	-0.0304852	0.0241059	0.206002	1	0.840427
ukb-b-7584	rs1800692	G	A	0.587665	Non-cancer illness code, self-reported: ulcerative colitis	-0.00274354	0.0021728	0.206707	1	0.840427
ukb-b-13380	rs1800692	G	A	0.587662	Operative procedures - secondary OPCS: E36.9 Unspecified diagnostic endoscopic examination of larynx	-0.00179593	0.00142814	0.208562	1	0.842521
ukb-b-3586	rs1800692	G	A	0.587665	Operation code: breast surgery	-0.00222565	0.00177658	0.210288	1	0.844378
ukb-b-7643	rs1800692	G	A	0.587662	Diagnoses - secondary ICD10: Z80.3 Family history of malignant neoplasm of breast	0.00182221	0.00145346	0.20995	1	0.843664
ukb-b-16369	rs1800692	G	A	0.587709	Main speciality of consultant (recoded): Gynaecology	-0.0113742	0.00899193	0.205894	1	0.840427
ukb-b-2772	rs1800692	G	A	0.587676	Getting up in morning	0.0289241	0.023037	0.20928	1	0.843664
ukb-b-13500	rs1800692	G	A	0.587662	Operative procedures - secondary OPCS: Z27.4 Duodenum	0.00798079	0.00636052	0.209574	1	0.843664
ukb-b-9	rs1800692	G	A	0.587662	PCT responsible for patient data: KIRKLEES PCT	0.00263455	0.00209996	0.209634	1	0.843664
ukb-b-9790	rs1800692	G	A	0.587665	Treatment/medication code: cod liver oil capsule	0.00879958	0.00697041	0.206798	1	0.840427
ukb-b-15746	rs1800692	G	A	0.587665	Treatment/medication code: enalapril	0.00324107	0.00260792	0.213948	1	0.845795
ukb-b-14315	rs1800692	G	A	0.587665	Treatment/medication code: nicorandil	0.0021302	0.00168417	0.20593	1	0.840427
met-c-949	rs1800692	G	A	0.633891	Total lipids in very large VLDL	-0.196099	0.155296	0.206682	1	0.840427
ebi-a-GCST90001651	rs1800692	G	A	0.7104	Granulocyte Absolute Count	0.480845	0.384507	0.211099	1	0.845795
ieu-b-4907	rs1800692	G	A	0.41276	Anti-Measles virus IgG levels	1.06352	0.852024	0.211947	1	0.845795
ebi-a-GCST90001935	rs1800692	G	A	0.712	CD25 on CD39+ CD4 regulatory T cell	-0.483803	0.38831	0.212794	1	0.845795
ubm-a-967	rs1800692	G	A	0.58181	NET25 0021	-0.280282	0.226761	0.216449	1	0.845795
ubm-a-2016	rs1800692	G	A	0.58181	NET100 0860	-0.28169	0.226761	0.214149	1	0.845795
ubm-a-760	rs1800692	G	A	0.58181	IDP dMRI ProbtrackX L2 str r	-0.228169	0.184507	0.21622	1	0.845795
ubm-a-1574	rs1800692	G	A	0.58181	NET100 0418	0.28169	0.226761	0.214149	1	0.845795
ubm-a-376	rs1800692	G	A	0.58181	IDP dMRI TBSS L1 Cingulum hippocampus R	0.267606	0.215493	0.214299	1	0.845795
ubm-a-2778	rs1800692	G	A	0.58181	a2009s lh G subcallosal area	0.240845	0.194366	0.215297	1	0.845795
ubm-a-1767	rs1800692	G	A	0.58181	NET100 0611	0.284507	0.228169	0.212429	1	0.845795
ubm-a-2294	rs1800692	G	A	0.58181	NET100 1138	-0.283099	0.228169	0.214702	1	0.845795
ubm-a-930	rs1800692	G	A	0.58181	NODEamps100 0039	0.26338	0.212676	0.215564	1	0.845795
ubm-a-530	rs1800692	G	A	0.58181	IDP dMRI TBSS ICVF Tapetum R	0.267606	0.215493	0.214299	1	0.845795
ubm-a-2653	rs1800692	G	A	0.58181	IDP SWI T2star left hippocampus plus IDP SWI T2star right hippocampus	0.46338	0.373239	0.214418	1	0.845795
ubm-a-988	rs1800692	G	A	0.58181	NET25 0042	-0.283099	0.228169	0.214702	1	0.845795
ubm-a-1127	rs1800692	G	A	0.58181	NET25 0181	0.284507	0.228169	0.212429	1	0.845795
ubm-a-461	rs1800692	G	A	0.58181	IDP dMRI TBSS L3 Superior corona radiata L	-0.249296	0.2	0.212589	1	0.845795
ubm-a-410	rs1800692	G	A	0.58181	IDP dMRI TBSS L2 Anterior corona radiata R	-0.259155	0.208451	0.213778	1	0.845795
ebi-a-GCST90001898	rs1800692	G	A	0.7075	CD28 on CD4+ T cell	-0.520282	0.418451	0.213738	1	0.845795
ebi-a-GCST90001852	rs1800692	G	A	0.7057	CD3 on CD39+ resting CD4 regulatory T cell	-0.531549	0.429014	0.215345	1	0.845795
ubm-a-33	rs1800692	G	A	0.58181	IDP T1 FAST ROIs R mid front gyrus	0.0804408	0.184282	0.662467	1	0.955522
ebi-a-GCST004076	rs1800692	G	A	NA	Optic disc area	0.0788732	0.0633803	0.213336	1	0.845795
ubm-a-2107	rs1800692	G	A	0.58181	NET100 0951	-0.276056	0.223944	0.217686	1	0.845795
ubm-a-62	rs1800692	G	A	0.58181	IDP T1 FAST ROIs L supramarg gyrus ant	0.252113	0.204225	0.217023	1	0.845795
ubm-a-889	rs1800692	G	A	0.58181	NODEamps25 0019	0.270423	0.219718	0.218409	1	0.845795
ubm-a-3090	rs1800692	G	A	0.58181	a2009s rh G pariet inf-Supramar thickness	0.249296	0.204225	0.222204	1	0.845795
ubm-a-1044	rs1800692	G	A	0.58181	NET25 0098	-0.280282	0.228169	0.219299	1	0.845795
ubm-a-238	rs1800692	G	A	0.58181	IDP dMRI TBSS FA Superior fronto-occipital fasciculus R	0.271831	0.222535	0.22189	1	0.845795
ubm-a-1953	rs1800692	G	A	0.58181	NET100 0797	0.280282	0.228169	0.219299	1	0.845795
ubm-a-5	rs1800692	G	A	0.58181	IDP T1 SIENAX grey normalised volume	0.183099	0.149296	0.220043	1	0.845795
ubm-a-2262	rs1800692	G	A	0.58181	NET100 1106	-0.280282	0.228169	0.219299	1	0.845795
ubm-a-2784	rs1800692	G	A	0.58181	a2009s lh G temporal middle area	-0.212676	0.173239	0.219581	1	0.845795
ubm-a-1588	rs1800692	G	A	0.58181	NET100 0432	0.277465	0.226761	0.221102	1	0.845795
ubm-a-1291	rs1800692	G	A	0.58181	NET100 0135	0.276056	0.222535	0.214788	1	0.845795
ubm-a-358	rs1800692	G	A	0.58181	IDP dMRI TBSS L1 Posterior limb of internal capsule R	0.266197	0.215493	0.216721	1	0.845795
ubm-a-2971	rs1800692	G	A	0.58181	a2009s lh G front inf-Orbital thickness	0.261972	0.211268	0.214975	1	0.845795
ubm-a-3013	rs1800692	G	A	0.58181	a2009s lh S interm prim-Jensen thickness	0.257746	0.211268	0.222465	1	0.845795
ebi-a-GCST90002029	rs1800692	G	A	0.7077	CD39 on CD39+ CD8+ T cell	-0.510563	0.415775	0.219454	1	0.845795
met-d-M_LDL_CE_pct	rs1800692	G	A	0.588507	Cholesteryl esters to total lipids ratio in medium LDL	0.0880487	0.0592086	0.13699	1	0.783279
met-d-S_VLDL_P	rs1800692	G	A	0.588507	Concentration of small VLDL particles	0.0956073	0.0587168	0.103466	1	0.723204
met-d-S_LDL_TG	rs1800692	G	A	0.588507	Triglycerides in small LDL	0.0944418	0.0580331	0.103657	1	0.723204
ukb-b-2535	rs1800692	G	A	0.587635	Falls in the last year	-0.020892	0.0170706	0.221005	1	0.845795
ukb-b-4424	rs1800692	G	A	0.587707	Sleep duration	0.0284715	0.0230725	0.217202	1	0.845795
ukb-b-7418	rs1800692	G	A	0.587662	Diagnoses - main ICD10: Z30.2 Sterilisation	0.00449148	0.00366368	0.220218	1	0.845795
ukb-b-7879	rs1800692	G	A	0.587662	PCT where patients GP was registered: SOUTH WEST OXFORDSHIRE PCT	-0.00257386	0.00209618	0.219492	1	0.845795
ukb-b-7432	rs1800692	G	A	0.587629	Number of times snap-button pressed	-0.0123121	0.0101135	0.223457	1	0.845795
ukb-b-10787	rs1800692	G	A	0.587629	Standing height	-0.0230618	0.0188132	0.220263	1	0.845795
ukb-b-14050	rs1800692	G	A	0.583706	Why reduced smoking: Financial reasons	-0.0906268	0.0743315	0.222759	1	0.845795
ukb-b-9685	rs1800692	G	A	0.587547	Trunk predicted mass	-0.0219632	0.0177644	0.216323	1	0.845795
ukb-b-20450	rs1800692	G	A	0.587662	Operative procedures - secondary OPCS: Z50.4 Skin of leg NEC	-0.00393983	0.00320204	0.218543	1	0.845795
ukb-b-6373	rs1800692	G	A	0.587372	Liver intake	0.0238486	0.0193968	0.218879	1	0.845795
ukb-b-14885	rs1800692	G	A	0.587662	Operative procedures - main OPCS: X70.2 Procurement of drugs for chemotherapy for neoplasm for regimens in Band 2	0.00200663	0.00163646	0.220123	1	0.845795
ukb-b-11272	rs1800692	G	A	0.587366	Omelette intake	0.0473207	0.0382145	0.215608	1	0.845795
ukb-b-14525	rs1800692	G	A	0.587673	Sources of admission to hospital (recoded): Transfer to other NHS provider: General ward, young physically disabled, A&E	0.00558165	0.00455137	0.22006	1	0.845795
ukb-b-6429	rs1800692	G	A	0.587662	PCT where patients GP was registered: NORTH SHEFFIELD PCT	0.00186346	0.00153566	0.224954	1	0.845795
ukb-b-6991	rs1800692	G	A	0.587637	Seen doctor (GP) for nerves, anxiety, tension or depression	-0.0171473	0.0140849	0.223443	1	0.845795
ukb-b-1557	rs1800692	G	A	0.587662	Diagnoses - main ICD10: M54.5 Low back pain	-0.00264861	0.00217214	0.22271	1	0.845795
ukb-b-11297	rs1800692	G	A	0.588378	Doctor diagnosed asthma	0.0247459	0.0202021	0.220606	1	0.845795
ukb-b-6144	rs1800692	G	A	0.587612	Treatment speciality of consultant (recoded): Geriatric medicine	-0.0042631	0.00348089	0.220682	1	0.845795
ukb-b-13806	rs1800692	G	A	0.587665	Non-cancer illness code, self-reported: type 2 diabetes	-0.00292385	0.00239589	0.222328	1	0.845795
ukb-b-1822	rs1800692	G	A	0.587665	Operation code: endometrial ablation	-0.00261194	0.002133	0.220749	1	0.845795
ukb-b-15790	rs1800692	G	A	0.587662	Diagnoses - secondary ICD10: D64.9 Anaemia, unspecified	-0.00389758	0.00318083	0.22045	1	0.845795
ukb-b-13065	rs1800692	G	A	0.587643	Destinations on discharge from hospital (recoded): Usual Place of residence: Living with relatives	-0.0058527	0.00474161	0.21708	1	0.845795
ukb-b-12648	rs1800692	G	A	0.587684	Vitamin and mineral supplements: Vitamin D	0.00706131	0.00580069	0.223482	1	0.845795
ebi-a-GCST004425	rs1800692	G	A	NA	Tumor necrosis factor beta levels	-0.677465	0.553521	0.220983	1	0.845795
ebi-a-GCST90001690	rs1800692	G	A	0.7123	CD28+ CD45RA+ CD8+ T cell Absolute Count	0.332394	0.271127	0.220208	1	0.845795
ubm-a-1101	rs1800692	G	A	0.58181	NET25 0155	-0.10009	0.224831	0.65619	1	0.952641
ebi-a-GCST006910	rs1800692	G	A	0.598	Ischemic stroke (cardioembolic)	-0.343662	0.28169	0.222465	1	0.845795
ebi-a-GCST004455	rs1800692	G	A	NA	Interleukin-2 levels	0.438028	0.359155	0.222614	1	0.845795
ieu-a-1188	rs1800692	G	A	NA	Major Depressive Disorder	-0.145111	0.119718	0.225472	1	0.845795
ubm-a-1618	rs1800692	G	A	0.58181	NET100 0462	0.278873	0.228169	0.221624	1	0.845795
ubm-a-3077	rs1800692	G	A	0.58181	a2009s rh G front inf-Orbital thickness	0.257746	0.211268	0.222465	1	0.845795
ubm-a-1985	rs1800692	G	A	0.58181	NET100 0829	0.276056	0.228169	0.226326	1	0.845795
ubm-a-2003	rs1800692	G	A	0.58181	NET100 0847	-0.276056	0.226761	0.223455	1	0.845795
ubm-a-2673	rs1800692	G	A	0.58181	volume Left-choroid-plexus	-0.216901	0.178873	0.225283	1	0.845795
ubm-a-3143	rs1800692	G	A	0.58181	netmat ICA 09Aug2017 003	0.278873	0.229577	0.224471	1	0.845795
ubm-a-1356	rs1800692	G	A	0.58181	NET100 0200	0.276056	0.228169	0.226326	1	0.845795
ubm-a-3111	rs1800692	G	A	0.58181	a2009s rh S circular insula ant thickness	-0.257746	0.211268	0.222465	1	0.845795
ubm-a-2380	rs1800692	G	A	0.58181	NET100 1224	-0.277465	0.228169	0.223966	1	0.845795
ubm-a-3113	rs1800692	G	A	0.58181	a2009s rh S circular insula sup thickness	0.24507	0.202817	0.226919	1	0.845795
ubm-a-1785	rs1800692	G	A	0.58181	NET100 0629	-0.271831	0.223944	0.22481	1	0.845795
ubm-a-2156	rs1800692	G	A	0.58181	NET100 1000	-0.277465	0.228169	0.223966	1	0.845795
ubm-a-905	rs1800692	G	A	0.58181	NODEamps100 0014	0.266197	0.21831	0.22271	1	0.845795
ubm-a-1942	rs1800692	G	A	0.58181	NET100 0786	-0.274648	0.226761	0.225826	1	0.845795
ubm-a-609	rs1800692	G	A	0.58181	IDP dMRI TBSS ISOVF Posterior thalamic radiation L	-0.273239	0.223944	0.222417	1	0.845795
ubm-a-1091	rs1800692	G	A	0.58181	NET25 0145	-0.267606	0.21831	0.220272	1	0.845795
ebi-a-GCST90002224	rs1800692	G	A	0.736	Height	-3.02514	2.48824	0.22407	1	0.845795
ieu-b-85	rs1800692	G	A	0.6154	Prostate cancer	0.153521	0.125352	0.220681	1	0.845795
ebi-a-GCST006085	rs1800692	G	A	0.6154	Prostate cancer	0.153521	0.125352	0.220681	1	0.845795
ebi-a-GCST90001985	rs1800692	G	A	0.7125	CD40 on monocytes	-0.466197	0.385634	0.226697	1	0.845795
ieu-b-4816	rs1800692	G	A	NA	Body mass index	0.347887	0.288732	0.22825	1	0.845795
ebi-a-GCST90002042	rs1800692	G	A	0.7017	CD45 on CD33+ HLA DR+ CD14-	-0.675352	0.560282	0.228057	1	0.845795
ebi-a-GCST90001861	rs1800692	G	A	0.7076	CD3 on CD28+ CD4+ T cell	-0.49831	0.413521	0.228188	1	0.845795
ebi-a-GCST90001488	rs1800692	G	A	0.7118	Activated CD4 regulatory T cell %CD4+ T cell	-0.462394	0.384366	0.228974	1	0.845795
ubm-a-1921	rs1800692	G	A	0.58181	NET100 0765	-0.271831	0.226761	0.230622	1	0.845795
ubm-a-782	rs1800692	G	A	0.58181	IDP dMRI ProbtrackX L3 ptr l	-0.253521	0.211268	0.230139	1	0.845795
ubm-a-221	rs1800692	G	A	0.58181	IDP dMRI TBSS FA Superior corona radiata L	0.270423	0.225352	0.230139	1	0.845795
ubm-a-1136	rs1800692	G	A	0.58181	NET25 0190	-0.274648	0.228169	0.228704	1	0.845795
ubm-a-2151	rs1800692	G	A	0.58181	NET100 0995	-0.269014	0.223944	0.229651	1	0.845795
ubm-a-2577	rs1800692	G	A	0.58181	NET100 1421	0.276056	0.228169	0.226326	1	0.845795
ubm-a-343	rs1800692	G	A	0.58181	IDP dMRI TBSS L1 Body of corpus callosum	0.238028	0.197183	0.227377	1	0.845795
ubm-a-2428	rs1800692	G	A	0.58181	NET100 1272	-0.273239	0.228169	0.2311	1	0.845795
ubm-a-475	rs1800692	G	A	0.58181	IDP dMRI TBSS L3 Fornix cres+Stria terminalis L	-0.242254	0.202817	0.232304	1	0.845795
ubm-a-2559	rs1800692	G	A	0.58181	NET100 1403	-0.276056	0.229577	0.229188	1	0.845795
ubm-a-2299	rs1800692	G	A	0.58181	NET100 1143	-0.269014	0.223944	0.229651	1	0.845795
ubm-a-2434	rs1800692	G	A	0.58181	NET100 1278	-0.274648	0.228169	0.228704	1	0.845795
ubm-a-2258	rs1800692	G	A	0.58181	NET100 1102	-0.273239	0.226761	0.228215	1	0.845795
ubm-a-974	rs1800692	G	A	0.58181	NET25 0028	-0.271831	0.226761	0.230622	1	0.845795
ubm-a-1701	rs1800692	G	A	0.58181	NET100 0545	0.273239	0.226761	0.228215	1	0.845795
ubm-a-3009	rs1800692	G	A	0.58181	a2009s lh S collat transv post thickness	0.257746	0.212676	0.225543	1	0.845795
ubm-a-2138	rs1800692	G	A	0.58181	NET100 0982	0.277465	0.229577	0.226821	1	0.845795
ubm-a-586	rs1800692	G	A	0.58181	IDP dMRI TBSS ISOVF Corticospinal tract R	-0.271831	0.225352	0.227721	1	0.845795
ubm-a-1147	rs1800692	G	A	0.58181	NET25 0201	-0.273239	0.226761	0.228215	1	0.845795
ubm-a-374	rs1800692	G	A	0.58181	IDP dMRI TBSS L1 Cingulum cingulate gyrus R	0.24507	0.204225	0.230139	1	0.845795
ubm-a-3085	rs1800692	G	A	0.58181	a2009s rh G oc-temp lat-fusifor thickness	0.253521	0.209859	0.227027	1	0.845795
ubm-a-784	rs1800692	G	A	0.58181	IDP dMRI ProbtrackX L3 slf l	-0.264789	0.219718	0.228154	1	0.845795
ubm-a-129	rs1800692	G	A	0.58181	IDP T1 FAST ROIs R pallidum	-0.256338	0.212676	0.228088	1	0.845795
ubm-a-577	rs1800692	G	A	0.58181	IDP dMRI TBSS OD Uncinate fasciculus L	-0.264789	0.219718	0.228154	1	0.845795
ubm-a-1310	rs1800692	G	A	0.58181	NET100 0154	0.273239	0.226761	0.228215	1	0.845795
ubm-a-547	rs1800692	G	A	0.58181	IDP dMRI TBSS OD Cerebral peduncle L	-0.260563	0.216901	0.229635	1	0.845795
ebi-a-GCST90001609	rs1800692	G	A	0.7104	CD4+ CD8dim T cell Absolute Count	-0.463099	0.38507	0.229118	1	0.845795
ubm-a-2470	rs1800692	G	A	0.58181	NET100 1314	-0.106339	0.227113	0.639625	1	0.949293
ebi-a-GCST004440	rs1800692	G	A	NA	Interferon gamma-induced protein 10 levels	0.422535	0.350704	0.228273	1	0.845795
ebi-a-GCST90001550	rs1800692	G	A	0.7124	Central Memory CD8+ T cell %T cell	0.452676	0.377042	0.229907	1	0.845795
met-d-Albumin	rs1800692	G	A	0.588505	Albumin	-0.0712097	0.0594896	0.231302	1	0.845795
met-d-S_HDL_PL_pct	rs1800692	G	A	0.588507	Phospholipids to total lipids ratio in small HDL	-0.0697499	0.0574917	0.225047	1	0.845795
ebi-a-GCST006100	rs1800692	G	A	0.587076	Strenuous sports or other exercises	-0.0195959	0.0162245	0.227125	1	0.845795
ukb-b-3370	rs1800692	G	A	0.587665	Operation code: breast cyst/abscess removal	0.0035033	0.002913	0.229115	1	0.845795
ukb-b-2368	rs1800692	G	A	0.587366	Type of fat/oil used in cooking: Vegetable oil	-0.0258355	0.0213425	0.226081	1	0.845795
ukb-b-20122	rs1800692	G	A	0.587357	Goat's cheese intake	-0.0193115	0.0160069	0.227643	1	0.845795
ukb-b-17841	rs1800692	G	A	0.587481	Interpolated Year when non-cancer illness first diagnosed	-0.0421421	0.0348125	0.22607	1	0.845795
ukb-b-14181	rs1800692	G	A	0.587662	PCT where patients GP was registered: NORTH SOMERSET PCT	0.00381255	0.00315235	0.226498	1	0.845795
ukb-b-770	rs1800692	G	A	0.587345	Other meat intake	-0.0228079	0.0189725	0.229304	1	0.845795
ukb-b-19462	rs1800692	G	A	0.587662	Operative procedures - secondary OPCS: Y73.1 Cardiopulmonary bypass	0.00198863	0.00165807	0.230386	1	0.845795
ukb-b-19393	rs1800692	G	A	0.587509	Whole body fat mass	0.0337872	0.0281908	0.230716	1	0.845795
ukb-b-11590	rs1800692	G	A	0.587666	Vascular/heart problems diagnosed by doctor: Heart attack	0.00537687	0.00449042	0.231147	1	0.845795
ukb-b-3822	rs1800692	G	A	0.587552	Frequency of depressed mood in last 2 weeks	-0.0222285	0.0187156	0.234954	1	0.847136
ukb-b-6562	rs1800692	G	A	0.587662	Diagnoses - main ICD10: R06.0 Dyspnoea	-0.00230101	0.00193368	0.234059	1	0.845795
ukb-b-5847	rs1800692	G	A	0.587366	Sausage intake	-0.0756961	0.0632286	0.231236	1	0.845795
ukb-b-4963	rs1800692	G	A	0.587662	Diagnoses - secondary ICD10: N17.9 Acute renal failure, unspecified	-0.00197365	0.00165579	0.233274	1	0.845795
ukb-b-50	rs1800692	G	A	0.587662	Diagnoses - main ICD10: M75.1 Rotator cuff syndrome	0.00222177	0.00185003	0.229774	1	0.845795
ukb-b-3599	rs1800692	G	A	0.587607	Never eat eggs, dairy, wheat, sugar: Wheat products	-0.00587562	0.00486454	0.227106	1	0.845795
ukb-b-14429	rs1800692	G	A	0.587662	Diagnoses - secondary ICD10: K57.9 Diverticular disease of intestine, part unspecified, without perforation or abscess	0.00268997	0.00225159	0.232205	1	0.845795
ukb-b-15748	rs1800692	G	A	0.587662	Diagnoses - secondary ICD10: Z95.5 Presence of coronary angioplasty implant and graft	0.00322042	0.00267513	0.228652	1	0.845795
ukb-b-14395	rs1800692	G	A	0.587507	Medication for cholesterol, blood pressure or diabetes: Blood pressure medication	-0.0228599	0.0191201	0.231856	1	0.845795
ukb-b-2205	rs1800692	G	A	0.587662	Diagnoses - secondary ICD10: Z82.4 Family history of ischaemic heart disease and other diseases of the circulatory system	-0.00501407	0.00421259	0.233945	1	0.845795
ukb-b-2557	rs1800692	G	A	0.587364	Smoked cigarette or pipe within last hour	-0.0390807	0.0327462	0.232696	1	0.845795
ukb-b-19921	rs1800692	G	A	0.587531	Impedance of whole body	0.0260754	0.0218372	0.232447	1	0.845795
ukb-b-9856	rs1800692	G	A	0.587665	Non-cancer illness code, self-reported: trapped nerve/compressed nerve	0.00193251	0.00161917	0.232667	1	0.845795
ukb-b-4465	rs1800692	G	A	0.587366	Size of white wine glass drunk: small (125ml)	0.0209277	0.0173172	0.226857	1	0.845795
ukb-b-16207	rs1800692	G	A	0.587646	Blood clot, DVT, bronchitis, emphysema, asthma, rhinitis, eczema, allergy diagnosed by doctor: Emphysema/chronic bronchitis	0.00463793	0.00387661	0.231545	1	0.845795
ukb-b-4779	rs1800692	G	A	0.587649	Plays computer games	0.0179355	0.0149707	0.230902	1	0.845795
ukb-b-11679	rs1800692	G	A	0.587366	Type of special diet followed: Vegetarian	-0.0172665	0.0144996	0.233722	1	0.845795
ukb-b-123	rs1800692	G	A	0.587662	Diagnoses - main ICD10: N32.0 Bladder-neck obstruction	-0.00197886	0.00163551	0.226303	1	0.845795
ukb-b-6762	rs1800692	G	A	0.587662	PCT where patients GP was registered: NOTTINGHAM CITY PCT	0.00328994	0.00271582	0.225742	1	0.845795
ukb-b-12861	rs1800692	G	A	0.587665	Treatment/medication code: gaviscon liquid	0.00264492	0.00218599	0.226301	1	0.845795
ukb-b-4921	rs1800692	G	A	0.587662	Diagnoses - main ICD10: M75.0 Adhesive capsulitis of shoulder	-0.00173821	0.00144969	0.230519	1	0.845795
ukb-b-5946	rs1800692	G	A	0.587662	Diagnoses - main ICD10: S82.80 Fractures of other parts of lower leg (closed)	0.00201454	0.00169292	0.234054	1	0.845795
ukb-b-18381	rs1800692	G	A	0.587662	PCT responsible for patient data: SHEFFIELD PCT	0.00435432	0.00360997	0.227743	1	0.845795
ukb-b-6445	rs1800692	G	A	0.587833	Ever had hysterectomy (womb removed)	0.0142669	0.0118948	0.230363	1	0.845795
ukb-b-19585	rs1800692	G	A	0.588502	Duration to entering value	0.072202	0.0600703	0.22938	1	0.845795
ukb-b-9537	rs1800692	G	A	0.587662	Operative procedures - main OPCS: S06.9 Unspecified other excision of lesion of skin	-0.00637314	0.00534215	0.232873	1	0.845795
ukb-b-5522	rs1800692	G	A	0.587358	Tofu intake	0.0143476	0.0120694	0.234535	1	0.846681
[truncated: 5,334 more rows]

## Sheet: Supplementary Data 7
Supplementary Data 7. Phenome-wide Mendelian randomisation (FinnGen r6) - blood TNFRSF1A expression
phenocode	phenostring	category	n_case	n_control	MR_beta	MR_SE	MR_pval	FWER	FDR
PULM_PNEUMONIA_SEPSIS	COPD/asthma/ILD related pneumonia or pneumonia derived septichaemia	Interstitial lung disease endpoints	34126	188503	0.475352	0.128531	0.000217	0.620837	0.206278
COPD_ASTHMA_PNEUMONIA_SEPSIS	COPD/asthma related pneumonia or pneumonia derived septichaemia	Comorbidities of COPD	34126	188503	0.475352	0.128531	0.000217	0.620837	0.206278
J10_PNEUMONIA	All pneumoniae	X Diseases of the respiratory system (J10_)	33723	226682	0.457746	0.126461	0.000295	0.843995	0.206278
R18_CRAMP_SPASM	Cramp and spasm	XVIII Symptoms, signs and abnormal clinical and laboratory findings, not elsewhere classified (R18_)	726	258892	-2.74014	0.774033	0.0004	1	0.206278
J10_PNEUMOPROBBAC	Pneumonia (excl. viral and due to other infectious organisms not elsewhere classified)	X Diseases of the respiratory system (J10_)	33063	227342	0.445775	0.127483	0.000471	1	0.206278
D3_ANAEMIA_B12_DEF	Vitamin B12 deficiency anaemia	III Diseases of the blood and blood-forming organs and certain disorders involving the immune mechanism (D3_)	2064	251019	-1.63155	0.469165	0.000506	1	0.206278
ST19_DISLO_SPRAIN_STRAIN_JOINTS_LIGAM_HEAD	Dislocation, sprain and strain of joints and ligaments of head	XIX Injury, poisoning and certain other consequences of external causes (ST19_)	682	233156	-2.74732	0.798021	0.000576	1	0.206278
ST19_OTHER_COMPLICATIO_SURGI_MEDICAL_CARE_NOT_ELSEW_CLASSIFIED	Other complications of surgical and medical care, not elsewhere classified	XIX Injury, poisoning and certain other consequences of external causes (ST19_)	1356	236575	-1.93676	0.566791	0.000633	1	0.206278
PULM_INFECTIONS	COPD/asthma/ILD related infections	Interstitial lung disease endpoints	71902	188503	0.325915	0.0963829	0.000721	1	0.206278
COPD_ASTHMA_INFECTIONS	COPD/asthma related infections	Comorbidities of COPD	71902	188503	0.325915	0.0963829	0.000721	1	0.206278
J10_PNEUMONAS	Pneumonia, organism unsepcified	X Diseases of the respiratory system (J10_)	28942	223587	0.441972	0.13499	0.00106	1	0.275696
J10_RESPIRATORY	Diseases of the respiratory system	X Diseases of the respiratory system (J10_)	129803	130602	0.281831	0.089251	0.00159	1	0.37193
CD2_BENIGN_MELANOCYTIC_NOS	Melanocytic naevi, other sites/unspecified	II Neoplasms from hospital discharges (CD2_)	1068	259337	1.99437	0.638935	0.0018	1	0.37193
ASTHMA_INFECTIONS	Asthma-related infections	Asthma and related endpoints	12642	158452	0.638873	0.206035	0.00193	1	0.37193
CD2_BENIGN_MELANOCYTIC_NOS_EXALLC	Melanocytic naevi, other sites/unspecified (controls excluding all cancers)	II Neoplasms from hospital discharges (CD2_)	1068	208540	1.97732	0.638311	0.00195	1	0.37193
ASTHMA_PNEUMONIA	Asthma-related pneumonia	Asthma and related endpoints	6905	158452	0.809014	0.267375	0.00248	1	0.418024
G6_MUSDYST	Muscular dystrophy	VI Diseases of the nervous system (G6_)	145	258306	-5.19986	1.724	0.00256	1	0.418024
ASTHMA_PNEUMONIA_AND_SEPSIS	Asthma-related pneumonia or sepsis	Asthma and related endpoints	6920	158452	0.803099	0.26699	0.00263	1	0.418024
J10_INFLUPNEU	Influenza and pneumonia	X Diseases of the respiratory system (J10_)	36818	223587	0.356761	0.121839	0.00341	1	0.513474
K11_PERIODON_ACUTE	Acute periodontitis	XI Diseases of the digestive system (K11_)	444	232264	2.86493	0.986133	0.00367	1	0.524994
H7_VASCCILIARY	Hyphaema and other vascular disorders of iris and ciliary body	VII Diseases of the eye and adnexa (H7_)	267	248732	3.63803	1.2688	0.00414	1	0.538614
ULCERPROCT	Ulcerative proctitis	Gastrointestinal endpoints	1040	249705	-1.8631	0.65081	0.0042	1	0.538614
E4_PORBILIR	Disorders of porphyrin and bilirubin metabolism	IV Endocrine, nutritional and metabolic diseases (E4_)	180	231448	-4.38155	1.53574	0.00433	1	0.538614
ST19_DISLO_SPRAIN_STRAIN_JOINT_LIGAM_HIP	Dislocation, sprain and strain of joint and ligaments of hip	XIX Injury, poisoning and certain other consequences of external causes (ST19_)	485	251409	-2.63028	0.939381	0.00511	1	0.609155
TBC_RESP	Respiratory tuberculosis	I Certain infectious and parasitic diseases (AB1_)	1088	258942	1.74718	0.632386	0.00573	1	0.610962
AB1_RESP_TUBERCU	Respiratry tuberculosis	I Certain infectious and parasitic diseases (AB1_)	1088	258895	1.74549	0.632034	0.00575	1	0.610962
R18_HYPERHIDROSIS	Hyperhidrosis	XVIII Symptoms, signs and abnormal clinical and laboratory findings, not elsewhere classified (R18_)	492	204329	-2.57704	0.935987	0.0059	1	0.610962
E4_GILBERT	Gilbert syndrome	IV Endocrine, nutritional and metabolic diseases (E4_)	111	231448	-5.36817	1.95596	0.00606	1	0.610962
N14_RENALCOLNAS	Unspesified renal colic	XIV Diseases of the genitourinary system (N14_)	97	253943	-5.71	2.08662	0.00621	1	0.610962
CD2_BENIGN_PERIPH_AUTO_NEURO_EXALLC	Benign neoplasm: Peripheral nerves and autonomic nervous system (controls excluding all cancers)	II Neoplasms from hospital discharges (CD2_)	240	208971	-3.64324	1.34096	0.00659	1	0.610962
CD2_BENIGN_PERIPH_AUTO_NEURO	Benign neoplasm: Peripheral nerves and autonomic nervous system	II Neoplasms from hospital discharges (CD2_)	240	260165	-3.64141	1.34103	0.00662	1	0.610962
H7_CONJUNCTIVA	Disorders of conjunctiva	VII Diseases of the eye and adnexa (H7_)	19762	240643	-0.428451	0.160241	0.0075	1	0.649038
AB1_OTHER_INFECTIONS	Other infectious diseases	I Certain infectious and parasitic diseases (AB1_)	1459	258946	1.44704	0.543257	0.00773	1	0.649038
O15_RETAINED_PLAC_MEMB_NO_HEAMORRH	Retained placenta and membranes, without haemorrhage	XV Pregnancy, childbirth and the puerperium (O15_)	2486	116219	1.12465	0.423523	0.00792	1	0.649038
E4_THYTOXNOD	Thyrotoxicosis with toxic single thyroid nodule	IV Endocrine, nutritional and metabolic diseases (E4_)	136	255263	-4.70183	1.77119	0.00794	1	0.649038
F5_PSYCHOTH	Other and unspecified nonorganic psychotic disorders	V Mental and behavioural disorders (F5_)	6235	249610	-1.00746	0.383075	0.00854	1	0.649577
CD2_BENIGN_LIPO_SKIN_LIMBS_EXALLC	Benign lipomatous neoplasm of skin and subcutaneous tissue of limbs (controls excluding all cancers)	II Neoplasms from hospital discharges (CD2_)	1318	208173	-1.49169	0.571411	0.00904	1	0.649577
J10_PNEUMONONBACT	Pneumonia due to other infectious organisms, not elsewhere classified	X Diseases of the respiratory system (J10_)	459	223587	2.52775	0.969684	0.00914	1	0.649577
CD2_BENIGN_LIPO_SKIN_LIMBS	Benign lipomatous neoplasm of skin and subcutaneous tissue of limbs	II Neoplasms from hospital discharges (CD2_)	1318	259087	-1.48634	0.571163	0.00926	1	0.649577
C3_RENAL_PELVIS	Malignant neoplasm of renal pelvis	II Neoplasms, from cancer register (ICD-O-3)	85	260320	5.84225	2.24822	0.00936	1	0.649577
C3_RENAL_PELVIS_EXALLC	Malignant neoplasm of renal pelvis (controls excluding all cancers)	II Neoplasms, from cancer register (ICD-O-3)	85	204070	5.84704	2.25006	0.00936	1	0.649577
FEMHER_UNILATERAL	Femoral hernia, unilateral	XI Diseases of the digestive system (K11_)	449	226286	2.51732	0.977156	0.00999	1	0.649577
FEMNINGHER_UNILATERAL	Inguinal of femoral hernia, unilateral	XI Diseases of the digestive system (K11_)	449	226286	2.51732	0.977156	0.00999	1	0.649577
HERING_UNILATERAL	Inguinal hernia, unilateralk	XI Diseases of the digestive system (K11_)	449	226286	2.51732	0.977156	0.00999	1	0.649577
J10_LOWERINF	Other acute lower respiratory infections	X Diseases of the respiratory system (J10_)	12559	247846	0.49338	0.193305	0.0107	1	0.667567
E4_THYROID	Disorders of the thyroid gland	IV Endocrine, nutritional and metabolic diseases (E4_)	38430	221975	-0.339014	0.133161	0.0109	1	0.667567
J10_ACUTELOWERNAS	Unspecified acute lower respiratory infection	X Diseases of the respiratory system (J10_)	2738	247846	1.01394	0.399758	0.0112	1	0.667567
K11_GJULC	Gastrojejunal ulcer	XI Diseases of the digestive system (K11_)	173	225008	4.00549	1.57921	0.0112	1	0.667567
H7_LAGOPHTALMOS	Lagophthalmos	VII Diseases of the eye and adnexa (H7_)	174	241360	3.96451	1.57067	0.0116	1	0.670942
K11_HERING	Inguinal hernia	XI Diseases of the digestive system (K11_)	20538	226286	0.429155	0.171032	0.0121	1	0.670942
ASTHMA_MIXED	Asthma mixed form (mode)	Asthma and related endpoints	1003	158452	-1.6738	0.669373	0.0124	1	0.670942
H7_OPTICDISCOTH	Other disorders of optic disc	VII Diseases of the eye and adnexa (H7_)	165	258786	4.03366	1.61311	0.0124	1	0.670942
ASTHMA_MIXED_EXMORE	Asthma mixed form (mode) (more control exclusions)	Asthma and related endpoints	1003	153302	-1.67127	0.669879	0.0126	1	0.670942
J10_ABSCLUNGPNEUMO	Abscess of lung	X Diseases of the respiratory system (J10_)	208	259588	-3.57761	1.43559	0.0127	1	0.670942
L12_LOCALSCLERODERMA	Localized scleroderma [morphea]	XII Diseases of the skin and subcutaneous tissue (L12_)	220	246609	3.46197	1.39842	0.0133	1	0.670942
AB1_VIRAL_INOTHER	Viral agents as the cause of diseases classified to other chapters	I Certain infectious and parasitic diseases (AB1_)	317	258697	-2.86479	1.16585	0.014	1	0.670942
D3_ANAEMIAINCHRONICDISEASE	Anaemia in chronic diseases classified elsewhere	III Diseases of the blood and blood-forming organs and certain disorders involving the immune mechanism (D3_)	239	252271	3.28225	1.33574	0.014	1	0.670942
F5_PERSMOOD	Persistent mood disorders	V Mental and behavioural disorders (F5_)	4648	228817	-0.784648	0.319982	0.0142	1	0.670942
M13_DEQUERVAIN	Radial styloid tenosynovitis [de Quervain]	XIII Diseases of the musculoskeletal system and connective tissue (M13_)	909	197724	1.7031	0.695245	0.0143	1	0.670942
F5_SCHIZOTYP	Schizotypal disorder	V Mental and behavioural disorders (F5_)	704	249610	-2.12901	0.870005	0.0144	1	0.670942
E4_ADREACT	Other adrenocortical overactivity	IV Endocrine, nutritional and metabolic diseases (E4_)	94	250987	5.19887	2.14578	0.0154	1	0.670942
G6_MIGRAINE_WITH_AURA_ADVERSE	Migraine with aura, drug-induced	VI Diseases of the nervous system (G6_)	213	260192	-3.46915	1.43186	0.0154	1	0.670942
E4_DM1NEU	Type 1 diabetes with neurological complications	IV Endocrine, nutritional and metabolic diseases (E4_)	740	215160	1.88563	0.779786	0.0156	1	0.670942
AB1_SEQULAE_TUBERCU	Sequelae of tuberculosis	I Certain infectious and parasitic diseases (AB1_)	346	258804	2.68944	1.11751	0.0161	1	0.670942
CD2_BENIGN_BRONCHUS_LUNG_EXALLC	Benign neoplasm: Bronchus and lung (controls excluding all cancers)	II Neoplasms from hospital discharges (CD2_)	189	208998	-3.62915	1.51081	0.0163	1	0.670942
E4_ACIDOSIS	Acidosis	IV Endocrine, nutritional and metabolic diseases (E4_)	251	231448	-3.15296	1.31501	0.0165	1	0.670942
CD2_BENIGN_BRONCHUS_LUNG	Benign neoplasm: Bronchus and lung	II Neoplasms from hospital discharges (CD2_)	189	260216	-3.58873	1.49952	0.0167	1	0.670942
R18_POLYURIA	Polyuria	XVIII Symptoms, signs and abnormal clinical and laboratory findings, not elsewhere classified (R18_)	4089	240876	-0.786056	0.329348	0.017	1	0.670942
H7_LACRIMINFLAMACU	Inflammation of lacrimal passages (acute and unspecified)	VII Diseases of the eye and adnexa (H7_)	249	241360	-3.13056	1.31404	0.0172	1	0.670942
AB1_RESP_TUBERCU_NONCONF	Respiratory tuberculosis, not confirmed bacteriologically or histologically	I Certain infectious and parasitic diseases (AB1_)	819	258895	1.7338	0.728406	0.0173	1	0.670942
G6_OTHNEU	Other neurological diseases	VI Diseases of the nervous system (G6_)	15888	244517	-0.417183	0.175424	0.0174	1	0.670942
L12_ERYTHEMANODOSUM	Erythema nodosum	XII Diseases of the skin and subcutaneous tissue (L12_)	539	252688	2.11577	0.893607	0.0179	1	0.670942
M13_OSTEOCHONDRO	Osteopathies and chondropathies	XIII Diseases of the musculoskeletal system and connective tissue (M13_)	11266	249139	-0.479437	0.203543	0.0185	1	0.670942
H7_OTHIRISCILIARY	Other disorders of iris and ciliary body	VII Diseases of the eye and adnexa (H7_)	393	248732	2.4569	1.04396	0.0186	1	0.670942
F5_MENTALUNSPE	Mental disorders, not otherwise specified	V Mental and behavioural disorders (F5_)	1800	247156	-1.23704	0.526075	0.0187	1	0.670942
E4_CONGEIOD	Congenital iodine-deficiency syndrome/hypothyroidism	IV Endocrine, nutritional and metabolic diseases (E4_)	518	221975	-2.15648	0.920167	0.0191	1	0.670942
M13_ANKYLOSPON	Ankylosing spondylitis	XIII Diseases of the musculoskeletal system and connective tissue (M13_)	1846	194289	1.12676	0.481187	0.0192	1	0.670942
AB1_VIRAL_MENINGITIS	Viral meningitis	I Certain infectious and parasitic diseases (AB1_)	658	259010	1.89296	0.809065	0.0193	1	0.670942
R18_UNSPE_URINARY_INCONTINENCE	Unspecified urinary incontinence	XVIII Symptoms, signs and abnormal clinical and laboratory findings, not elsewhere classified (R18_)	1639	240876	-1.21099	0.520132	0.0199	1	0.670942
Z21_FOLLOW__CARE_INVOLVI_PLASTIC_SURGE	Follow-up care involving plastic surgery	XXI Factors influencing health status and contact with health services (Z21_)	823	229239	-1.69282	0.728842	0.0202	1	0.670942
E4_FLUIDELECTRO	Other disorders of fluid, electrolyte and acid-base balance	IV Endocrine, nutritional and metabolic diseases (E4_)	5197	231448	-0.685211	0.296191	0.0207	1	0.670942
ST19_INJURI_ANKLE_FOOT	Injuries to the ankle and foot	XIX Injury, poisoning and certain other consequences of external causes (ST19_)	14807	245598	-0.41662	0.18023	0.0208	1	0.670942
C3_LYMPHNODES_SECONDARY_NAS_EXALLC	Secondary and unspecified malignant neoplasm of lymph nodes (controls excluding all cancers)	II Neoplasms, from cancer register (ICD-O-3)	1381	204070	-1.3	0.562382	0.0208	1	0.670942
F5_MIXEDDEV	Mixed specific developmental disorders	V Mental and behavioural disorders (F5_)	334	258095	-2.76028	1.19504	0.0209	1	0.670942
I9_OTHILLHEART	Other or ill-defined heart diseases	IX Diseases of the circulatory system (I9_)	928	182971	1.57268	0.682993	0.0213	1	0.670942
C3_LYMPHNODES_SECONDARY_NAS	Secondary and unspecified malignant neoplasm of lymph nodes	II Neoplasms, from cancer register (ICD-O-3)	1381	259024	-1.28535	0.561199	0.022	1	0.670942
L12_GRANUANNU	Granuloma annulare	XII Diseases of the skin and subcutaneous tissue (L12_)	219	246609	3.19859	1.39759	0.0221	1	0.670942
H7_CONJUNCTIVITIS	Conjunctivitis	VII Diseases of the eye and adnexa (H7_)	17811	240643	-0.385915	0.168875	0.0223	1	0.670942
M13_MICROPOLYANG	Microscopic polyangiitis	XIII Diseases of the musculoskeletal system and connective tissue (M13_)	83	259228	5.17282	2.2636	0.0223	1	0.670942
H7_EPIPHORA	Epiphora	VII Diseases of the eye and adnexa (H7_)	331	241360	-2.60831	1.14223	0.0224	1	0.670942
N14_FEMALEINFERT	Female infertility	XIV Diseases of the genitourinary system (N14_)	7980	81593	-0.569859	0.249553	0.0224	1	0.670942
OSTEOPOROSIS_FRACTURE_FG	Osteoporosis with pathological fracture (FG)	Rheuma endpoints	923	203797	-1.60028	0.701318	0.0225	1	0.670942
AB1_RESP_TUBERCU_CONF	Respiratory tuberculosis, bacteriologically and histologically confirmed	I Certain infectious and parasitic diseases (AB1_)	318	258895	2.6469	1.16257	0.0228	1	0.670942
DM_NEOVASCULAR_GLAUCOMA	Neovascular glaucoma	Diabetes endpoints	673	242308	1.82169	0.801294	0.023	1	0.670942
AB1_TUBERCULOSIS	Tuberculosis	I Certain infectious and parasitic diseases (AB1_)	1510	258895	1.22028	0.537149	0.0231	1	0.670942
H7_IRIDOCYCLITIS	Iridocyclitis	VII Diseases of the eye and adnexa (H7_)	4466	248732	0.730986	0.323165	0.0237	1	0.670942
J10_NECROTIC	Suppurative and necrotic conditions of lower respiratory tract	X Diseases of the respiratory system (J10_)	817	259588	-1.63775	0.724039	0.0237	1	0.670942
J10_CHRONTONSADEN	Chronic diseases of tonsils and adenoids	X Diseases of the respiratory system (J10_)	29135	199208	0.330704	0.146411	0.0239	1	0.670942
D3_ACUTEPOSTBLEEDANAEMIA	Acute posthaemorrhagic anaemia	III Diseases of the blood and blood-forming organs and certain disorders involving the immune mechanism (D3_)	571	252271	1.96254	0.868866	0.0239	1	0.670942
J10_PULMEOS	Pulmonary eosinophilia, not elsewhere classified	X Diseases of the respiratory system (J10_)	210	257455	3.19127	1.41286	0.0239	1	0.670942
AB1_VIRAL_CNS	Viral infections of the central nervous system	I Certain infectious and parasitic diseases (AB1_)	1395	259010	1.26169	0.560952	0.0245	1	0.670942
G6_DIABETNEUR	Diabethic neuropathy	VI Diseases of the nervous system (G6_)	1776	231307	1.12549	0.501444	0.0248	1	0.670942
C3_BONE_CARTILAGE	Malignant neoplasm of bone and articular cartilage	II Neoplasms, from cancer register (ICD-O-3)	161	260244	3.66648	1.6358	0.025	1	0.670942
C3_BONE_CARTILAGE_EXALLC	Malignant neoplasm of bone and articular cartilage (controls excluding all cancers)	II Neoplasms, from cancer register (ICD-O-3)	161	204070	3.66324	1.63435	0.025	1	0.670942
H8_TINNITUS	Tinnitus	VIII Diseases of the ear and mastoid process (H8_)	4304	233406	-0.72662	0.324627	0.0252	1	0.670942
E4_HYTHY_AI_STRICT	Hypothyroidism, strict autoimmune	IV Endocrine, nutritional and metabolic diseases (E4_)	28688	206542	-0.345493	0.154459	0.0253	1	0.670942
R18_ABNORMAL_INVOLU_MOVEM	Abnormal involuntary movements	XVIII Symptoms, signs and abnormal clinical and laboratory findings, not elsewhere classified (R18_)	2231	248190	-0.993944	0.444361	0.0253	1	0.670942
O15_LABOUR_LONG	Long labour	XV Pregnancy, childbirth and the puerperium (O15_)	4726	116219	-0.70338	0.315742	0.0259	1	0.670942
H7_GLAUCSECDISEASE	Glaucoma secondary to other eye disorders	VII Diseases of the eye and adnexa (H7_)	676	249920	1.78056	0.799818	0.026	1	0.670942
H7_IRIDOCHRONIC	Chronic iridocyclitis	VII Diseases of the eye and adnexa (H7_)	864	248732	1.57859	0.709568	0.0261	1	0.670942
L12_ALOPECAREATA	Alopecia areata	XII Diseases of the skin and subcutaneous tissue (L12_)	367	250988	-2.39901	1.0805	0.0264	1	0.670942
K11_EMBIMPACT_TEETH	Embedded and impacted teeth	XI Diseases of the digestive system (K11_)	1857	232264	-1.08	0.486749	0.0265	1	0.670942
DM_NEUROPATHY	Diabetic neuropathy	Diabetes endpoints	1769	190836	1.12408	0.506617	0.0265	1	0.670942
H7_IRIDONAS	Other and unspecified iridocyclitis	VII Diseases of the eye and adnexa (H7_)	537	248732	1.98634	0.899351	0.0272	1	0.676457
ST19_COMPLICATIO_CARDIAC_VASCULAR_PROSTHET_DEVICES_IMPLANTS_GRAFTS	Complications of cardiac and vascular prosthetic devices, implants and grafts	XIX Injury, poisoning and certain other consequences of external causes (ST19_)	318	236575	2.56606	1.16334	0.0274	1	0.676457
F5_CONDUCTEMO	Mixed disorders of conduct and emotions	V Mental and behavioural disorders (F5_)	468	256859	-2.19254	0.994642	0.0275	1	0.676457
F5_SCHIZOAFF	Schizoaffective disorder	V Mental and behavioural disorders (F5_)	2372	249610	-1.25732	0.571486	0.0278	1	0.676457
R18_OTHER_ABNORMAL_FINDI_BLOOD_CHEMIS	Other abnormal findings of blood chemistry	XVIII Symptoms, signs and abnormal clinical and laboratory findings, not elsewhere classified (R18_)	566	251874	-1.93549	0.880294	0.0279	1	0.676457
K11_MANDIBULAR_MOLAR_FAILED_ERUPT_OBSTRUCTION_TOOTH	Mandibular molar that has failed to erupt because of obstruction by another tooth	XI Diseases of the digestive system (K11_)	604	259801	-1.84761	0.842995	0.0284	1	0.676649
ST19_FOREI_BODY_EAR	Foreign body in ear	XIX Injury, poisoning and certain other consequences of external causes (ST19_)	263	255537	2.79901	1.2787	0.0286	1	0.676649
R18_SYMPTOMS_SIGNS_INVOLVI_NERVOUS_MUSCULOS_SYSTEMS	Symptoms and signs involving the nervous and musculoskeletal systems	XVIII Symptoms, signs and abnormal clinical and laboratory findings, not elsewhere classified (R18_)	12215	248190	-0.435352	0.199011	0.0287	1	0.676649
K11_OTHPERITON	Other diseases of peritoneum	XI Diseases of the digestive system (K11_)	847	258425	1.55761	0.713357	0.029	1	0.676649
O15_ABORT_UNS	Unspecified abortion	XV Pregnancy, childbirth and the puerperium (O15_)	978	105738	-1.45803	0.668582	0.0292	1	0.676649
M13_SOFTOVERUSE	Soft tissue disorders related to use, overuse and pressure	XIII Diseases of the musculoskeletal system and connective tissue (M13_)	4899	197724	0.663662	0.3047	0.0294	1	0.676649
E4_THYROIDITSUBAC	Subacute thyroiditis	IV Endocrine, nutritional and metabolic diseases (E4_)	498	221975	2.01634	0.927449	0.0297	1	0.676649
J10_UPPERDIS	Other diseases of upper respiratory tract	X Diseases of the respiratory system (J10_)	61197	199208	0.228732	0.105274	0.0298	1	0.676649
H7_CONJUNCTIVITISACUNONATOPIC	Conjunctivitis (acute, non atopic)	VII Diseases of the eye and adnexa (H7_)	5262	240643	-0.631972	0.291573	0.0302	1	0.679215
Z21_CONVALESCENCE	Convalescence	XXI Factors influencing health status and contact with health services (Z21_)	976	229239	1.44859	0.669951	0.0306	1	0.679215
ST19_INJURI_HIP_THIGH	Injuries to the hip and thigh	XIX Injury, poisoning and certain other consequences of external causes (ST19_)	8996	251409	-0.486901	0.225589	0.0309	1	0.679215
K11_OTHINFLIV	Other inflammatory liver diseases	XI Diseases of the digestive system (K11_)	1146	253990	-1.33268	0.618184	0.0311	1	0.679215
SPONDYLOPATHY_FG	Spondylopathies (FG)	Rheuma endpoints	2895	203797	0.86831	0.40278	0.0311	1	0.679215
SPONDYLOARTHRITIS	Spondyloarthritis	Comorbidities of Interstitial lung disease endpoints	3860	234893	0.754789	0.350744	0.0314	1	0.680571
H7_RETINALDETACHOTH	Other, unspecified and serous retinal detachments	VII Diseases of the eye and adnexa (H7_)	461	241190	2.0669	0.964416	0.0321	1	0.690512
ST19_EFFEC_HEAT_LIGHT	Effects of heat and light	XIX Injury, poisoning and certain other consequences of external causes (ST19_)	106	255021	-4.28577	2.00669	0.0327	1	0.698169
K11_SUPERN_TEETH_INCLAVO	Supernumerary teeth, distomolar, including avohilmo	XI Diseases of the digestive system (K11_)	115	260290	4.08634	1.91878	0.0332	1	0.701676
Z21_FAMILY_HISTORY_CERTA_DISABILITI_CHRONIC_DISEA_LEADI_DISABL	Family history of certain disabilities and chronic diseases leading to disablement	XXI Factors influencing health status and contact with health services (Z21_)	617	231085	-1.73099	0.813723	0.0334	1	0.701676
CD2_BENIGN_INTRATHORACIC	Benign neoplasm of other and unspecified intrathoracic organs	II Neoplasms from hospital discharges (CD2_)	167	260238	-3.39282	1.59674	0.0336	1	0.701676
CD2_BENIGN_INTRATHORACIC_EXALLC	Benign neoplasm of other and unspecified intrathoracic organs (controls excluding all cancers)	II Neoplasms from hospital discharges (CD2_)	167	209013	-3.37789	1.59507	0.0342	1	0.703929
L12_HYPETROPHICSCAR	Hypertrophic scar	XII Diseases of the skin and subcutaneous tissue (L12_)	936	246609	-1.43831	0.679183	0.0342	1	0.703929
L12_ACNE_CONGLOBLATA	Acne conglobata	XII Diseases of the skin and subcutaneous tissue (L12_)	88	250988	-4.62324	2.18678	0.0345	1	0.705032
L12_CHRONICULCEROFSKIN	Chronic ulcer of skin, not elsewhere classified	XII Diseases of the skin and subcutaneous tissue (L12_)	1036	246609	-1.36085	0.647218	0.0355	1	0.717265
E4_THYROIDITNAS	Thyroiditis, unspecified	IV Endocrine, nutritional and metabolic diseases (E4_)	258	221975	2.71972	1.2942	0.0356	1	0.717265
E4_THYTOXNAS	Thyrotoxicosis, other and/or unspecified	IV Endocrine, nutritional and metabolic diseases (E4_)	3962	221975	-0.722535	0.344754	0.0361	1	0.720972
E4_ENDONUTRMET	Endocrine, nutritional and metabolic diseases	IV Endocrine, nutritional and metabolic diseases (E4_)	97333	163072	-0.208592	0.0997951	0.0366	1	0.720972
J10_NASALPOLYP	Nasal polyp	X Diseases of the respiratory system (J10_)	3919	199208	0.728028	0.348862	0.0369	1	0.720972
O15_DELIV_SPONT	Single spontaneous delivery	XV Pregnancy, childbirth and the puerperium (O15_)	71075	69241	0.241268	0.115735	0.0371	1	0.720972
NEURODEGOTH	Other degenerative diseases of the nervous system	Comorbidities of Gastrointestinal endpoints	6808	161031	-0.560282	0.269189	0.0374	1	0.720972
AB1_OTHER_BACT_INOTHER	Other bacterial agents as the cause of diseases classified to other chapters	I Certain infectious and parasitic diseases (AB1_)	160	258697	3.41282	1.64056	0.0375	1	0.720972
M13_PSORIARTH_ICD10	Psoriatic arthropathies, ICD10	XIII Diseases of the musculoskeletal system and connective tissue (M13_)	1820	258585	-1.04423	0.50249	0.0377	1	0.720972
G6_ICNEUROP	Intercostal neuropathy	VI Diseases of the nervous system (G6_)	119	231307	-3.93887	1.89641	0.0378	1	0.720972
KRA_PSY_CODUCTEMOT	Mixed disorders of conduct and emotions	Psychiatric endpoints	468	259937	-2.05028	0.992247	0.0388	1	0.725756
KRA_PSY_CODUCTEMOT_EXMORE	Mixed disorders of conduct and emotions (more control exclusions)	Psychiatric endpoints	468	198105	-2.36408	1.1447	0.0389	1	0.725756
M13_PATELLADISLOCATIO	Recurrent dislocation of patella	XIII Diseases of the musculoskeletal system and connective tissue (M13_)	1016	173414	-1.36887	0.664844	0.0395	1	0.725756
G6_CLUSTHEADACHE_STRICT	Cluster headache, strict	VI Diseases of the nervous system (G6_)	637	208845	-1.69592	0.824934	0.0398	1	0.725756
E4_TESTIDYS	Testicular dysfunction	IV Endocrine, nutritional and metabolic diseases (E4_)	343	110429	-2.30085	1.12031	0.04	1	0.725756
G6_CP	Cerebral palsy	VI Diseases of the nervous system (G6_)	343	258207	-2.29873	1.11985	0.0401	1	0.725756
KELA_DIAB_INSUL	Diabetes, insuline treatment (Kela reimbursement)	Diabetes endpoints	35494	224911	0.291831	0.142168	0.0401	1	0.725756
NONALLERG_ASTHMA	Non-allergic asthma (mode)	Asthma and related endpoints	4432	158452	0.660704	0.322191	0.0403	1	0.725756
J10_ASTHMA_INCLAVO	Asthma, including avohilmo	X Diseases of the respiratory system (J10_)	31664	228741	0.281972	0.137914	0.0409	1	0.725756
NONALLERG_ASTHMA_EXMORE	Non-allergic asthma (mode) (more control exclusions)	Asthma and related endpoints	4432	153302	0.659014	0.322488	0.041	1	0.725756
J10_PLEURPLAGUE	Pleural plaque	X Diseases of the respiratory system (J10_)	1647	251944	1.07169	0.524431	0.041	1	0.725756
E4_HYTHYNAS	Hypothyroidism, other/unspecified	IV Endocrine, nutritional and metabolic diseases (E4_)	32871	221975	-0.29338	0.14399	0.0416	1	0.725756
H8_OTHEREAR	Other disorders of ear	VIII Diseases of the ear and mastoid process (H8_)	26999	233406	-0.29169	0.143231	0.0417	1	0.725756
ST19_INJURY_MUSCLE_TENDON_SHOUL_UPPER_ARM_LEVEL	Injury of muscle and tendon at shoulder and upper arm level	XIX Injury, poisoning and certain other consequences of external causes (ST19_)	6887	241174	-0.53169	0.261463	0.042	1	0.725756
K11_OTHAPPEND	Other diseases of appendix	XI Diseases of the digestive system (K11_)	199	240075	-2.98183	1.46777	0.0422	1	0.725756
E4_OBESITYCAL	Obesity due to excess calories	IV Endocrine, nutritional and metabolic diseases (E4_)	7750	248922	0.514789	0.254379	0.043	1	0.725756
K11_DIVERTIC	Diverticular disease of intestine	XI Diseases of the digestive system (K11_)	17851	215956	0.365493	0.180865	0.0433	1	0.725756
L12_DECUBITANSULCERANDPRESSURE	Decubitus ulcer and pressure area	XII Diseases of the skin and subcutaneous tissue (L12_)	816	246609	-1.46972	0.727988	0.0435	1	0.725756
G6_BASDEGENOTH	Other degenarative diseases of the basal ganglia	VI Diseases of the nervous system (G6_)	129	254555	-3.64056	1.80498	0.0437	1	0.725756
O15_FAILED_INDUCT	Failed induction of labour	XV Pregnancy, childbirth and the puerperium (O15_)	717	116219	1.58366	0.787034	0.0442	1	0.725756
L12_URTICA_DERTMATOG	Dermatographic urticaria	XII Diseases of the skin and subcutaneous tissue (L12_)	1057	252688	-1.29465	0.643403	0.0442	1	0.725756
L12_PSORIASIS	Psoriasis	XII Diseases of the skin and subcutaneous tissue (L12_)	5621	252323	-0.591831	0.294538	0.0445	1	0.725756
M13_BONECONTINUITY	Disorders of continuity of bone	XIII Diseases of the musculoskeletal system and connective tissue (M13_)	1359	249139	-1.14155	0.568119	0.0445	1	0.725756
M13_TROCHANTERICBURSITIS	Trochanteric bursitis	XIII Diseases of the musculoskeletal system and connective tissue (M13_)	1983	197724	0.956056	0.476473	0.0448	1	0.725756
PSOR_ARTHR_OTH	Other psoriatic arthropathies	Rheuma endpoints	1794	258169	-1.01479	0.50598	0.0449	1	0.725756
ASTHMA_ACUTE_RESPIRATORY_INFECTIONS	Asthma-related acute respiratory infections	Asthma and related endpoints	9240	158452	0.472817	0.23575	0.0449	1	0.725756
Z21_OUTCO_DELIV	Outcome of delivery	XXI Factors influencing health status and contact with health services (Z21_)	8009	105999	-0.540141	0.269318	0.0449	1	0.725756
G6_MYONEU	Diseases of the myoneural junction and muscle	VI Diseases of the nervous system (G6_)	2099	258306	-0.920704	0.460352	0.0455	1	0.731323
K11_VOLVU	Volvulus	XI Diseases of the digestive system (K11_)	389	215956	2.10225	1.05258	0.0458	1	0.732032
N14_ABNORMALBLEED	Other abnormal uterine and caginal bleeding	XIV Diseases of the genitourinary system (N14_)	7326	81593	0.542113	0.272802	0.0469	1	0.741331
R18_ENLARGED_LYMPH_NODES	Enlarged lymph nodes	XVIII Symptoms, signs and abnormal clinical and laboratory findings, not elsewhere classified (R18_)	2909	204329	-0.774507	0.389747	0.0469	1	0.741331
M13_ANKLEFOOT	Other acquired deformities of ankle and foot	XIII Diseases of the musculoskeletal system and connective tissue (M13_)	127	173414	3.64127	1.84312	0.0482	1	0.755116
O15_DELIVERY	Delivery	XV Pregnancy, childbirth and the puerperium (O15_)	77820	69241	0.223099	0.112977	0.0483	1	0.755116
CD2_BENIGN_SMALL_INTESTINE_OTH	Benign neoplasm: Other and unspecified parts of small intestine	II Neoplasms from hospital discharges (CD2_)	307	260098	-2.32099	1.18005	0.0492	1	0.765007
RHEUMA_SERONEG	Seronegative rheumatoid arthritis	Rheuma endpoints	2484	203797	0.830423	0.425535	0.051	1	0.767953
K11_IMPACT	Impaction of intestines	XI Diseases of the digestive system (K11_)	115	215956	3.76831	1.931	0.051	1	0.767953
L12_LOCALDCONNECTISSUEOTH	Other localized connective tissue disorders	XII Diseases of the skin and subcutaneous tissue (L12_)	295	246609	2.35282	1.20566	0.051	1	0.767953
C3_OTHER_SKIN	Other malignant neoplasms of skin (=non-melanoma skin cancer)	II Neoplasms, from cancer register (ICD-O-3)	13705	246700	0.390986	0.200785	0.0515	1	0.767953
CD2_BENIGN_VAGINA	Benign neoplasm: Vulva	II Neoplasms from hospital discharges (CD2_)	372	146689	2.09718	1.07744	0.0516	1	0.767953
H7_OPTNERVNAS	Disorders of optic nerve, not elsewhere classified	VII Diseases of the eye and adnexa (H7_)	299	258786	-2.33549	1.19987	0.0516	1	0.767953
DM_AION	AION (anterior ischemic optic neuropathy)	Diabetes endpoints	299	259464	-2.33085	1.19851	0.0518	1	0.767953
O15_LABOUR_MALPOS	Obstructed labour due to malposition and malpresentation of fetus	XV Pregnancy, childbirth and the puerperium (O15_)	4496	116219	-0.622394	0.320168	0.0519	1	0.767953
C3_SKIN	Malignant neoplasm of skin	II Neoplasms, from cancer register (ICD-O-3)	13707	246698	0.389577	0.200745	0.0523	1	0.767953
Q17_OTHER_CONGEN_MALFO_DIGES_SYSTEM1	Other congenital malformations of the digestive system	XVII Congenital malformations, deformations and chromosomal abnormalities (Q17)	675	259730	1.55761	0.802959	0.0524	1	0.767953
O15_BREAST_LACT_OTHER_DIS	Other disorders of breast and lactation associated with childbirth	XV Pregnancy, childbirth and the puerperium (O15_)	278	141596	-2.42423	1.25235	0.0529	1	0.767953
N14_OTHNONINFOVA	Other and unspesified noninflammatory disorders of ovary, fallopian tube and broad ligament	XIV Diseases of the genitourinary system (N14_)	466	81593	1.87958	0.973846	0.0536	1	0.767953
BRONCHITIS	Bronchitis	Asthma and related endpoints	33511	226894	0.243803	0.12653	0.054	1	0.767953
I9_HEARTFAIL	Heart failure,strict	IX Diseases of the circulatory system (I9_)	15838	229946	0.368028	0.191081	0.0541	1	0.767953
L12_PSORI_ARTHRO	Arthropathic psoriasis	XII Diseases of the skin and subcutaneous tissue (L12_)	2063	252323	-0.898592	0.467131	0.0544	1	0.767953
M13_BIOMECHLESIO	Biomechanical lesions, not elsewhere classified	XIII Diseases of the musculoskeletal system and connective tissue (M13_)	660	257978	1.54986	0.807358	0.0549	1	0.767953
N14_FIOTHNAS	Female infertility, cervigal, vaginal, other or unspecified origin	XIV Diseases of the genitourinary system (N14_)	6975	139081	-0.498028	0.259435	0.0549	1	0.767953
K11_HERNIA	Hernia	XI Diseases of the digestive system (K11_)	34119	226286	0.259155	0.135167	0.0552	1	0.767953
J10_BRONCHIECTASIS	Bronchiectasis	X Diseases of the respiratory system (J10_)	1371	220458	1.08352	0.565361	0.0553	1	0.767953
CD2_BENIGN_SMALL_INTESTINE_OTH_EXALLC	Benign neoplasm: Other and unspecified parts of small intestine (controls excluding all cancers)	II Neoplasms from hospital discharges (CD2_)	307	208968	-2.26831	1.18405	0.0554	1	0.767953
D3_HAEMORRHAGCIRGUANTICO	Haemorrhagic disorder due to circulating anticoagulants	III Diseases of the blood and blood-forming organs and certain disorders involving the immune mechanism (D3_)	159	257054	-3.14056	1.64137	0.0557	1	0.767953
ST19_TOXIC_EFFECT_ETHAN	Toxic effect of ethanol	Alcohol related diseases	859	259546	1.36676	0.714611	0.0558	1	0.767953
C3_CORPUS_UTERI_EXALLC	Malignant neoplasm of corpus uteri (controls excluding all cancers)	II Neoplasms, from cancer register (ICD-O-3)	1430	116981	-1.0769	0.563058	0.0558	1	0.767953
E4_TESTICHYPO	Testicular hypofunction	IV Endocrine, nutritional and metabolic diseases (E4_)	311	110429	-2.24775	1.17619	0.056	1	0.767953
M13_ENTESOPATHYLOWNAS	Other/unspecified enthesopathies of lower limb, excluding foot	XIII Diseases of the musculoskeletal system and connective tissue (M13_)	1253	194289	1.12225	0.587488	0.0561	1	0.767953
C3_UNCERTAIN_SECONDARY_EXALLC	Secondary uncertain malignant neoplasm (controls excluding all cancers)	II Neoplasms, from cancer register (ICD-O-3)	2237	204070	-0.841549	0.442684	0.0573	1	0.769911
L12_HYPERTROPHICSKIN	Hypertrophic disorders of skin	XII Diseases of the skin and subcutaneous tissue (L12_)	994	246609	-1.25493	0.660136	0.0573	1	0.769911
J10_ASTHMA_EXMORE	Asthma (more control exclusions)	X Diseases of the respiratory system (J10_)	25544	153302	0.295493	0.155689	0.0577	1	0.769911
J10_ASTHMA	Asthma	X Diseases of the respiratory system (J10_)	25544	158452	0.294648	0.15543	0.058	1	0.769911
D3_HEREDOTHCLOFACTORS	Hereditary deficiency of other clotting factors	III Diseases of the blood and blood-forming organs and certain disorders involving the immune mechanism (D3_)	130	257054	-3.28592	1.74093	0.0591	1	0.769911
ST19_CONTU_TOES_WO_DAMAGE_NAIL	Contusion of toe(s) without damage to nail	XIX Injury, poisoning and certain other consequences of external causes (ST19_)	312	245598	-2.21789	1.17553	0.0592	1	0.769911
C3_DIGESTIVE_ORGANS_NAS	Malignant neoplasm of other and ill-defined digestive organs	II Neoplasms, from cancer register (ICD-O-3)	94	260311	4.01521	2.13067	0.0595	1	0.769911
D3_APLASTICANDOTHANAEMIA	Aplastic and other anaemias	III Diseases of the blood and blood-forming organs and certain disorders involving the immune mechanism (D3_)	8134	252271	0.447606	0.237615	0.0596	1	0.769911
CD2_BENIGN_VAGINA_EXALLC	Benign neoplasm: Vulva (controls excluding all cancers)	II Neoplasms from hospital discharges (CD2_)	372	118708	2.02493	1.07706	0.0601	1	0.769911
E4_PITUDISNAS	Disorders of pituitary gland, other and/or unspecified	IV Endocrine, nutritional and metabolic diseases (E4_)	93	250987	-4.02437	2.14306	0.0604	1	0.769911
H7_GLAUCOMAMEDICATION	Use of antiglaucoma preparations and miotics	VII Diseases of the eye and adnexa (H7_)	1587	249920	0.99338	0.529201	0.0605	1	0.769911
G6_DEGENOTH	Other and unspecified degenerative diseases of nervous system	VI Diseases of the nervous system (G6_)	297	255104	2.25296	1.20161	0.0608	1	0.769911
KELA_DIAB_INSUL_EXMORE	Diabetes, insuline treatment (Kela reimbursement) (more control exclusions)	Diabetes endpoints	35494	214299	0.270282	0.144433	0.0613	1	0.769911
M13_MUSCULOSKELEOTH	Other disorders of the musculoskeletal system and connective tissue	XIII Diseases of the musculoskeletal system and connective tissue (M13_)	2427	257978	0.799155	0.427053	0.0613	1	0.769911
C3_CORPUS_UTERI	Malignant neoplasm of corpus uteri	II Neoplasms, from cancer register (ICD-O-3)	1430	145631	-1.04282	0.557476	0.0614	1	0.769911
K11_IMPACTED_TEETH	Impacted teeth	XI Diseases of the digestive system (K11_)	1049	259356	-1.20014	0.642567	0.0618	1	0.769911
CD2_BENIGN_LIP	Benign neoplasm: Lip	II Neoplasms from hospital discharges (CD2_)	376	260029	2.00028	1.0722	0.0621	1	0.769911
CD2_BENIGN_UTERUS_OTH	Other benign neoplasms of uterus	II Neoplasms from hospital discharges (CD2_)	1057	146004	1.20845	0.648999	0.0626	1	0.769911
C3_DIGESTIVE_ORGANS_NAS_EXALLC	Malignant neoplasm of other and ill-defined digestive organs (controls excluding all cancers)	II Neoplasms, from cancer register (ICD-O-3)	94	204070	3.97239	2.135	0.0628	1	0.769911
I9_SAH	Subarachnoid haemmorrhage	IX Diseases of the circulatory system (I9_)	1620	238926	0.973239	0.523276	0.0629	1	0.769911
CD2_BENIGN_UTERUS_NOS	Other benign neoplasm of uterus: Other parts/unspecified	II Neoplasms from hospital discharges (CD2_)	856	146205	1.33972	0.721958	0.0635	1	0.769911
H7_ALLERGICCONJUNCTIVITIS	Allergic conjunctivitis	VII Diseases of the eye and adnexa (H7_)	13085	247320	-0.365775	0.197186	0.0636	1	0.769911
CD2_BENIGN_LIP_EXALLC	Benign neoplasm: Lip (controls excluding all cancers)	II Neoplasms from hospital discharges (CD2_)	376	208886	1.98803	1.07213	0.0637	1	0.769911
D3_ACQPUREREDCLLAPLASIA	Acquired pure red cell aplasia [erythroblastopenia]	III Diseases of the blood and blood-forming organs and certain disorders involving the immune mechanism (D3_)	81	252271	4.26296	2.29986	0.0638	1	0.769911
O15_LABOUR_UMBILICAL	Labour and delivery complicated by umbilical cord complications	XV Pregnancy, childbirth and the puerperium (O15_)	867	116219	1.31338	0.708566	0.0638	1	0.769911
ST19_INJURY_MUSCLE_TENDON_HIP_THIGH_LEVEL	Injury of muscle and tendon at hip and thigh level	XIX Injury, poisoning and certain other consequences of external causes (ST19_)	1290	251409	-1.07577	0.581034	0.0641	1	0.769911
C3_UNCERTAIN_SECONDARY	Secondary uncertain malignant neoplasm	II Neoplasms, from cancer register (ICD-O-3)	2237	258168	-0.815493	0.440619	0.0642	1	0.769911
R18_FASCICULATION	Fasciculation	XVIII Symptoms, signs and abnormal clinical and laboratory findings, not elsewhere classified (R18_)	164	259455	-2.98479	1.61392	0.0644	1	0.769911
E4_HYTHY_AI_STRICT_PURCH	Hypothyroidism, strict autoimmune, 3 medication purchases required	IV Endocrine, nutritional and metabolic diseases (E4_)	32581	227824	-0.266479	0.144251	0.0647	1	0.769911
M13_BONEDISNAS	Other specified/unspecified disorders of bone/cartilage	XIII Diseases of the musculoskeletal system and connective tissue (M13_)	510	249139	-1.6938	0.916895	0.0647	1	0.769911
H7_CONJUNCTIVITISCHRON	Chronic conjunctivitis	VII Diseases of the eye and adnexa (H7_)	499	240643	-1.71915	0.930618	0.0647	1	0.769911
G6_CLUSTHEADACHE_WIDE	Cluster headache, wide	VI Diseases of the nervous system (G6_)	701	208845	-1.44986	0.786892	0.0654	1	0.769911
Q17_CONGEN_MALFO_PULMONARY_TRICU_VALVES	Congenital malformations of pulmonary and tricuspid valves	XVII Congenital malformations, deformations and chromosomal abnormalities (Q17)	136	257871	3.26268	1.7734	0.0658	1	0.769911
H7_USEOFEYEANTIALLERGENS	Use of eye-antiallergens (taken as indicator of allergic/atopic conjunctivitis)	VII Diseases of the eye and adnexa (H7_)	12606	240643	-0.37	0.201259	0.066	1	0.769911
ASTHMA_NONALLERG	Non-allergic asthma	Asthma and related endpoints	3754	217628	0.636197	0.346184	0.0661	1	0.769911
AD_LO_EXMORE	Alzheimer‚Äôs disease (Late onset) (more control exclusions)	Neurological endpoints	3104	131102	-0.798873	0.434703	0.0661	1	0.769911
J10_ACUTEUPPERINFEC	Acute upper respiratory infections of multiple and unspecified sites	X Diseases of the respiratory system (J10_)	21881	217020	0.281972	0.15349	0.0662	1	0.769911
CD2_BENIGN_FEMALE_GEN_OTH	Benign neoplasm of other and unspecified female genital organs	II Neoplasms from hospital discharges (CD2_)	787	146274	1.36254	0.74251	0.0665	1	0.770269
M13_SHORTACHILLES	Short Achilles tendon (acquired)	XIII Diseases of the musculoskeletal system and connective tissue (M13_)	397	197724	-1.92394	1.05191	0.0674	1	0.775572
H7_KERATITISINOTH	Keratitis and keratoconjunctivitis in other diseases classified elsewhere	VII Diseases of the eye and adnexa (H7_)	593	248732	-1.55704	0.85162	0.0675	1	0.775572
O15_ECLAMPSIA	Eclampsia	XV Pregnancy, childbirth and the puerperium (O15_)	329	136325	2.09338	1.14622	0.0678	1	0.775903
AUTOIMMUNE	Autoimmune diseases	Diseases marked as autimmune origin	52657	207748	-0.217324	0.119211	0.0683	1	0.776557
H8_VESTIFUNCNAS	Other/unspecified disorders of vestibular function	VIII Diseases of the ear and mastoid process (H8_)	492	249281	1.70042	0.933087	0.0684	1	0.776557
I9_VTE	Venous thromboembolism	IX Diseases of the circulatory system (I9_)	11288	249117	0.382817	0.211052	0.0697	1	0.782915
R18_OTHER_SYMPTOMS_SIGNS_INVOLVI_NERVOUS_MUSCULOS_SYSTEMS	Other symptoms and signs involving the nervous and musculoskeletal systems	XVIII Symptoms, signs and abnormal clinical and laboratory findings, not elsewhere classified (R18_)	8737	248190	-0.421831	0.232727	0.0699	1	0.782915
ANAPH_SHOCK_ADVER_EFFECT_CORRE_DRUG_MEDICAM_PROPE_ADMINISTE	Anaphylactic shock due to adverse effect of correct drug or medicament properly administered	XIX Injury, poisoning and certain other consequences of external causes (ST19_)	173	260232	-2.84845	1.57207	0.07	1	0.782915
L12_NAIL_INGROW	Ingrowing nail	XII Diseases of the skin and subcutaneous tissue (L12_)	931	250988	1.23704	0.684918	0.0709	1	0.782915
M13_PSORIARTH	Psoriatic arthropathies	XIII Diseases of the musculoskeletal system and connective tissue (M13_)	1935	173414	-0.882113	0.488749	0.0711	1	0.782915
GAST_OPER	Any gastric operation	XI Diseases of the digestive system (K11_)	92214	168191	0.166479	0.092273	0.0712	1	0.782915
F5_PARAPER	Paranoid personality disorder	V Mental and behavioural disorders (F5_)	411	252877	1.85549	1.02988	0.0716	1	0.782915
CD2_BENIGN_KIDNEY	Benign neoplasm: Kidney	II Neoplasms from hospital discharges (CD2_)	454	259951	1.74577	0.971373	0.0723	1	0.782915
R18_ELEVATED_ERYTHROCYTE_SEDIM_RATE_ABNORMALITY_PLASMA_VISCO	Elevated erythrocyte sedimentation rate and abnormality of plasma viscosity	XVIII Symptoms, signs and abnormal clinical and laboratory findings, not elsewhere classified (R18_)	1344	251874	1.01972	0.567982	0.0726	1	0.782915
Q17_CONGEN_MALFO_EYELID_LACRIMAL_APPARA_ORBIT	Congenital malformations of eyelid, lacrimal apparatus and orbit	XVII Congenital malformations, deformations and chromosomal abnormalities (Q17)	135	259204	3.20183	1.78341	0.0726	1	0.782915
Z21_ARTIF_OPENI_STATUS	Artificial opening status	XXI Factors influencing health status and contact with health services (Z21_)	695	231085	-1.41014	0.785996	0.0728	1	0.782915
Q17_CONGEN_MALFO_CARDIAC_SEPTA	Congenital malformations of cardiac septa	XVII Congenital malformations, deformations and chromosomal abnormalities (Q17)	1102	257871	1.12225	0.625967	0.073	1	0.782915
AD_U_EXMORE	Alzheimer‚Äôs disease (undefined) (more control exclusions)	Neurological endpoints	209	131102	-2.65085	1.48475	0.0742	1	0.782915
J10_BRONCHITIS	Acute bronchitis	X Diseases of the respiratory system (J10_)	9276	247846	0.396197	0.221989	0.0743	1	0.782915
E4_DM2NASCOMP	Type 2 diabetes with other specified/multiple/unspecified complications	IV Endocrine, nutritional and metabolic diseases (E4_)	30103	215160	0.279155	0.156464	0.0744	1	0.782915
G6_AD_WIDE_EXMORE	Alzheimer‚Äôs disease, wide definition (more control exclusions)	VI Diseases of the nervous system (G6_)	7329	131102	-0.533803	0.299605	0.0748	1	0.782915
L12_PYODERMAGANGRENOSUM	Pyoderma gangrenosum	XII Diseases of the skin and subcutaneous tissue (L12_)	81	246609	-4.08775	2.29668	0.0751	1	0.782915
ST19_SUPERF_INJURY_NECK	Superficial injury of neck	XIX Injury, poisoning and certain other consequences of external causes (ST19_)	316	256278	2.07451	1.16635	0.0753	1	0.782915
THYROTOXICOSIS	Thyrotoxicosis	Comorbidities of Gastrointestinal endpoints	5142	254135	-0.54169	0.304867	0.0756	1	0.782915
H7_CONJUNCTDEGDEPOT	conjunctival degenerations and deposits	VII Diseases of the eye and adnexa (H7_)	408	240643	-1.83	1.03064	0.0758	1	0.782915
CD2_BENIGN_KIDNEY_EXALLC	Benign neoplasm: Kidney (controls excluding all cancers)	II Neoplasms from hospital discharges (CD2_)	454	208865	1.72211	0.970211	0.0759	1	0.782915
R18_OTHER_SYMPTOMS_SIGNS_INVOLVI_COGNITIVE_FUNCTIONS_AWARE	Other symptoms and signs involving cognitive functions and awareness	XVIII Symptoms, signs and abnormal clinical and laboratory findings, not elsewhere classified (R18_)	8503	233381	0.413521	0.233765	0.0769	1	0.782915
E4_PRECOXCENTPUB	Precocious central puberty	IV Endocrine, nutritional and metabolic diseases (E4_)	117	250987	-3.38775	1.9151	0.0769	1	0.782915
I9_CORATHER	Coronary atherosclerosis	IX Diseases of the circulatory system (I9_)	28598	222551	0.292254	0.16538	0.0772	1	0.782915
ST19_BURNS_CORROSIO_MULTIPLE_UNSPE_BODY_REGIONS	Burns and corrosions of multiple and unspecified body regions	XIX Injury, poisoning and certain other consequences of external causes (ST19_)	362	257875	-1.92338	1.0884	0.0772	1	0.782915
K11_ANOMALI_JAW_C_BASE_RELATIONS	Anomalies of jaw-cranial base relationship	XI Diseases of the digestive system (K11_)	1558	258847	0.932817	0.528395	0.0775	1	0.782915
E4_HYPOOSMNAT	Hypo-osmolality and hyponatraemia	IV Endocrine, nutritional and metabolic diseases (E4_)	2789	231448	-0.707606	0.401094	0.0777	1	0.782915
K11_UC_STRICT2	Ulcerative colitis (strict definition, require KELA, min 2 HDR)	XI Diseases of the digestive system (K11_)	3135	256653	-0.679155	0.384967	0.0777	1	0.782915
D3_COAGOTHER	Other coagulation defects	III Diseases of the blood and blood-forming organs and certain disorders involving the immune mechanism (D3_)	1097	257054	-1.10127	0.625284	0.0782	1	0.782915
Q17_CONGEN_MALFO_ANTER_SEGMENT_EYE	Congenital malformations of anterior segment of eye	XVII Congenital malformations, deformations and chromosomal abnormalities (Q17)	143	259204	3.03789	1.72718	0.0786	1	0.782915
M13_MUSCLESTRAIN	Muscle strain	XIII Diseases of the musculoskeletal system and connective tissue (M13_)	455	197724	-1.70549	0.970627	0.0789	1	0.782915
CD2_BENIGN_FEMALE_GEN_OTH_EXALLC	Benign neoplasm of other and unspecified female genital organs (controls excluding all cancers)	II Neoplasms from hospital discharges (CD2_)	787	118417	1.30761	0.744927	0.0792	1	0.782915
J10_LOWCHRON	Chronic lower respiratory diseases	X Diseases of the respiratory system (J10_)	39947	220458	0.220986	0.126019	0.0795	1	0.782915
ST19_BURNS_CORROSIO_MULTIPLE_BODY_REGIONS	Burns and corrosions of multiple body regions	XIX Injury, poisoning and certain other consequences of external causes (ST19_)	153	259466	-2.93127	1.67213	0.0796	1	0.782915
L12_GRANULOMATOUSSKIN	Granulomatous disorders of skin and subcutaneous tissue	XII Diseases of the skin and subcutaneous tissue (L12_)	429	246609	1.75775	1.00403	0.08	1	0.782915
M13_TRANSSYNOVITIS	Transient synovitis	XIII Diseases of the musculoskeletal system and connective tissue (M13_)	132	197724	-3.13901	1.79658	0.0806	1	0.782915
M13_MULTIFIBRO	Multifocal fibrosclerosis	XIII Diseases of the musculoskeletal system and connective tissue (M13_)	108	253350	3.47535	1.98974	0.0807	1	0.782915
N14_ENDOMETRIOSIS_NOS	Unspecified/other endometriosis	XIV Diseases of the genitourinary system (N14_)	1769	81593	0.885915	0.507379	0.0808	1	0.782915
C3_MELANOMA_SKIN_EXALLC	Malignant melanoma of skin (controls excluding all cancers)	II Neoplasms, from cancer register (ICD-O-3)	143	204070	3.00113	1.72502	0.0819	1	0.782915
M13_ATLOAXSUBLUX	Atlantoaxial subluxation	XIII Diseases of the musculoskeletal system and connective tissue (M13_)	115	194289	3.36	1.93129	0.0819	1	0.782915
PNEUMOBACTKNOWN	Bacterial pneumonia (organism specified)	Asthma and related endpoints	10207	245773	0.37338	0.214966	0.0824	1	0.782915
O15_DELIVERY_PROXY	Delivery, wide proxy	XV Pregnancy, childbirth and the puerperium (O15_)	87987	59074	0.199296	0.114927	0.0829	1	0.782915
J10_PULMOEDEMA	Pulmonary oedema	X Diseases of the respiratory system (J10_)	258	257455	2.23704	1.29045	0.083	1	0.782915
N14_UROLITHIASIS	Urolithiasis	XIV Diseases of the genitourinary system (N14_)	6462	253943	-0.471127	0.27186	0.0831	1	0.782915
ST19_OTHER_UNSPE_INJURI_ABDOMEN_LOWER_BACK_PELVIS	Other and unspecified injuries of abdomen, lower back and pelvis	XIX Injury, poisoning and certain other consequences of external causes (ST19_)	195	253182	-2.56831	1.48202	0.0831	1	0.782915
C3_MELANOMA_SKIN	Malignant melanoma of skin	II Neoplasms, from cancer register (ICD-O-3)	143	260262	2.98986	1.72695	0.0834	1	0.782915
R18_SYMPTOMS_SIGNS_INVOLVI_DIGES_SYSTEM_ABDOMEN	Symptoms and signs involving the digestive system and abdomen	XVIII Symptoms, signs and abnormal clinical and laboratory findings, not elsewhere classified (R18_)	69391	191014	-0.172535	0.0997216	0.0836	1	0.782915
G6_HYDROCEPH	Hydrocephalus	VI Diseases of the nervous system (G6_)	886	244517	-1.21507	0.702738	0.0838	1	0.782915
H7_LIDLACRIMALORBIT	Disorders of eyelid, lacrimal system and orbit	VII Diseases of the eye and adnexa (H7_)	19045	241360	-0.278451	0.161095	0.0839	1	0.782915
AB1_MEASLES	Measles	I Certain infectious and parasitic diseases (AB1_)	214	251948	-2.44577	1.41498	0.0839	1	0.782915
COPD_INSUFFICIENCY	COPD-related respiratory insufficiency	Comorbidities of COPD	1474	220458	0.954225	0.552413	0.0841	1	0.782915
C3_OTHER_SKIN_EXALLC	Other malignant neoplasms of skin (=non-melanoma skin cancer) (controls excluding all cancers)	II Neoplasms, from cancer register (ICD-O-3)	13705	204070	0.356056	0.206192	0.0842	1	0.782915
O15_PREG_DM	Diabetes mellitus in pregnancy	XV Pregnancy, childbirth and the puerperium (O15_)	7676	130424	0.454789	0.263453	0.0843	1	0.782915
K11_OTHFUNC	Other functional intestinal disroders	XI Diseases of the digestive system (K11_)	9137	215956	-0.39	0.22614	0.0846	1	0.782915
ST19_SUPERF_INJURY_ANKLE_FOOT	Superficial injury of ankle and foot	XIX Injury, poisoning and certain other consequences of external causes (ST19_)	1814	245598	-0.84831	0.492837	0.0852	1	0.782915
O15_ABORT_SPONTAN	Spontaneous abortion	XV Pregnancy, childbirth and the puerperium (O15_)	11149	105738	0.359718	0.209251	0.0856	1	0.782915
L12_IMPETIGO	Impetigo	XII Diseases of the skin and subcutaneous tissue (L12_)	728	247827	-1.32662	0.771704	0.0856	1	0.782915
O15_MEMBR_PREMAT_RUPT	Premature rupture of membranes	XV Pregnancy, childbirth and the puerperium (O15_)	3923	123117	0.593099	0.34501	0.0856	1	0.782915
M13_PALINDROMIC	Palindromic rheumatism	XIII Diseases of the musculoskeletal system and connective tissue (M13_)	179	173414	-2.67197	1.5553	0.0858	1	0.782915
C3_SKIN_EXALLC	Malignant neoplasm of skin (controls excluding all cancers)	II Neoplasms, from cancer register (ICD-O-3)	13707	204070	0.353239	0.205744	0.086	1	0.782915
K11_TEETH_HARD	Other diseases of hard tissues of teeth	XI Diseases of the digestive system (K11_)	1778	232264	-0.847042	0.493674	0.0862	1	0.782915
Q17_UNDES_TESTICLE	Undescended testicle	XVII Congenital malformations, deformations and chromosomal abnormalities (Q17)	162	258677	-2.78465	1.62295	0.0862	1	0.782915
E4_DM1PERIPH	Type 1 diabetes with peripheral circulatory complications	IV Endocrine, nutritional and metabolic diseases (E4_)	459	215160	1.65761	0.966087	0.0862	1	0.782915
H7_EYE	Diseases of the eye and adnexa	VII Diseases of the eye and adnexa (H7_)	92826	167579	-0.157887	0.0923125	0.0872	1	0.789491
G6_HORNER	Horner syndrome	VI Diseases of the nervous system (G6_)	193	260085	-2.53113	1.48549	0.0884	1	0.797313
ILD_INSUFFICIENCY	ILD-related respiratory insufficiency	Interstitial lung disease endpoints	1224	233040	1.01099	0.594268	0.0889	1	0.797313
AD_LO	Alzheimer‚Äôs disease (Late onset)	Neurological endpoints	3104	255877	-0.691408	0.406417	0.0889	1	0.797313
Z21_FOLLOW__EXAM_TREAT_CONDI_OTH_MALIG_NEOPLASMS	Follow-up examination after treatment for conditions other than malignant neoplasms	XXI Factors influencing health status and contact with health services (Z21_)	15329	137166	-0.321831	0.189412	0.0893	1	0.798398
M13_OSTEOPOROSIS	Osteoporosis	XIII Diseases of the musculoskeletal system and connective tissue (M13_)	3960	249139	-0.580845	0.342174	0.0896	1	0.798584
G6_MUSCOTHUNS	Other and unspecified primary disorders of muscles	VI Diseases of the nervous system (G6_)	128	258306	-3.06366	1.80817	0.0902	1	0.800746
ST19_SUPERF_INJURY_FOREA	Superficial injury of forearm	XIX Injury, poisoning and certain other consequences of external causes (ST19_)	1507	244726	-0.914085	0.540832	0.091	1	0.800746
CD2_BENIGN_UTERUS_NOS_EXALLC	Other benign neoplasm of uterus: Other parts/unspecified (controls excluding all cancers)	II Neoplasms from hospital discharges (CD2_)	856	118433	1.22817	0.727114	0.0912	1	0.800746
AB1_HERPES_SIMPLEX	Herpesviral [herpes simplex] infections	I Certain infectious and parasitic diseases (AB1_)	1969	251948	0.796056	0.471727	0.0915	1	0.800746
RHEUMA_OTHER_WIDE	Other (seronegative) rheumatoid arthritis, wide	Rheuma endpoints	3831	256069	0.580563	0.344348	0.0918	1	0.800746
M13_TIETZE	Chondrocostal junction syndrome [Tietze]	XIII Diseases of the musculoskeletal system and connective tissue (M13_)	481	256248	1.59056	0.943697	0.0919	1	0.800746
J10_LARYNGITIS	Acute laryngitis and tracheitis	X Diseases of the respiratory system (J10_)	2667	217020	0.695775	0.413191	0.0922	1	0.800746
CD2_BENIGN_UTERUS_OTH_EXALLC	Other benign neoplasms of uterus (controls excluding all cancers)	II Neoplasms from hospital discharges (CD2_)	1057	118281	1.09831	0.653041	0.0926	1	0.800746
I9_PROGVASC	Progressive vascular leukoencephalopathy	IX Diseases of the circulatory system (I9_)	333	241202	-1.92155	1.14463	0.0932	1	0.800746
I9_VASCINT	Vascular diseases of the intestine	IX Diseases of the circulatory system (I9_)	503	244907	1.55549	0.926576	0.0932	1	0.800746
G6_SPINOTH	Other diseases of spinal cord	VI Diseases of the nervous system (G6_)	474	244517	-1.58831	0.946702	0.0934	1	0.800746
G6_DISSOTH	Other acute disseminated demyelination	VI Diseases of the nervous system (G6_)	174	258763	-2.61563	1.56141	0.0939	1	0.800746
Z21_CARE_INVOLVI_USE_REHAB_PROCED	Care involving use of rehabilitation procedures	XXI Factors influencing health status and contact with health services (Z21_)	15099	229239	-0.301408	0.179927	0.0939	1	0.800746
M13_FINGERDEFORM	Deformity of finger(s)	XIII Diseases of the musculoskeletal system and connective tissue (M13_)	118	173414	-3.1807	1.89873	0.0939	1	0.800746
WET_AMD	Wet age-related macular degeneration	VII Diseases of the eye and adnexa (H7_)	2613	245496	-0.718028	0.42915	0.0943	1	0.800746
ST19_OTHER_UNSPE_EFFEC_EXTER_CAUSES	Other and unspecified effects of external causes	XIX Injury, poisoning and certain other consequences of external causes (ST19_)	5384	255021	-0.483239	0.28891	0.0944	1	0.800746
K11_UC_STRICT	Ulcerative colitis (strict definition, require KELA)	XI Diseases of the digestive system (K11_)	3276	256653	-0.629296	0.376802	0.0949	1	0.800746
K11_HYPO_ONLY_INCLAVO	Tooth agenesis EXCLUDE clefts and syndromes , including avohilmo	XI Diseases of the digestive system (K11_)	536	259736	-1.51056	0.904476	0.0949	1	0.800746
L12_HAIRLOSSNONSCAR	Other nonscarring hair loss	XII Diseases of the skin and subcutaneous tissue (L12_)	106	250988	-3.33873	2.00336	0.0956	1	0.800746
AB1_ARTHROPOD	Arthropod-borne viral fevers and viral haemorrhagic fevers	I Certain infectious and parasitic diseases (AB1_)	1763	258642	0.823099	0.494037	0.0957	1	0.800746
G6_PERIPHOTH	Other disorders of peripheral nervous system	VI Diseases of the nervous system (G6_)	82	256572	3.80859	2.28735	0.0959	1	0.800746
ASTHMA_MODE	Asthma (mode)	Interstitial lung disease endpoints	24164	158900	0.264507	0.158905	0.096	1	0.800746
D3_ANAEMIA_IRONDEF	Iron deficiency anaemia	III Diseases of the blood and blood-forming organs and certain disorders involving the immune mechanism (D3_)	7486	251019	0.409437	0.247081	0.0975	1	0.810894
M13_SPONDYLINFLAMNAS	Other specified/unspecified inflammatory spondylopathies	XIII Diseases of the musculoskeletal system and connective tissue (M13_)	871	194289	1.15944	0.702183	0.0987	1	0.812784
CD2_BENIGN_EAR_RESP_EXALLC	Benign neoplasm of middle ear and respiratory system (controls excluding all cancers)	II Neoplasms from hospital discharges (CD2_)	1307	208206	-0.949859	0.575428	0.0988	1	0.812784
H7_STRABOTH	Other strabismus	VII Diseases of the eye and adnexa (H7_)	4565	250944	-0.518592	0.314723	0.0994	1	0.812784
D3_OTHERAPLASTICANAEMIA	Other and unspecified aplastic anaemias	III Diseases of the blood and blood-forming organs and certain disorders involving the immune mechanism (D3_)	178	252271	2.55141	1.55023	0.0998	1	0.812784
M13_OVERLAP	Other overlap syndromes	XIII Diseases of the musculoskeletal system and connective tissue (M13_)	307	253350	1.95282	1.18688	0.0999	1	0.812784
DRUGADVERS_TREMOR	Drug-induced tremor	VI Diseases of the nervous system (G6_)	103	260302	3.29141	2.00044	0.0999	1	0.812784
M13_DUPUTRYEN	Palmar fascial fibromatosis [Dupuytren]	XIII Diseases of the musculoskeletal system and connective tissue (M13_)	3248	197724	-0.627887	0.381616	0.0999	1	0.812784
E4_HYPOKALAEMIA	Hypokalaemia	IV Endocrine, nutritional and metabolic diseases (E4_)	1743	231448	-0.826338	0.502378	0.1	1	0.812784
OSTPOPATFRACTURE	Drug-induced osteoporosis with pathological fracture	Rheuma endpoints	189	259482	-2.44127	1.49292	0.102	1	0.814168
CD2_INSITU_GENITAL	Carcinoma in situ of other and unspecified genital organs	II Neoplasms from hospital discharges (CD2_)	139	146922	2.84887	1.74726	0.103	1	0.814168
Q17_OTHER_CONGEN_MALFO_PERIP_VASCULAR_SYSTEM	Other congenital malformations of peripheral vascular system	XVII Congenital malformations, deformations and chromosomal abnormalities (Q17)	195	257871	-2.42606	1.48794	0.103	1	0.814168
OTHER_SYSTCON_FG	Other systemic involvement of connective tissue (FG)	Rheuma endpoints	5168	203797	0.488028	0.299316	0.103	1	0.814168
R18_SYMPTOMS_SIGNS_INVOLVI_URINARY_SYSTEM	Symptoms and signs involving the urinary system	XVIII Symptoms, signs and abnormal clinical and laboratory findings, not elsewhere classified (R18_)	19529	240876	-0.260845	0.15998	0.103	1	0.814168
ST19_BURNS_CLASSIFIED_ACCOR_EXTENT_BODY_SURFA_INVOLVED	Burns classified according to extent of body surface involved	XIX Injury, poisoning and certain other consequences of external causes (ST19_)	149	259469	-2.76183	1.69388	0.103	1	0.814168
AD_U	Alzheimer‚Äôs disease (undefined)	Neurological endpoints	209	255905	-2.37634	1.46168	0.104	1	0.814168
N14_OTHETNASKIDUR	Other specified disorders of kidney and ureter	XIV Diseases of the genitourinary system (N14_)	531	258448	1.46	0.89804	0.104	1	0.814168
K11_BILIAOTH	Other diseases of biliary tract	XI Diseases of the digestive system (K11_)	1242	231644	-0.955775	0.58959	0.105	1	0.814168
R18_FAECAL_INCONTINENCE	Faecal incontinence	XVIII Symptoms, signs and abnormal clinical and laboratory findings, not elsewhere classified (R18_)	1482	191014	-0.885211	0.546062	0.105	1	0.814168
E4_DM2NEU	Type 2 diabetes with neurological complications	IV Endocrine, nutritional and metabolic diseases (E4_)	1113	215160	1.03592	0.639027	0.105	1	0.814168
H7_HETEROPHORIA	Heterophoria	VII Diseases of the eye and adnexa (H7_)	1310	250944	-0.933803	0.576037	0.105	1	0.814168
C3_LUNG_NONSMALL_EXALLC	Non-small cell lung cancer (controls excluding all cancers)	II Neoplasms, from cancer register (ICD-O-3)	2085	204070	-0.75493	0.467033	0.106	1	0.814168
E4_ENDOGLAND	Disorders of other endocrine glands	IV Endocrine, nutritional and metabolic diseases (E4_)	9418	250987	-0.355493	0.219924	0.106	1	0.814168
N14_BARTHOABSCESS	Abscess of Bartholin gland	XIV Diseases of the genitourinary system (N14_)	428	132859	1.62408	1.00473	0.106	1	0.814168
M13_HALLUXRIGIDUS	Hallux rigidus	XIII Diseases of the musculoskeletal system and connective tissue (M13_)	2921	173414	-0.64662	0.400028	0.106	1	0.814168
CD2_BENIGN_CRANIAL_NERVE	Benign neoplasm: Cranial nerves	II Neoplasms from hospital discharges (CD2_)	437	259968	1.59732	0.991003	0.107	1	0.814168
C3_BRAIN_EXALLC	Malignant neoplasm of brain (controls excluding all cancers)	II Neoplasms, from cancer register (ICD-O-3)	615	204070	-1.35873	0.842978	0.107	1	0.814168
CD2_BENIGN_EAR_RESP	Benign neoplasm of middle ear and respiratory system	II Neoplasms from hospital discharges (CD2_)	1307	259098	-0.925915	0.574452	0.107	1	0.814168
R18_ANOREXIA	Anorexia	XVIII Symptoms, signs and abnormal clinical and laboratory findings, not elsewhere classified (R18_)	268	260137	-2.05028	1.27202	0.107	1	0.814168
G6_AD_WIDE	Alzheimer‚Äôs disease, wide definition	VI Diseases of the nervous system (G6_)	7329	252879	-0.447324	0.277526	0.107	1	0.814168
C3_BRAIN	Malignant neoplasm of brain	II Neoplasms, from cancer register (ICD-O-3)	615	259790	-1.35746	0.842191	0.107	1	0.814168
O15_PLAC_DISORD	Placental disorders	XV Pregnancy, childbirth and the puerperium (O15_)	125	123117	2.99831	1.8602	0.107	1	0.814168
G6_HCCOMM	Communicating hydrocephalus	VI Diseases of the nervous system (G6_)	258	259519	-2.0762	1.2881	0.107	1	0.814168
F5_SCHZPHR	Schizophrenia	V Mental and behavioural disorders (F5_)	5760	249610	-0.702676	0.437192	0.108	1	0.819597
H7_HORDEOLUM	Hordeolum and other deep inflammation of eyelid	VII Diseases of the eye and adnexa (H7_)	755	241360	-1.20972	0.754798	0.109	1	0.824997
K11_LIP_ORAL_MUCOSA	Other diseases of lip and oral mucosa	XI Diseases of the digestive system (K11_)	2848	232264	-0.625775	0.391551	0.11	1	0.82601
H8_OTALGIA	Otalgia	VIII Diseases of the ear and mastoid process (H8_)	1058	233406	-1.02324	0.640248	0.11	1	0.82601
HYPOTE_DRUGS	Hypotension due to drugs	IX Diseases of the circulatory system (I9_)	182	260223	2.4507	1.53342	0.11	1	0.82601
L12_HIDRADENITISSUP	Hidradenitis suppurativa	XII Diseases of the skin and subcutaneous tissue (L12_)	536	250988	-1.41986	0.890912	0.111	1	0.82799
CD2_BENIGN_CRANIAL_NERVE_EXALLC	Benign neoplasm: Cranial nerves (controls excluding all cancers)	II Neoplasms from hospital discharges (CD2_)	437	208948	1.57775	0.989981	0.111	1	0.82799
L12_LYMPHADENITIS	Acute lymphadenitis	XII Diseases of the skin and subcutaneous tissue (L12_)	1200	247827	-0.951831	0.598912	0.112	1	0.82799
R18_OTHER_SYMPTOMS_SIGNS_INVOLVI_URINARY_SYSTEM	Other symptoms and signs involving the urinary system	XVIII Symptoms, signs and abnormal clinical and laboratory findings, not elsewhere classified (R18_)	1405	240876	-0.894648	0.562931	0.112	1	0.82799
H7_IRIDOACUTE	Acute and subacute iridocyclitis	VII Diseases of the eye and adnexa (H7_)	3864	248732	0.553099	0.348021	0.112	1	0.82799
DM_RET_ART_OCCLU_BRANCH	Retinal artery occlusion (branch)	Diabetes endpoints	133	214308	2.82789	1.77937	0.112	1	0.82799
G6_XTRAPYR	Extrapyramidal and movement disorders	VI Diseases of the nervous system (G6_)	5850	254555	-0.444507	0.280472	0.113	1	0.832026
K11_JAWS	Other diseases of jaws	XI Diseases of the digestive system (K11_)	1067	232264	-1.00592	0.636467	0.114	1	0.832026
M13_POLYMYALGIA	Polymyalgia rheumatica	XIII Diseases of the musculoskeletal system and connective tissue (M13_)	1907	253350	0.766479	0.48497	0.114	1	0.832026
R18_ABDOMI_PELVIC_PAIN	Abdominal and pelvic pain	XVIII Symptoms, signs and abnormal clinical and laboratory findings, not elsewhere classified (R18_)	60359	191014	-0.166761	0.105513	0.114	1	0.832026
I9_OTHANEUR	Other aneurysm	IX Diseases of the circulatory system (I9_)	796	244907	1.16338	0.736099	0.114	1	0.832026
G6_NEURO	Neurological diseases	VI Diseases of the nervous system (G6_)	84936	175469	-0.150141	0.0952603	0.115	1	0.832679
N14_PROSTAOTH	Other disorders of prostate	XIV Diseases of the genitourinary system (N14_)	548	85722	1.42831	0.908717	0.116	1	0.832679
AB1_SALMONELLA_OTH	Other salmonella infections	I Certain infectious and parasitic diseases (AB1_)	714	234437	1.22324	0.778248	0.116	1	0.832679
CD2_INSITU_GENITAL_EXALLC	Carcinoma in situ of other and unspecified genital organs (controls excluding all cancers)	II Neoplasms from hospital discharges (CD2_)	139	118944	2.77606	1.76618	0.116	1	0.832679
G6_TARSTUN	Tarsal tunnel syndrome	VI Diseases of the nervous system (G6_)	173	231307	-2.47028	1.57164	0.116	1	0.832679
M13_FATPADHYPERTROPHY	Hypertrophy of (infrapatellar) fat pad	XIII Diseases of the musculoskeletal system and connective tissue (M13_)	180	197724	-2.43056	1.55061	0.117	1	0.832679
G6_NEURODEG	Other degenerative diseases of the nervous system	VI Diseases of the nervous system (G6_)	5301	255104	-0.483521	0.308468	0.117	1	0.832679
K11_MAJOR_ANOMALI_JAW_SIZE	Major anomalies of jaw size	XI Diseases of the digestive system (K11_)	404	260001	1.61366	1.02946	0.117	1	0.832679
H7_INTERHETEROTRO	Intermittent heterotropia	VII Diseases of the eye and adnexa (H7_)	984	250944	-1.0438	0.665907	0.117	1	0.832679
K11_CHOLECYST	Chlocystitis	XI Diseases of the digestive system (K11_)	2439	231644	-0.662958	0.422942	0.117	1	0.832679
C3_NSCLC_ADENO_EXALLC	Non-small cell lung cancer, adenocarcinoma (controls excluding all cancers)	II Neoplasms, from cancer register (ICD-O-3)	929	204057	-1.07225	0.685925	0.118	1	0.837712
C3_MESOTHELIOMA_EXALLC	Mesothelioma (controls excluding all cancers)	II Neoplasms, from cancer register (ICD-O-3)	168	204070	2.50211	1.60496	0.119	1	0.838569
CD2_BENIGN_RECTUM_ANAL_CANAL_ICD9	Benign neoplasm: Rectum/anal canal icd-9	II Neoplasms from hospital discharges (CD2_)	189	260216	2.35085	1.50793	0.119	1	0.838569
H8_EXT_INFNAS	Other infective otitis externa	VIII Diseases of the ear and mastoid process (H8_)	1038	254663	1.01507	0.65111	0.119	1	0.838569
H7_PRESBYOPIA	Presbyopia	VII Diseases of the eye and adnexa (H7_)	610	250944	-1.30592	0.839939	0.12	1	0.843538
I9_HEARTFAIL_AND_CHD	NA	Cardiometabolic endpoints	11034	234698	0.374648	0.241616	0.121	1	0.846408
J10_PNEUMOBACT	Bacterial pneumoniae	X Diseases of the respiratory system (J10_)	9878	223587	0.340704	0.219726	0.121	1	0.846408
C3_SECONDARY_NAS	Secondary malignant neoplasm of other and unspecified sites	II Neoplasms, from cancer register (ICD-O-3)	230	260175	2.11042	1.3647	0.122	1	0.849251
ST19_OTHER_UNSPE_INJURI_WRIST_HAND	Other and unspecified injuries of wrist and hand	XIX Injury, poisoning and certain other consequences of external causes (ST19_)	545	236315	-1.37789	0.89101	0.122	1	0.849251
DIABETES_FG	Diabetes, varying definitions	Diabetes endpoints	46097	214308	0.202113	0.131046	0.123	1	0.849671
ST19_TOXIC_EFFECT_OTHER_UNSPE_SUBST	Toxic effect of other and unspecified substances	XIX Injury, poisoning and certain other consequences of external causes (ST19_)	234	258138	-2.10549	1.36516	0.123	1	0.849671
ST19_CONTU_OTHER_UNSPE_PARTS_FOOT	Contusion of other and unspecified parts of foot	XIX Injury, poisoning and certain other consequences of external causes (ST19_)	666	245598	-1.24746	0.810991	0.124	1	0.849671
ST19_COMPLICATIO_OTHER_INTERNAL_PROSTHET_DEVICES_IMPLANTS_GRAFTS	Complications of other internal prosthetic devices, implants and grafts	XIX Injury, poisoning and certain other consequences of external causes (ST19_)	465	236575	-1.47535	0.959143	0.124	1	0.849671
ST19_ADVER_EFFEC_NOT_ELSEW_CLASSIFIED	Adverse effects, not elsewhere classified	XIX Injury, poisoning and certain other consequences of external causes (ST19_)	3598	255021	-0.540141	0.351152	0.124	1	0.849671
K11_IBD	Inflammatory bowel disease	XI Diseases of the digestive system (K11_)	7206	253199	-0.398732	0.259909	0.125	1	0.849671
K11_ORALCYST	Cysts of oral region, not elsewhere classified	XI Diseases of the digestive system (K11_)	729	232264	-1.18268	0.770915	0.125	1	0.849671
Z21_PERSONS_ENCOUNTERI_HEALTH_SERVI_SPECIFIC_PROCED_NOT_CARRIED	Persons encountering health services for specific procedures, not carried out	XXI Factors influencing health status and contact with health services (Z21_)	819	229239	-1.12042	0.730335	0.125	1	0.849671
J10_PYOTHORAX	Pyothorax	X Diseases of the respiratory system (J10_)	618	259588	-1.27479	0.833158	0.126	1	0.849671
CD2_BENIGN_PAROTID	Benign neoplasm: Parotid gland	II Neoplasms from hospital discharges (CD2_)	1209	259196	0.919437	0.600912	0.126	1	0.849671
C3_MESOTHELIOMA	Mesothelioma	II Neoplasms, from cancer register (ICD-O-3)	168	260237	2.44324	1.59682	0.126	1	0.849671
H8_EXT_NONINF	Acute otitis externa, noninfective	VIII Diseases of the ear and mastoid process (H8_)	299	254663	1.82211	1.19087	0.126	1	0.849671
H7_GLAUCOMA_XFG	Glaucoma, exfoliation	VII Diseases of the eye and adnexa (H7_)	1796	249920	0.777887	0.509743	0.127	1	0.849671
L12_VITILIGO	Vitiligo	XII Diseases of the skin and subcutaneous tissue (L12_)	156	246609	2.53296	1.65982	0.127	1	0.849671
F5_DEMINOTH	Dementia in other diseases classified elsewhere	V Mental and behavioural disorders (F5_)	694	248813	-1.20465	0.789395	0.127	1	0.849671
M13_CERVICOBRACHSDR	Cervicobrachial syndrome	XIII Diseases of the musculoskeletal system and connective tissue (M13_)	4443	194289	-0.493239	0.323215	0.127	1	0.849671
P16_DIGES_SYSTEM_DISORD_FETUS_NEWBO	Digestive system disorders of fetus and newborn	XVI Certain conditions originating in the perinatal period (P16_)	188	260217	2.4238	1.59247	0.128	1	0.849671
P16_MECONIUMI_CAUSED_CYSTIC_FIBROSIS	Meconiumileus caused by cystic fibrosis	XVI Certain conditions originating in the perinatal period (P16_)	188	260217	2.4238	1.59247	0.128	1	0.849671
M13_PATHODISLOCATIO	Pathological/recurrent dislocation and subluxation of joint, not elsewhere classified	XIII Diseases of the musculoskeletal system and connective tissue (M13_)	1731	173414	-0.773803	0.5084	0.128	1	0.849671
N14_NEPHROTICSYND	Nephrotic syndrome	XIV Diseases of the genitourinary system (N14_)	555	256729	1.34225	0.88188	0.128	1	0.849671
CD2_BENIGN_RECTUM_ANAL_CANAL_ICD9_EXALLC	Benign neoplasm: Rectum/anal canal icd-9 (controls excluding all cancers)	II Neoplasms from hospital discharges (CD2_)	189	209017	2.29197	1.50981	0.129	1	0.849866
O15_PREG_BIRTH_PUERP	Pregnancy, childbirth and the puerperium	XV Pregnancy, childbirth and the puerperium (O15_)	96988	50073	0.180563	0.119254	0.13	1	0.849866
M13_MUSCULOSKELETAL	Diseases of the musculoskeletal system and connective tissue	XIII Diseases of the musculoskeletal system and connective tissue (M13_)	140249	120156	-0.143521	0.0947896	0.13	1	0.849866
RESPIRATORYINSUFF	Respiratory insufficiency	Interstitial lung disease endpoints	1181	160018	0.93169	0.615342	0.13	1	0.849866
F5_PSYTRANS	Acute and transient psychotic disorders	V Mental and behavioural disorders (F5_)	3511	249610	-0.680845	0.45084	0.131	1	0.849866
Z21_FOLLOW__EXAM_TREAT_MALIG_NEOPLASMS	Follow-up examination after treatment for malignant neoplasms	XXI Factors influencing health status and contact with health services (Z21_)	2010	137166	0.716479	0.474436	0.131	1	0.849866
DM_PERIPH_ANGIOPATHY	Peripheral angiopathy	Diabetes endpoints	232	190836	-2.05352	1.35979	0.131	1	0.849866
N14_INFLUTH	Inflammatory disease of uterus	XIV Diseases of the genitourinary system (N14_)	2687	132859	0.617606	0.408964	0.131	1	0.849866
E4_DMNASKETO	Unspecified diabetes with ketoacidosis	IV Endocrine, nutritional and metabolic diseases (E4_)	143	215160	-2.6031	1.72371	0.131	1	0.849866
I9_INTRACRA	Nontraumatic intracranial haemmorrhage	IX Diseases of the circulatory system (I9_)	3364	241202	0.550563	0.36457	0.131	1	0.849866
J10_ASTHMACOPDKELA	Asthma/COPD (KELA code 203)	X Diseases of the respiratory system (J10_)	24334	220458	0.234648	0.155782	0.132	1	0.850568
H7_SCLERACORNEA	Disorders of sclera, cornea, iris and ciliary body	VII Diseases of the eye and adnexa (H7_)	11673	248732	0.302113	0.200571	0.132	1	0.850568
C3_SECONDARY_NAS_EXALLC	Secondary malignant neoplasm of other and unspecified sites (controls excluding all cancers)	II Neoplasms, from cancer register (ICD-O-3)	230	204070	2.04958	1.3607	0.132	1	0.850568
H8_EAR	Diseases of the ear and mastoid process	VIII Diseases of the ear and mastoid process (H8_)	49615	210790	-0.16338	0.108748	0.133	1	0.85126
H7_ANOMAPUPFUNC	Anomalies of pupillary function	VII Diseases of the eye and adnexa (H7_)	286	258105	-1.84113	1.22548	0.133	1	0.85126
L12_ERYT_INTERTRIG	Erythema intertrigo	XII Diseases of the skin and subcutaneous tissue (L12_)	281	236161	1.85366	1.23382	0.133	1	0.85126
ST19_BURNS_CORROSIO	Burns and corrosions	XIX Injury, poisoning and certain other consequences of external causes (ST19_)	2530	257875	-0.620986	0.414401	0.134	1	0.851942
T2D_INCLAVO	Type 2 diabetes, definitions combined, including avohilmo	Diabetes endpoints	38173	214043	0.215211	0.143617	0.134	1	0.851942
ST19_TRAUMAT_AMPUT_WRIST_HAND	Traumatic amputation of wrist and hand	XIX Injury, poisoning and certain other consequences of external causes (ST19_)	741	236315	-1.14803	0.766112	0.134	1	0.851942
J10_CHRONRHINITIS	Chronic rhinitsi, nasopharyngitis and pharyngitis	X Diseases of the respiratory system (J10_)	6519	199208	0.39662	0.265356	0.135	1	0.853281
G6_BELLPA	Bell's palsy	VI Diseases of the nervous system (G6_)	2104	231307	0.681972	0.456268	0.135	1	0.853281
F5_EMOCHILD	Emotional disorders and disorders of social functioning with onset specific to childhood	V Mental and behavioural disorders (F5_)	1044	256859	1.00211	0.672174	0.136	1	0.853281
CD2_INSITU_SKIN_SCALPNECK	Carcinoma in situ of skin of scalp and neck	II Neoplasms from hospital discharges (CD2_)	193	260212	2.23211	1.4972	0.136	1	0.853281
Z21_SUPERV_HIGH_R_PREGNAC	Supervision of high-risk pregnancy	XXI Factors influencing health status and contact with health services (Z21_)	10163	105999	-0.353521	0.237127	0.136	1	0.853281
Q17_CHEFT_HARD_PALATE_NOS	Cheft hard palate NOS	XVII Congenital malformations, deformations and chromosomal abnormalities (Q17)	173	260232	2.33324	1.56504	0.136	1	0.853281
N14_CALCUKIDUR	Calculus of kidney and ureter	XIV Diseases of the genitourinary system (N14_)	5985	253943	-0.419859	0.282343	0.137	1	0.85403
Z21_OTHER_PROBL_RELATED_UPBRI	Other problems related to upbringing	XXI Factors influencing health status and contact with health services (Z21_)	84	254264	3.37662	2.27067	0.137	1	0.85403
CD2_BENIGN_PAROTID_EXALLC	Benign neoplasm: Parotid gland (controls excluding all cancers)	II Neoplasms from hospital discharges (CD2_)	1209	208334	0.893521	0.602395	0.138	1	0.85403
C3_NSCLC_ADENO	Non-small cell lung cancer, adenocarcinoma	II Neoplasms, from cancer register (ICD-O-3)	929	259476	-1.0169	0.685576	0.138	1	0.85403
C3_URINARY_TRACT_EXALLC	Malignant neoplasm of urinary organs (controls excluding all cancers)	II Neoplasms, from cancer register (ICD-O-3)	3209	204070	0.56169	0.379642	0.139	1	0.85403
J10_PNEUMOBACTEROTH	Bacterial pneumonia, not elsewhere classified	X Diseases of the respiratory system (J10_)	9306	223587	0.334085	0.225805	0.139	1	0.85403
N14_GENITOURINARY	Genitourinary diseases	XIV Diseases of the genitourinary system (N14_)	124266	136139	-0.13493	0.0911979	0.139	1	0.85403
C3_LUNG_NONSMALL	Non-small cell lung cancer	II Neoplasms, from cancer register (ICD-O-3)	2085	258320	-0.682676	0.461416	0.139	1	0.85403
Z21_PERSONS_ENCOUNTERI_HEALTH_SERVI_CIRCUMSTANC_RELATED_REPRODUCTION	Persons encountering health services in circumstances related to reproduction	XXI Factors influencing health status and contact with health services (Z21_)	45505	214900	-0.184648	0.124802	0.139	1	0.85403
R18_DYSPHAGIA	Dysphagia	XVIII Symptoms, signs and abnormal clinical and laboratory findings, not elsewhere classified (R18_)	4303	191014	-0.479718	0.325058	0.14	1	0.85403
ST19_FRACT_FOOT_ANKLE	Fracture of foot, except ankle	XIX Injury, poisoning and certain other consequences of external causes (ST19_)	4329	245598	-0.474085	0.321241	0.14	1	0.85403
N14_GENITOUROTH	Other disorders of the genitourinary system	XIV Diseases of the genitourinary system (N14_)	2163	258242	-0.669577	0.453708	0.14	1	0.85403
C3_URINARY_TRACT	Malignant neoplasm of urinary organs	II Neoplasms, from cancer register (ICD-O-3)	3209	257196	0.55169	0.373827	0.14	1	0.85403
I9_SAHANEUR	Aneurysms, operations, SAH	IX Diseases of the circulatory system (I9_)	2565	241202	0.619859	0.421078	0.141	1	0.8583
C3_EYE_ADNEXA	Malignant neoplasm of eye and adnexa	II Neoplasms, from cancer register (ICD-O-3)	205	260200	2.12225	1.4453	0.142	1	0.862552
H7_CONJUNCTIVITISATOPIC	Atopic conjunctivitis	VII Diseases of the eye and adnexa (H7_)	727	240643	-1.13239	0.773118	0.143	1	0.86426
ST19_DISLO_SPRAIN_STRAIN_JOINTS_LIGAM_NECK_LEVEL	Dislocation, sprain and strain of joints and ligaments at neck level	XIX Injury, poisoning and certain other consequences of external causes (ST19_)	2656	256278	-0.591268	0.403675	0.143	1	0.86426
ST19_ALIQU_COMPLICATI_PRAECO_TRAUMAT	!Aliquae complicationes praecoces traumatis	XIX Injury, poisoning and certain other consequences of external causes (ST19_)	647	259758	-1.1938	0.817082	0.144	1	0.86426
ST19_EARLY_COMPLICATIO_TRAUMA	Early complications of trauma	XIX Injury, poisoning and certain other consequences of external causes (ST19_)	647	259758	-1.1938	0.817082	0.144	1	0.86426
M13_ENTESOPATHYNAS	Other/unspecified enthesopathies, not elsewhere classified	XIII Diseases of the musculoskeletal system and connective tissue (M13_)	1801	197724	-0.717887	0.492573	0.145	1	0.86426
F5_SEDAHYP	Mental and behavioural disorders due to sedatives or hypnotics	V Mental and behavioural disorders (F5_)	1485	255921	0.805211	0.55249	0.145	1	0.86426
KRA_PSY_DEMENTIA	Any dementia	Psychiatric endpoints	7009	253396	-0.404085	0.27726	0.145	1	0.86426
R18_CONVU_NOT_ELSEW_CLASSIFIED	Convulsions, not elsewhere classified	XVIII Symptoms, signs and abnormal clinical and laboratory findings, not elsewhere classified (R18_)	5605	204329	-0.416197	0.285571	0.145	1	0.86426
Q17_OTHER_CONGEN_MALFO_TONGUE_MOUTH_PHARYNX	Other congenital malformations of tongue, mouth and pharynx	XVII Congenital malformations, deformations and chromosomal abnormalities (Q17)	202	259730	2.12254	1.45636	0.145	1	0.86426
E4_PLASMAPROT	Disorders of plasma-protein metabolism, not elsewhere classified	IV Endocrine, nutritional and metabolic diseases (E4_)	99	231448	3.01183	2.07169	0.146	1	0.864816
CD2_BENIGN_CONNSOFT_LOWERLIMB_EXALLC	Benign neoplasm: Connective and other soft tissue of lower limb, including hip (controls excluding all cancers)	II Neoplasms from hospital discharges (CD2_)	409	208839	-1.48972	1.0247	0.146	1	0.864816
F5_SCHIZO	Schizophrenia, schizotypal and delusional disorders	V Mental and behavioural disorders (F5_)	10795	249610	-0.432817	0.297713	0.146	1	0.864816
CD2_BENIGN_COLON	Benign neoplasm: Colon	II Neoplasms from hospital discharges (CD2_)	9208	251197	0.331972	0.228913	0.147	1	0.867148
F5_OTHPER	Other specified and unspecified personality disorders	V Mental and behavioural disorders (F5_)	2274	252877	-0.656338	0.452581	0.147	1	0.867148
CD2_BENIGN_CONNSOFT_LOWERLIMB	Benign neoplasm: Connective and other soft tissue of lower limb, including hip	II Neoplasms from hospital discharges (CD2_)	409	259996	-1.4838	1.02569	0.148	1	0.86952
H7_IRIDOCYCLITISINOTH	Iridocyclitis in diseases classified elsewhere	VII Diseases of the eye and adnexa (H7_)	241	248732	1.92296	1.33254	0.149	1	0.86952
D3_ANAEMIA_IRONDEF_BLOODLOSS	Iron deficiency anaemia secondary to blood loss (chronic)	III Diseases of the blood and blood-forming organs and certain disorders involving the immune mechanism (D3_)	2823	251019	0.567887	0.394495	0.15	1	0.86952
ST19_INJURY_NERVES_WRIST_HAND_LEVEL	Injury of nerves at wrist and hand level	XIX Injury, poisoning and certain other consequences of external causes (ST19_)	659	236315	-1.16451	0.808949	0.15	1	0.86952
C3_EYE_ADNEXA_EXALLC	Malignant neoplasm of eye and adnexa (controls excluding all cancers)	II Neoplasms, from cancer register (ICD-O-3)	205	204070	2.07859	1.44394	0.15	1	0.86952
CD2_INSITU_SKIN_SCALPNECK_EXALLC	Carcinoma in situ of skin of scalp and neck (controls excluding all cancers)	II Neoplasms from hospital discharges (CD2_)	193	209079	2.15901	1.4998	0.15	1	0.86952
E4_HYPERPARA	Hyperparathyroidism	IV Endocrine, nutritional and metabolic diseases (E4_)	3603	250987	-0.511268	0.356034	0.151	1	0.86952
VD_MX	Vascular dementia (mixed)	Neurological endpoints	110	250950	-2.79423	1.94583	0.151	1	0.86952
G6_HCOTHUNS	Other and unspecified hydrocephalus	VI Diseases of the nervous system (G6_)	209	259519	-2.05014	1.43116	0.152	1	0.86952
DM_OTHER_WIDE	Other diabetes, wide definition	Diabetes endpoints	40158	209176	0.196901	0.137788	0.153	1	0.86952
E4_DIABETES	Diabetes mellitus	IV Endocrine, nutritional and metabolic diseases (E4_)	45245	215160	0.18831	0.131776	0.153	1	0.86952
M13_DERMATOPOLYNAS	Dermatopolymyositis, unspecified	XIII Diseases of the musculoskeletal system and connective tissue (M13_)	90	253350	-3.12099	2.18401	0.153	1	0.86952
K11_CHOLELITH	Cholelithiasis	XI Diseases of the digestive system (K11_)	23089	231644	0.229296	0.160457	0.153	1	0.86952
AB1_EBV	Infectious mononucleosis	I Certain infectious and parasitic diseases (AB1_)	1517	254126	0.77	0.540145	0.154	1	0.86952
CD2_BENIGN_SKIN_UPPERLIMB	Benign neoplasm: Skin of upper limb, including shoulder	II Neoplasms from hospital discharges (CD2_)	321	260084	-1.64831	1.15627	0.154	1	0.86952
Z21_PROBL_RELATED_SOCIAL_ENVIRONMENT	Problems related to social environment	XXI Factors influencing health status and contact with health services (Z21_)	495	254264	1.33465	0.936238	0.154	1	0.86952
M13_SYNOTENDINOTH	Disorders of synovium and tendon in diseases classified elsewhere	XIII Diseases of the musculoskeletal system and connective tissue (M13_)	311	197724	-1.67493	1.17494	0.154	1	0.86952
POLLENALLERG	Pollen allergy	Comorbidities of Asthma	3554	255195	0.513944	0.360525	0.154	1	0.86952
CD2_BENIGN_SKIN_UPPERLIMB_EXALLC	Benign neoplasm: Skin of upper limb, including shoulder (controls excluding all cancers)	II Neoplasms from hospital discharges (CD2_)	321	208929	-1.64577	1.15449	0.154	1	0.86952
KRA_PSY_CHILDEMOT	Emotional disorders starting during childhood or adolecense	Psychiatric endpoints	949	259456	0.993944	0.698931	0.155	1	0.86952
G6_ALCODEGEN	Degeneration of the brain due to alcohol	VI Diseases of the nervous system (G6_)	390	255104	-1.49239	1.04944	0.155	1	0.86952
ALCONEURODEGEN	Degeneration of nervous system due to alcohol	Alcohol related diseases	390	260015	-1.49028	1.04795	0.155	1	0.86952
Q17_CONGEN_DEFORMITI_FEET	Congenital deformities of feet	XVII Congenital malformations, deformations and chromosomal abnormalities (Q17)	415	258787	-1.45296	1.02171	0.155	1	0.86952
ST19_FRACT_NECK	Fracture of neck	XIX Injury, poisoning and certain other consequences of external causes (ST19_)	819	256278	-1.02704	0.722206	0.155	1	0.86952
H7_OCUMUSCLE	Disorders of ocular muscles, binocular movement, accommodation and refraction	VII Diseases of the eye and adnexa (H7_)	9461	250944	-0.312817	0.21997	0.155	1	0.86952
M13_DISCITIS	Discitis, unspecified	XIII Diseases of the musculoskeletal system and connective tissue (M13_)	237	194289	1.90465	1.34257	0.156	1	0.869615
ST19_CONTU_TOES_W_DAMAGE_NAIL	Contusion of toe(s) with damage to nail	XIX Injury, poisoning and certain other consequences of external causes (ST19_)	138	245598	-2.49268	1.76132	0.157	1	0.869615
G6_XTRAPYROTH	Other extrapyramidal and movement disorders+ in other diseases	VI Diseases of the nervous system (G6_)	2639	254555	-0.581268	0.410722	0.157	1	0.869615
KRA_PSY_DEMENTIA_EXMORE	Any dementia (more control exclusions)	Psychiatric endpoints	7009	198105	-0.399155	0.282042	0.157	1	0.869615
I9_OTH	Other CVD	IX Diseases of the circulatory system (I9_)	2834	257571	-0.56	0.396648	0.158	1	0.869615
M13_THORACISPINEPAIN	Pain in thoracic spine	XIII Diseases of the musculoskeletal system and connective tissue (M13_)	2747	194289	0.569014	0.404002	0.159	1	0.869615
L12_PILONIDALCYST	Pilonidal cyst	XII Diseases of the skin and subcutaneous tissue (L12_)	1766	247827	0.710141	0.504203	0.159	1	0.869615
F5_BEHEMOTH	Other behavioural and emotional disorders with onset usually occuring in childhood and adolescence	V Mental and behavioural disorders (F5_)	1050	256859	-0.924085	0.657678	0.16	1	0.869615
K11_REIMB_202	KELA_REIMBURSEMENT_202	Gastrointestinal endpoints	13801	246604	0.273521	0.195133	0.161	1	0.869615
Z21_OTHER_SURGI_FOLLOW__CARE	Other surgical follow-up care	XXI Factors influencing health status and contact with health services (Z21_)	429	229239	-1.40338	1.00119	0.161	1	0.869615
M13_FOREIGNBODY	Residual foreign body in soft tissue	XIII Diseases of the musculoskeletal system and connective tissue (M13_)	836	197724	-1.00014	0.715216	0.162	1	0.869615
K11_IBD_STRICT	Inflammatory bowel disease, strict (require KELA)	XI Diseases of the digestive system (K11_)	4611	249705	-0.450563	0.322205	0.162	1	0.869615
M13_RECUDISLOCATIO	Recurrent dislocation and subluxation of joint	XIII Diseases of the musculoskeletal system and connective tissue (M13_)	1475	173414	-0.767324	0.55134	0.164	1	0.869615
M13_OTHERJOINT	Other joint disorders	XIII Diseases of the musculoskeletal system and connective tissue (M13_)	53278	173414	-0.161127	0.115773	0.164	1	0.869615
E4_DM2	Type 2 diabetes	IV Endocrine, nutritional and metabolic diseases (E4_)	41245	215160	0.192254	0.138139	0.164	1	0.869615
H7_CONJUNAS	Other specified and unspecified disorders of conjunctiva	VII Diseases of the eye and adnexa (H7_)	108	240643	-2.76155	1.98424	0.164	1	0.869615
K11_ULCER	Ulcerative colitis	XI Diseases of the digestive system (K11_)	5349	249705	-0.412676	0.297221	0.165	1	0.869615
K11_MIH_CARIES	Molar incisor hypoplasia, with caries	XI Diseases of the digestive system (K11_)	85	232264	3.15831	2.2747	0.165	1	0.869615
ST19_INJURY_URINARY_PELVIC_ORGANS	Injury of urinary and pelvic organs	XIX Injury, poisoning and certain other consequences of external causes (ST19_)	317	253182	-1.61465	1.16291	0.165	1	0.869615
ST19_COMPLICATIO_SURGI_MEDICAL_CARE_NOT_ELSEW_CLASSIFIED	Complications of surgical and medical care, not elsewhere classified	XIX Injury, poisoning and certain other consequences of external causes (ST19_)	23830	236575	-0.201268	0.144958	0.165	1	0.869615
ST19_DISLO_SPRAIN_STRAIN_JOINTS_LIGAM_THORAX	Dislocation, sprain and strain of joints and ligaments of thorax	XIX Injury, poisoning and certain other consequences of external causes (ST19_)	412	251870	-1.4107	1.01843	0.166	1	0.869615
AB1_OTHER_VIRAL	Other viral diseases	I Certain infectious and parasitic diseases (AB1_)	6279	254126	0.368873	0.266301	0.166	1	0.869615
F5_MIXPER	Mixed and other personality disorders	V Mental and behavioural disorders (F5_)	1905	252877	-0.684366	0.494066	0.166	1	0.869615
CD2_BENIGN_SPINAL_CORD	Benign neoplasm: Spinal cord	II Neoplasms from hospital discharges (CD2_)	229	260176	1.89746	1.36984	0.166	1	0.869615
CD2_BENIGN_BRAIN_CNS	Benign neoplasm of brain and other parts of central nervous system	II Neoplasms from hospital discharges (CD2_)	1092	259313	0.867887	0.628036	0.167	1	0.869615
K11_OTHINT	Other diseases of intestine	XI Diseases of the digestive system (K11_)	1596	215956	0.728873	0.52744	0.167	1	0.869615
J10_PLEUREFFUSION	Pleural effusion	X Diseases of the respiratory system (J10_)	2401	251944	0.591549	0.428067	0.167	1	0.869615
R18_NAUSEA_VOMITI	Nausea and vomiting	XVIII Symptoms, signs and abnormal clinical and laboratory findings, not elsewhere classified (R18_)	5041	191014	0.41507	0.30036	0.167	1	0.869615
CD2_BENIGN_SPINAL_CORD_EXALLC	Benign neoplasm: Spinal cord (controls excluding all cancers)	II Neoplasms from hospital discharges (CD2_)	229	209041	1.89254	1.37274	0.168	1	0.869615
M13_ENTESOPATHYOTH	Other enthesopathies	XIII Diseases of the musculoskeletal system and connective tissue (M13_)	6594	197724	-0.37	0.268377	0.168	1	0.869615
KRA_PSY_SCHIZODEL	Schizophrenia or delusion	Psychiatric endpoints	10760	249645	-0.411268	0.299011	0.169	1	0.869615
M13_RHEUMA	Rheumatoid arthritis	XIII Diseases of the musculoskeletal system and connective tissue (M13_)	7909	173414	0.350845	0.255081	0.169	1	0.869615
Z21_PERSONAL_HISTORY_RISK__NOT_ELSEW_CLASSIFIED	Personal history of risk-factors, not elsewhere classified	XXI Factors influencing health status and contact with health services (Z21_)	218	231085	-1.93746	1.40863	0.169	1	0.869615
G6_CLUSTHEADACHE_STRICT_INCLAVO	Cluster headache, strict, including avohilmo	VI Diseases of the nervous system (G6_)	797	259608	-1.01577	0.740251	0.17	1	0.869615
AB1_ANOGENITAL_HERPES_SIMPLEX	Anogenital herpesviral [herpes simplex] infection	I Certain infectious and parasitic diseases (AB1_)	1101	253346	-0.862113	0.628269	0.17	1	0.869615
J10_UPPERINFEC	Acute upper respiratory infections	X Diseases of the respiratory system (J10_)	43385	217020	0.159155	0.115985	0.17	1	0.869615
M13_RHEUMATISM	Rheumatism, unspecified	XIII Diseases of the musculoskeletal system and connective tissue (M13_)	3252	197724	0.519296	0.379326	0.171	1	0.869615
J10_PLEURA	Other diseases of pleura	X Diseases of the respiratory system (J10_)	8461	251944	0.322535	0.2356	0.171	1	0.869615
J10_SINUSITIS	Acute sinusitis	X Diseases of the respiratory system (J10_)	13292	217020	0.262113	0.191463	0.171	1	0.869615
CD2_BENIGN_OTHER_NOS_EXALLC	Benign neoplasm of other and unspecified sites (controls excluding all cancers)	II Neoplasms from hospital discharges (CD2_)	558	208742	-1.2	0.878602	0.172	1	0.869615
CD2_INSITU_BREAST_INTRADUCTAL_EXALLC	Carcinoma in situ of breast, intraductal (controls excluding all cancers)	II Neoplasms from hospital discharges (CD2_)	1241	118965	-0.814225	0.597541	0.173	1	0.869615
KRA_PSY_TIC	Tic disorders	Psychiatric endpoints	209	260196	-1.94986	1.43096	0.173	1	0.869615
L12_PAPULOSQUAMOUS	Papulosquamous disorders	XII Diseases of the skin and subcutaneous tissue (L12_)	8082	252323	-0.334789	0.245694	0.173	1	0.869615
L12_SEBORRHOEIC	Seborrhoeic dermatitis	XII Diseases of the skin and subcutaneous tissue (L12_)	1534	236161	-0.723803	0.532418	0.174	1	0.869615
K11_PERITON	Diseases of peritoneum	XI Diseases of the digestive system (K11_)	1980	258425	0.635915	0.468856	0.175	1	0.869615
E4_PANCSECNAS	Disorder of pancreatic internal secretion, other and/or unspecified	IV Endocrine, nutritional and metabolic diseases (E4_)	126	258798	-2.3793	1.75424	0.175	1	0.869615
D3_OTHERANAEMIA	Other anaemias	III Diseases of the blood and blood-forming organs and certain disorders involving the immune mechanism (D3_)	7472	252271	0.335915	0.247668	0.175	1	0.869615
H7_OPTNERVE	Disorders of optic nerve and visual pathways	VII Diseases of the eye and adnexa (H7_)	1619	258786	-0.708592	0.52244	0.175	1	0.869615
K11_UC_NOCD	Ulcerative colitis (strict definition, all Crohn cases excluded)	XI Diseases of the digestive system (K11_)	2768	249705	-0.55169	0.406758	0.175	1	0.869615
RX_RHEUMA_BIOLOGICAL	Biological medication for rheuma	Drug purchase endpoints	2648	257757	0.560423	0.414154	0.176	1	0.869615
H7_VERTISTRAB	Vertical strabismus	VII Diseases of the eye and adnexa (H7_)	518	250944	-1.23099	0.909703	0.176	1	0.869615
J10_PHARYNGITIS	Acute pharyngitis	X Diseases of the respiratory system (J10_)	2779	217020	0.539296	0.399464	0.177	1	0.869615
THYROID_DISORDER_IBD	Disorders of thyroid, IBD co-morbidities	Comorbidities of Gastrointestinal endpoints	6270	73703	-0.402817	0.298372	0.177	1	0.869615
N14_BENIGNMAMDYSP	Benign mammary dysplasia	XIV Diseases of the genitourinary system (N14_)	3031	136614	-0.521972	0.387525	0.178	1	0.869615
H7_GLAUCOMA	Glaucoma	VII Diseases of the eye and adnexa (H7_)	10485	249920	0.301127	0.223564	0.178	1	0.869615
ST19_OPEN_WOUND_WRIST_HAND	Open wound of wrist and hand	XIX Injury, poisoning and certain other consequences of external causes (ST19_)	8560	236315	-0.31169	0.231406	0.178	1	0.869615
O15_EXCESS_VOMIT_PREG	Excessive vomiting in pregnancy	XV Pregnancy, childbirth and the puerperium (O15_)	1429	130424	0.754507	0.561456	0.179	1	0.869615
F5_HYPERSOMNIA	Hypersomnia	V Mental and behavioural disorders (F5_)	222	257244	-1.86254	1.38598	0.179	1	0.869615
R18_HEPATOM_SPLENO_NOT_ELSEW_CLASSIFIED	Hepatomegaly and splenomegaly, not elsewhere classified	XVIII Symptoms, signs and abnormal clinical and laboratory findings, not elsewhere classified (R18_)	166	191014	-2.14845	1.60242	0.18	1	0.869615
C3_OESOPHAGUS_EXALLC	Malignant neoplasm of oesophagus (controls excluding all cancers)	II Neoplasms, from cancer register (ICD-O-3)	358	204070	1.46465	1.09241	0.18	1	0.869615
L12_URTICARIA	Urticaria	XII Diseases of the skin and subcutaneous tissue (L12_)	6168	252688	-0.363944	0.271447	0.18	1	0.869615
E4_PARANAS	Disorders of parathyroid gland, other and/or unspecified	IV Endocrine, nutritional and metabolic diseases (E4_)	129	250987	2.43465	1.81588	0.18	1	0.869615
N14_NEUROMUSCDYSBLADD	Neuromuscular dysfuntion of bladder	XIV Diseases of the genitourinary system (N14_)	1565	231480	-0.703803	0.52493	0.18	1	0.869615
M13_TRIGGERFINGER	Trigger finger	XIII Diseases of the musculoskeletal system and connective tissue (M13_)	2432	197724	-0.578732	0.432638	0.181	1	0.869615
H7_STRABISMUS	Strabismus	VII Diseases of the eye and adnexa (H7_)	5523	254882	-0.38169	0.285337	0.181	1	0.869615
M13_ENTESOPATHYLOW	Enthesopathies of lower limb, excluding foot	XIII Diseases of the musculoskeletal system and connective tissue (M13_)	4271	194289	0.434789	0.325031	0.181	1	0.869615
CD2_BENIGN_OTHER_NOS	Benign neoplasm of other and unspecified sites	II Neoplasms from hospital discharges (CD2_)	558	259847	-1.17592	0.879069	0.181	1	0.869615
ST19_FRACT_SHOUL_UPPER_ARM	Fracture of shoulder and upper arm	XIX Injury, poisoning and certain other consequences of external causes (ST19_)	6894	241174	-0.344648	0.257646	0.181	1	0.869615
CD2_BENIGN_TONSIL	Benign neoplasm: Tonsil	II Neoplasms from hospital discharges (CD2_)	146	260259	2.29028	1.71213	0.181	1	0.869615
ST19_TRAUMAT_SUBAR_HAEMORRHAGE	Traumatic subarachnoid haemorrhage	Neurological endpoints	500	161031	1.2407	0.927503	0.181	1	0.869615
G6_TIA	Transient ischemic attack	VI Diseases of the nervous system (G6_)	10830	244517	-0.282676	0.211802	0.182	1	0.869615
CD2_BENIGN_BRAIN_CNS_EXALLC	Benign neoplasm of brain and other parts of central nervous system (controls excluding all cancers)	II Neoplasms from hospital discharges (CD2_)	1092	208660	0.837324	0.627386	0.182	1	0.869615
N14_UNSPECKIDCONTR	Unspecified contracted kidney	XIV Diseases of the genitourinary system (N14_)	80	258448	3.0069	2.253	0.182	1	0.869615
M13_CERVICALGIA	Cervicalgia	XIII Diseases of the musculoskeletal system and connective tissue (M13_)	4043	194289	-0.446761	0.334747	0.182	1	0.869615
I9_DVTANDPULM	DVT of lower extremities and pulmonary embolism	IX Diseases of the circulatory system (I9_)	9808	250597	0.301127	0.225627	0.182	1	0.869615
M13_RHEUMA_INCLAVO	Rheumatoid arthritis , including avohilmo	XIII Diseases of the musculoskeletal system and connective tissue (M13_)	8428	251977	0.323521	0.242407	0.182	1	0.869615
C3_OESOPHAGUS	Malignant neoplasm of oesophagus	II Neoplasms, from cancer register (ICD-O-3)	358	260047	1.44901	1.08571	0.182	1	0.869615
CD2_BENIGN_TONSIL_EXALLC	Benign neoplasm: Tonsil (controls excluding all cancers)	II Neoplasms from hospital discharges (CD2_)	146	209024	2.28324	1.71469	0.183	1	0.869615
AB1_DERMATOPHYTOSIS	Dermatophytosis	I Certain infectious and parasitic diseases (AB1_)	2001	255615	-0.619014	0.464874	0.183	1	0.869615
CD2_BENIGN_COLON_EXALLC	Benign neoplasm: Colon (controls excluding all cancers)	II Neoplasms from hospital discharges (CD2_)	9208	203426	0.309577	0.23249	0.183	1	0.869615
I9_CEREBATHER	Cerebral atherosclerosis	IX Diseases of the circulatory system (I9_)	150	260255	2.25535	1.69375	0.183	1	0.869615
R18_ABNORMAL_FINDI_DIAGNOST_IMAGI_OTHER_BODY_STRUCTURES	Abnormal findings on diagnostic imaging of other body structures	XVIII Symptoms, signs and abnormal clinical and laboratory findings, not elsewhere classified (R18_)	1589	248445	-0.696479	0.523049	0.183	1	0.869615
C3_FEMALE_GENITAL_EXALLC	malignant neoplasm of female genital organs (controls excluding all cancers)	II Neoplasms, from cancer register (ICD-O-3)	5045	116981	-0.4	0.301083	0.184	1	0.869615
K11_OTHABDHER	Other and unspecified abdominal hernia	XI Diseases of the digestive system (K11_)	627	226286	1.1107	0.836034	0.184	1	0.869615
K11_OTHDISSTOMDUOD	Other diseases of stomach and duodenum	XI Diseases of the digestive system (K11_)	1100	225008	-0.829718	0.625959	0.185	1	0.869615
R18_ABNORMAL_FINDI_SECRE_SMEARS_CERVIX_UTERI_VAGINA_VULVA	Abnormal findings in secretions and smears from cervix uteri vagina vulva	XVIII Symptoms, signs and abnormal clinical and laboratory findings, not elsewhere classified (R18_)	10542	248347	-0.276338	0.20895	0.186	1	0.869615
BACT_INTEST_INFECTION_NOS	Other specified/unspecified bacterial intestinal infections	I Certain infectious and parasitic diseases (AB1_)	1082	257064	0.83493	0.631324	0.186	1	0.869615
G6_HCNP	Normal-pressure hydrocephalus	VI Diseases of the nervous system (G6_)	384	259519	-1.40408	1.06169	0.186	1	0.869615
Q17_CHROMOSOMAL_ABNORMALITI_NOT_ELSEW_CLASSIFIED	Chromosomal abnormalities, not elsewhere classified	XVII Congenital malformations, deformations and chromosomal abnormalities (Q17)	261	260144	-1.69028	1.27809	0.186	1	0.869615
RX_CROHN_1STLINE	First line medication for Crohns disease	Drug purchase endpoints	50242	210163	0.148873	0.112825	0.187	1	0.869615
ASTHMA_OBESITY	Obesity related asthma	Comorbidities of Asthma	5196	158452	0.404648	0.306666	0.187	1	0.869615
ST19_OTHER_UNSPE_INJURI_FOREA	Other and unspecified injuries of forearm	XIX Injury, poisoning and certain other consequences of external causes (ST19_)	92	244726	-2.84563	2.16148	0.188	1	0.869615
PAIN	Pain (limb, back, neck, head abdominally)	Miscellaneous, not yet classified endpoints	106422	153490	-0.122958	0.0933961	0.188	1	0.869615
O15_ABORT_MEDICAL	Medical abortion	XV Pregnancy, childbirth and the puerperium (O15_)	24770	105738	-0.203944	0.155262	0.189	1	0.869615
I9_CERATHER	Cerebral atherosclerosis	IX Diseases of the circulatory system (I9_)	150	241202	2.2207	1.69445	0.19	1	0.869615
Q17_CONGEN_LENS_MALFO	Congenital lens malformations	XVII Congenital malformations, deformations and chromosomal abnormalities (Q17)	86	259204	-2.84648	2.17192	0.19	1	0.869615
CD2_INSITU_BREAST_INTRADUCTAL	Carcinoma in situ of breast, intraductal	II Neoplasms from hospital discharges (CD2_)	1241	145820	-0.778873	0.595639	0.191	1	0.869615
THYROIDITIS	Thyroiditis	Comorbidities of Gastrointestinal endpoints	1140	254135	0.807606	0.619004	0.192	1	0.869615
D3_KELA_IMMUDEF	Kela reimbursement Agammaglobulinemia (D80-84)	III Diseases of the blood and blood-forming organs and certain disorders involving the immune mechanism (D3_)	137	256649	-2.30521	1.76687	0.192	1	0.869615
M13_OTHCONN	Other systemic involvement of connective tissue	XIII Diseases of the musculoskeletal system and connective tissue (M13_)	5274	253350	0.383944	0.294281	0.192	1	0.869615
E4_OBESITYXTRMALV	Extreme obesity with alveolar hypoventilation	IV Endocrine, nutritional and metabolic diseases (E4_)	574	248922	1.13845	0.87455	0.193	1	0.869615
M13_TIBIALCOLLATERAL	Tibial collateral bursitis [Pellegrini-Stieda]	XIII Diseases of the musculoskeletal system and connective tissue (M13_)	174	194289	2.04423	1.57036	0.193	1	0.869615
J10_ASTHMA_MAIN_EXMORE	Asthma (only as main-diagnosis) (more control exclusions)	X Diseases of the respiratory system (J10_)	21356	153302	0.216479	0.166298	0.193	1	0.869615
L12_PSORI_PUSTUPALM	Pustulosis palmaris et plantaris	XII Diseases of the skin and subcutaneous tissue (L12_)	655	252323	-1.05085	0.809066	0.194	1	0.869615
PSOR_ENTE_ARTHR	Psoriatic and enteropathic arthropathies	Rheuma endpoints	2236	203797	-0.586338	0.451433	0.194	1	0.869615
L12_NAIL_LYSIS	Onycholysis	XII Diseases of the skin and subcutaneous tissue (L12_)	86	250988	-2.89831	2.23147	0.194	1	0.869615
O15_DELIV_MULTIP	Multiple delivery	XV Pregnancy, childbirth and the puerperium (O15_)	1541	69241	0.699577	0.539827	0.195	1	0.869615
H8_EXT_CHOL	Cholesteatoma of external ear	VIII Diseases of the ear and mastoid process (H8_)	93	254663	-2.77099	2.13822	0.195	1	0.869615
G6_ATYFAC	Atypical facial pain	VI Diseases of the nervous system (G6_)	860	231307	-0.920845	0.710568	0.195	1	0.869615
J10_ASTHMA_MAIN	Asthma (only as main-diagnosis)	X Diseases of the respiratory system (J10_)	21356	158452	0.215493	0.166285	0.195	1	0.869615
STILL_ADULT	Adult-onset Still disease	Rheuma endpoints	4336	234893	0.424789	0.327787	0.195	1	0.869615
E4_OVARFAIL	Primary ovarian failure	IV Endocrine, nutritional and metabolic diseases (E4_)	267	140558	-1.64282	1.26768	0.195	1	0.869615
G6_DYSTON	Dystonia	VI Diseases of the nervous system (G6_)	948	254555	-0.873239	0.673833	0.195	1	0.869615
ST19_TOXIC_EFFECT_OTHER_GASES_FUMES_VAPOU	Toxic effect of other gases, fumes and vapours	XIX Injury, poisoning and certain other consequences of external causes (ST19_)	104	258138	-2.62423	2.02498	0.195	1	0.869615
JUVEN_ARTHR	Juvenile arthritis (FINNGEN)	Rheuma endpoints	1001	203797	0.86338	0.667718	0.196	1	0.869615
I9_TIA	Transient ischemic attack	IX Diseases of the circulatory system (I9_)	10830	240124	-0.274507	0.212297	0.196	1	0.869615
R18_FEVER_OTHER_UNKNO_ORIGIN	Fever of other and unknown origin	XVIII Symptoms, signs and abnormal clinical and laboratory findings, not elsewhere classified (R18_)	12051	204329	0.255211	0.197374	0.196	1	0.869615
F5_TIC	Tic disorders	V Mental and behavioural disorders (F5_)	198	256859	-1.90239	1.47127	0.196	1	0.869615
KRA_PSY_TIC_EXMORE	Tic disorders (more control exclusions)	Psychiatric endpoints	209	198105	-1.8693	1.44567	0.196	1	0.869615
ST19_BURNS_CORROSIO_EXTER_BODY_SURFA_SPECIFE_SITE	Burns and corrosions of external body surface, specified by site	XIX Injury, poisoning and certain other consequences of external causes (ST19_)	1855	257875	-0.622394	0.482422	0.197	1	0.869615
K11_GINGIVITIS_PERIODONTAL	Gingivitis and periodontal diseases	XI Diseases of the digestive system (K11_)	4985	232264	0.383239	0.297051	0.197	1	0.869615
CD2_BENIGN_URINARY	Benign neoplasm of urinary organs	II Neoplasms from hospital discharges (CD2_)	677	259728	1.02465	0.795985	0.198	1	0.869615
ST19_DISLO_SPRAIN_STRAIN_JOINTS_LIGAM_ELBOW	Dislocation, sprain and strain of joints and ligaments of elbow	XIX Injury, poisoning and certain other consequences of external causes (ST19_)	1037	244726	-0.835211	0.648823	0.198	1	0.869615
KRA_PSY_MOOD	Mood disorders	Psychiatric endpoints	31552	228853	-0.180423	0.140159	0.198	1	0.869615
G6_CPETAL	Cerebral palsy and other paralytic syndromes	VI Diseases of the nervous system (G6_)	2198	258207	-0.572535	0.444767	0.198	1	0.869615
O15_MULTIP_GEST	Multiple gestation	XV Pregnancy, childbirth and the puerperium (O15_)	1487	123117	0.70493	0.548837	0.199	1	0.869615
I9_PERICAOTH	Other diseases of pericardium	IX Diseases of the circulatory system (I9_)	577	182971	-1.11056	0.864651	0.199	1	0.869615
CD2_BENIGN_THYROID_EXALLC	Benign neoplasm of thyroid gland (controls excluding all cancers)	II Neoplasms from hospital discharges (CD2_)	560	208796	-1.1307	0.880333	0.199	1	0.869615
ST19_INJURI_SHOUL_UPPER_ARM	Injuries to the shoulder and upper arm	XIX Injury, poisoning and certain other consequences of external causes (ST19_)	19231	241174	-0.204789	0.159442	0.199	1	0.869615
RHEUMA_SEROPOS_STRICT	Seropositive rheumatoid arthritis, strict definition	Rheuma endpoints	1580	254750	0.688873	0.536336	0.199	1	0.869615
SCND_OTH_KNEEARTHROSIS	Other secondary gonarthrosis	Rheuma endpoints	803	232606	-0.942535	0.73383	0.199	1	0.869615
K11_APHTA_RECUR	Recurring oral aphthae	XI Diseases of the digestive system (K11_)	742	259663	0.976761	0.760477	0.199	1	0.869615
N14_URETHRALSTRICT	Urethral stricture	XIV Diseases of the genitourinary system (N14_)	958	231480	-0.858873	0.670182	0.2	1	0.869615
N14_INFCERVIX	Inflammatory disease of cervix uteri	XIV Diseases of the genitourinary system (N14_)	1303	132859	-0.741972	0.578964	0.2	1	0.869615
N14_MALEGENINOTH	Disorders of male genital organs in diseases classified elsewhere	XIV Diseases of the genitourinary system (N14_)	89	85722	2.78958	2.17672	0.2	1	0.869615
ST19_SUPERF_INJURY_WRIST_HAND	Superficial injury of wrist and hand	XIX Injury, poisoning and certain other consequences of external causes (ST19_)	3213	236315	0.474789	0.37048	0.2	1	0.869615
J10_PLEUROTH	Other pleural conditions	X Diseases of the respiratory system (J10_)	1556	251944	-0.677324	0.528519	0.2	1	0.869615
K11_CROHN	Crohn disease	XI Diseases of the digestive system (K11_)	2532	249705	-0.542817	0.424504	0.201	1	0.869615
PD2ND_EXMORE	Secondary parkinsonism (more control exclusions)	Neurological endpoints	480	131274	-1.39859	1.09375	0.201	1	0.869615
N14_BREASTDISOTH	Other disorders of breast	XIV Diseases of the genitourinary system (N14_)	1925	136614	-0.610563	0.477485	0.201	1	0.869615
PRIM_COXARTHROSIS	Primary coxarthrosis, bilateral	Rheuma endpoints	5141	247286	0.392676	0.30777	0.202	1	0.869615
ST19_FRACT_LUMBAR_SPINE_PELVIS	Fracture of lumbar spine and pelvis	XIX Injury, poisoning and certain other consequences of external causes (ST19_)	3450	253182	-0.460423	0.360868	0.202	1	0.869615
INFLUENZA	All influenza (not pneumonia)	Asthma and related endpoints	3226	223587	-0.470423	0.368706	0.202	1	0.869615
AB1_VIRAL_HEMOR_FEVER_NOS	Viral haemorrhagic fevers, not elsewhere classified/unspecified	I Certain infectious and parasitic diseases (AB1_)	1397	258642	0.706479	0.553721	0.202	1	0.869615
KRA_PSY_CHILDSOC	Social disorders starting during childhood or adolecense	Psychiatric endpoints	150	260255	2.18521	1.71652	0.203	1	0.869615
KRA_PSY_MOOD_EXMORE	Mood disorders (more control exclusions)	Psychiatric endpoints	31552	198105	-0.188873	0.148363	0.203	1	0.869615
F5_GENDER	Gender identity disorders	V Mental and behavioural disorders (F5_)	164	252877	2.06296	1.62407	0.204	1	0.869615
E4_THYTOXGOITDIF	Thyrotoxicosis with diffuse goitre	IV Endocrine, nutritional and metabolic diseases (E4_)	2778	221975	-0.521831	0.410814	0.204	1	0.869615
F5_MOOD	Mood [affective] disorders	V Mental and behavioural disorders (F5_)	31588	228817	-0.178169	0.140264	0.204	1	0.869615
CD2_BENIGN_LIPO_SKIN_TRUNK	Benign lipomatous neoplasm of skin and subcutaneous tissue of trunk	II Neoplasms from hospital discharges (CD2_)	2261	258144	0.55493	0.436871	0.204	1	0.869615
ST19_INJURI_THORAX	Injuries to the thorax	XIX Injury, poisoning and certain other consequences of external causes (ST19_)	8535	251870	-0.294648	0.232476	0.205	1	0.869615
ST19_TOXIC_EFFECT_CONTACT_W_VENOMO_ANIMALS	Toxic effect of contact with venomous animals	XIX Injury, poisoning and certain other consequences of external causes (ST19_)	619	258138	-1.05577	0.833001	0.205	1	0.869615
M13_SHOULDERBURSITIS	Bursitis of shoulder	XIII Diseases of the musculoskeletal system and connective tissue (M13_)	389	197724	1.3269	1.04923	0.206	1	0.869615
DM_POLYNEURO	Diabetic polyneuropathy	Diabetes endpoints	453	258636	1.23408	0.97799	0.207	1	0.869615
C3_CONNECTIVE_SOFT_NAS	Malignant neoplasm of other connective and soft tissue	II Neoplasms, from cancer register (ICD-O-3)	408	259997	1.29338	1.02498	0.207	1	0.869615
T2D	Type 2 diabetes, definitions combined	Diabetes endpoints	37031	214308	0.182676	0.144768	0.207	1	0.869615
Z21_PERSONS_ENCOUNTERI_HEALTH_SERVI_OTH_CIRCUMSTANC2	Persons encountering health services in other circumstances	XXI Factors influencing health status and contact with health services (Z21_)	7779	223409	0.320141	0.254265	0.208	1	0.869615
N14_GALACTORRHEA	Galactorrhea	XIV Diseases of the genitourinary system (N14_)	173	136614	-1.97366	1.56754	0.208	1	0.869615
H7_GLAUCSECTRAUMA	Glaucoma secondary to eye trauma	VII Diseases of the eye and adnexa (H7_)	110	249920	2.47423	1.96942	0.209	1	0.869615
Q17_ANKYLOGLOSSIA	Ankyloglossia	XVII Congenital malformations, deformations and chromosomal abnormalities (Q17)	222	260183	1.75155	1.39419	0.209	1	0.869615
DM_RET_ART_OCCLU_MAIN	Retinal artery occlusion (main artery)	Diabetes endpoints	98	214308	-2.63338	2.09611	0.209	1	0.869615
C3_HEART_MEDIASTINUM_PLEURA_EXALLC	Malignant neoplasm of heart, mediastinum and pleura (controls excluding all cancers)	II Neoplasms, from cancer register (ICD-O-3)	167	204066	1.99493	1.58792	0.209	1	0.869615
ST19_OPEN_WOUND_SHOUL_UPPER_ARM	Open wound of shoulder and upper arm	XIX Injury, poisoning and certain other consequences of external causes (ST19_)	303	241174	1.48535	1.1849	0.21	1	0.869615
E4_DM2_STRICT	Type 2 diabetes, strict (exclude DM1)	IV Endocrine, nutritional and metabolic diseases (E4_)	37002	215160	0.181408	0.145032	0.211	1	0.869615
G6_DISBROTHUNS	Disorders of brain, other and unspecified	VI Diseases of the nervous system (G6_)	166	244517	2.00282	1.6012	0.211	1	0.869615
F5_SCHIZPER	Schizoid personality disorder	V Mental and behavioural disorders (F5_)	457	252877	-1.23408	0.98662	0.211	1	0.869615
M13_SACROILIITIS	Sacroiliitis, not elsewhere classified	XIII Diseases of the musculoskeletal system and connective tissue (M13_)	769	194289	0.945493	0.755898	0.211	1	0.869615
CD2_BENIGN_URINARY_EXALLC	Benign neoplasm of urinary organs (controls excluding all cancers)	II Neoplasms from hospital discharges (CD2_)	677	208759	0.993803	0.794521	0.211	1	0.869615
C3_DIGESTIVE_ORGANS_EXALLC	Malignant neoplasm of digestive organs (controls excluding all cancers)	II Neoplasms, from cancer register (ICD-O-3)	7638	204070	-0.316901	0.253355	0.211	1	0.869615
L12_ULCERLOWLIMB	Ulcer of lower limb, not elsewhere classified	XII Diseases of the skin and subcutaneous tissue (L12_)	1950	246609	-0.594507	0.476335	0.212	1	0.869615
CD2_BENIGN_LIPO_SKIN_TRUNK_EXALLC	Benign lipomatous neoplasm of skin and subcutaneous tissue of trunk (controls excluding all cancers)	II Neoplasms from hospital discharges (CD2_)	2261	207475	0.54662	0.437967	0.212	1	0.869615
T2D_WIDE	Type 2 diabetes, wide definition	Diabetes endpoints	22067	217321	0.216197	0.173223	0.212	1	0.869615
F5_UNSMENDIS	Unspecified mental disorder	V Mental and behavioural disorders (F5_)	13249	247156	-0.340423	0.272756	0.212	1	0.869615
ARTRHO_POSTDYSENTERIC	Postydysenteric arthropathy	Rheuma endpoints	171	259017	-1.9762	1.58685	0.213	1	0.869615
R18_LACK_EXPEC_NORMAL_PHYSIO_DEVELOPMENT	Lack of expected normal physiological development	XVIII Symptoms, signs and abnormal clinical and laboratory findings, not elsewhere classified (R18_)	467	204329	-1.27789	1.02612	0.213	1	0.869615
CD2_BENIGN_THYROID	Benign neoplasm of thyroid gland	II Neoplasms from hospital discharges (CD2_)	560	259845	-1.09549	0.879661	0.213	1	0.869615
H7_OPTNEURITIS	Optic neuritis	VII Diseases of the eye and adnexa (H7_)	749	258786	-0.941831	0.756273	0.213	1	0.869615
D3_ANAEMIA_FOLATEDEF	Folate deficiency anaemia	III Diseases of the blood and blood-forming organs and certain disorders involving the immune mechanism (D3_)	85	251019	-2.79042	2.24556	0.214	1	0.869615
M13_OSTEOCHONDROPATHY	Other osteochondropathies	XIII Diseases of the musculoskeletal system and connective tissue (M13_)	1392	256248	-0.695493	0.559689	0.214	1	0.869615
M13_SYSTSLCE	Systemic sclerosis	XIII Diseases of the musculoskeletal system and connective tissue (M13_)	392	253350	-1.30042	1.04422	0.213	1	0.869615
OSTPOPATFRCTURE_POSTEMENO	Postmenopausal osteoporosis with pathological fracture	Rheuma endpoints	724	146226	-0.975915	0.785356	0.214	1	0.869615
R18_OTHER_ABNORMALITI_PLASMA_PROTEINS	Other abnormalities of plasma proteins	XVIII Symptoms, signs and abnormal clinical and laboratory findings, not elsewhere classified (R18_)	190	251874	-1.86296	1.50247	0.215	1	0.869615
MIGRAINE_UNSPE	Migraine, unspecified, drug-induced	VI Diseases of the nervous system (G6_)	137	260268	-2.19986	1.77418	0.215	1	0.869615
G6_ATROPHCIRCUM	Circumscribed brain atrophy	VI Diseases of the nervous system (G6_)	267	255104	-1.56986	1.26885	0.216	1	0.869615
E4_VIT_D_DEF	Vitamin D deficiency	IV Endocrine, nutritional and metabolic diseases (E4_)	215	248553	-1.7469	1.41194	0.216	1	0.869615
CD2_BENIGN_TRANSVERSE_COLON	Benign neoplasm: Transverse colon	II Neoplasms from hospital discharges (CD2_)	1261	259144	0.724789	0.58709	0.217	1	0.869615
R18_MOUTH_BREAT	Mouth breathing	XVIII Symptoms, signs and abnormal clinical and laboratory findings, not elsewhere classified (R18_)	8922	250726	-0.282676	0.228972	0.217	1	0.869615
L12_NAILDIS	Nail disorders	XII Diseases of the skin and subcutaneous tissue (L12_)	1381	250988	0.691408	0.56127	0.218	1	0.869615
C3_CONNECTIVE_SOFT_NAS_EXALLC	Malignant neoplasm of other connective and soft tissue (controls excluding all cancers)	II Neoplasms, from cancer register (ICD-O-3)	408	204070	1.26155	1.0241	0.218	1	0.869615
AB1_CHOLERA	Cholera	I Certain infectious and parasitic diseases (AB1_)	949	234437	-0.857042	0.697241	0.219	1	0.869615
KRA_PSY_AUTISM	Autism spe	Psychiatric endpoints	335	260070	1.41	1.1471	0.219	1	0.869615
H7_ANISOMETROPIA	Anisometropia and aniseikonia	VII Diseases of the eye and adnexa (H7_)	443	250944	-1.20732	0.98221	0.219	1	0.869615
CD2_BENIGN_CORPUS_UTERI	Other benign neoplasm of uterus: Corpus uteri	II Neoplasms from hospital discharges (CD2_)	111	146950	2.40817	1.9634	0.22	1	0.869615
N14_RENFAIL	Renal failure	XIV Diseases of the genitourinary system (N14_)	7455	252950	0.309014	0.251942	0.22	1	0.869615
C3_FEMALE_GENITAL	malignant neoplasm of female genital organs	II Neoplasms, from cancer register (ICD-O-3)	5045	142016	-0.367042	0.299253	0.22	1	0.869615
E4_NUTRIDEF	Other nutritional deficiencies	IV Endocrine, nutritional and metabolic diseases (E4_)	11852	248553	0.258873	0.211062	0.22	1	0.869615
J10_INTERSTITIUM	Other respiratory diseases principally affecting the interstitium	X Diseases of the respiratory system (J10_)	2950	257455	0.48	0.392197	0.221	1	0.869615
H7_SCLERITISEPISCLERITIS	Scleritis and episcleritis	VII Diseases of the eye and adnexa (H7_)	965	248732	-0.818028	0.668393	0.221	1	0.869615
G6_ALZHEIMER_EXMORE	Alzheimer disease (more control exclusions)	VI Diseases of the nervous system (G6_)	4500	131102	-0.448732	0.366649	0.221	1	0.869615
C3_HEART_MEDIASTINUM_PLEURA	Malignant neoplasm of heart, mediastinum and pleura	II Neoplasms, from cancer register (ICD-O-3)	167	260238	1.94775	1.59491	0.222	1	0.869615
CD2_BENIGN_SKIN_TRUNK_EXALLC	Benign neoplasm: Skin of trunk (controls excluding all cancers)	II Neoplasms from hospital discharges (CD2_)	720	208686	-0.944789	0.773639	0.222	1	0.869615
C3_ENDOCRINE	Malignant neoplasm of endocrine gland	II Neoplasms, from cancer register (ICD-O-3)	1369	259036	0.69338	0.567773	0.222	1	0.869615
M13_BAKERCYST	Synovial cyst of popliteal space [Baker]	XIII Diseases of the musculoskeletal system and connective tissue (M13_)	1264	197724	0.712676	0.584837	0.223	1	0.869615
HYPOTHYROIDISM	Hypothyroidism (congenital or acquired)	Demonstration endpoints	32925	65456	-0.224085	0.183888	0.223	1	0.869615
Q17_OTHER_CONGEN_MALFO_FACE_NECK	Other congenital malformations of face and neck	XVII Congenital malformations, deformations and chromosomal abnormalities (Q17)	490	259204	1.13901	0.93672	0.224	1	0.869615
F5_DEMENTIA	Dementia	V Mental and behavioural disorders (F5_)	9251	248813	-0.302394	0.248688	0.224	1	0.869615
G6_CLUSTHEADACHE_WIDE_INCLAVO	Cluster headache, wide,, including avohilmo	VI Diseases of the nervous system (G6_)	861	259544	-0.863239	0.711457	0.225	1	0.869615
H8_ABNAUDPER	Other abnormal auditory perceptions	VIII Diseases of the ear and mastoid process (H8_)	138	233406	-2.12225	1.7491	0.225	1	0.869615
H7_OTHERCONJ	Other disorders of conjunctiva	VII Diseases of the eye and adnexa (H7_)	2324	240643	-0.527465	0.434721	0.225	1	0.869615
F5_PERVASIVE	Pervasive developmental disorders excl. Autism + Asperger	V Mental and behavioural disorders (F5_)	188	258095	-1.86211	1.5347	0.225	1	0.869615
G6_HEADACHE	Other headache syndromes	VI Diseases of the nervous system (G6_)	9731	208845	0.269296	0.222425	0.226	1	0.869615
AB1_INFECTIONS	Certain infectious and parasitic diseases	I Certain infectious and parasitic diseases (AB1_)	70078	190327	0.115493	0.0953914	0.226	1	0.869615
M13_JOINTOTH	Other specific joint derangements/joint disorders	XIII Diseases of the musculoskeletal system and connective tissue (M13_)	19908	173414	-0.201127	0.166121	0.226	1	0.869615
CD2_BENIGN_CORPUS_UTERI_EXALLC	Other benign neoplasm of uterus: Corpus uteri (controls excluding all cancers)	II Neoplasms from hospital discharges (CD2_)	111	118897	2.34211	1.93447	0.226	1	0.869615
P16_NEONTAL_JAUND_OTH_UNSP_CAUSES	Neonatal jaundice from other and unspecified causes	XVI Certain conditions originating in the perinatal period (P16_)	178	260164	-1.97606	1.63212	0.226	1	0.869615
R18_OTHER_SKIN_CHANG	Other skin changes	XVIII Symptoms, signs and abnormal clinical and laboratory findings, not elsewhere classified (R18_)	1767	246619	0.59662	0.49384	0.227	1	0.869615
E4_GOITREMULTINOD	Nontoxic multinodular goitre	IV Endocrine, nutritional and metabolic diseases (E4_)	4096	221975	-0.416056	0.345124	0.228	1	0.869615
M13_PREPATELLARBURSITIS	Prepatellar bursitis	XIII Diseases of the musculoskeletal system and connective tissue (M13_)	771	197724	0.900423	0.746912	0.228	1	0.869615
N14_OTHNONINFUTER	Other noninflammatory disorders of uterus, except cervix	XIV Diseases of the genitourinary system (N14_)	6200	81593	0.352676	0.292549	0.228	1	0.869615
M13_FIBROBLASTIC	Fibroblastic disorders	XIII Diseases of the musculoskeletal system and connective tissue (M13_)	5053	197724	-0.369155	0.306878	0.229	1	0.869615
C3_RETROPERITONEUM_PERITONEUM_EXALLC	Malignant neoplasm of retroperitoneum and peritoneum (controls excluding all cancers)	II Neoplasms, from cancer register (ICD-O-3)	101	204070	-2.48423	2.06513	0.229	1	0.869615
I9_HEARTFAIL_AND_OVERWEIGHT	Heart failure and bmi 25plus	Cardiometabolic endpoints	30459	229946	0.174366	0.14495	0.229	1	0.869615
I9_HEARTFAIL_NS	Heart failure, not strict	IX Diseases of the circulatory system (I9_)	30459	229946	0.174366	0.14495	0.229	1	0.869615
C3_RETROPERITONEUM_PERITONEUM	Malignant neoplasm of retroperitoneum and peritoneum	II Neoplasms, from cancer register (ICD-O-3)	101	260304	-2.48014	2.06617	0.23	1	0.869615
ST19_BURN_CORROSION_ANKLE_FOOT	Burn and corrosion of ankle and foot	XIX Injury, poisoning and certain other consequences of external causes (ST19_)	209	259409	-1.7107	1.42516	0.23	1	0.869615
H8_CHRON_SUPOTITIS	Chronic suppurative otitis media	VIII Diseases of the ear and mastoid process (H8_)	742	244985	-0.918169	0.766555	0.231	1	0.869615
K11_PARALIL	Paralytic ileus	XI Diseases of the digestive system (K11_)	633	215956	-0.990704	0.828887	0.232	1	0.869615
J10_BRONCHIOLITIS	Acute bronchiolitis	X Diseases of the respiratory system (J10_)	1155	247846	0.750141	0.627616	0.232	1	0.869615
CHILDHOOD_ALLERGY	Childhood allergy (age < 16)	Asthma and related endpoints	3260	257145	-0.486761	0.407255	0.232	1	0.869615
I9_HYPOTE	Hypotension	IX Diseases of the circulatory system (I9_)	2264	257571	-0.530282	0.443668	0.232	1	0.869615
I9_POSTAMI	Status post-ami	IX Diseases of the circulatory system (I9_)	1881	222551	-0.615493	0.514961	0.232	1	0.869615
Q17_CONGEN_MALFO_SPINE_BONY_THORAX	Congenital malformations of spine and bony thorax	XVII Congenital malformations, deformations and chromosomal abnormalities (Q17)	107	258787	2.39831	2.00658	0.232	1	0.869615
ST19_INJURY_NERVES_FOREA_LEVEL	Injury of nerves at forearm level	XIX Injury, poisoning and certain other consequences of external causes (ST19_)	205	244726	1.7262	1.44734	0.233	1	0.869615
G6_MYOPOTHUNS	Other and unspecified myopathies	VI Diseases of the nervous system (G6_)	1388	258306	-0.669296	0.562378	0.234	1	0.869615
CD2_BENIGN_SKIN_TRUNK	Benign neoplasm: Skin of trunk	II Neoplasms from hospital discharges (CD2_)	720	259685	-0.921268	0.774098	0.234	1	0.869615
R18_VOICE_DISTU	Voice disturbances	XVIII Symptoms, signs and abnormal clinical and laboratory findings, not elsewhere classified (R18_)	4894	254251	-0.359014	0.302308	0.235	1	0.869615
C3_ENDOCRINE_EXALLC	Malignant neoplasm of endocrine gland (controls excluding all cancers)	II Neoplasms, from cancer register (ICD-O-3)	1369	204070	0.675352	0.568681	0.235	1	0.869615
M13_ARTHROPATHIES	Arthropathies	XIII Diseases of the musculoskeletal system and connective tissue (M13_)	86991	173414	-0.117606	0.0990299	0.235	1	0.869615
D3_ANAEMIANAS	Other and unspecified anaemias	III Diseases of the blood and blood-forming organs and certain disorders involving the immune mechanism (D3_)	7373	252271	0.295915	0.249176	0.235	1	0.869615
PD2ND	Secondary parkinsonism	Neurological endpoints	480	257581	-1.12859	0.950331	0.235	1	0.869615
L12_EPIDERMTHICKNAS	Other and unspecified epidermal thickening	XII Diseases of the skin and subcutaneous tissue (L12_)	408	246609	-1.2162	1.0241	0.235	1	0.869615
N14_ACUTERENFAIL	Acute renal failure	XIV Diseases of the genitourinary system (N14_)	2952	252950	0.463239	0.390071	0.235	1	0.869615
N14_CYSTKID	Cyst of kidney	XIV Diseases of the genitourinary system (N14_)	872	258448	-0.832958	0.702892	0.236	1	0.869615
AB1_BACTINF_NOS	Bacterial infection, other or unspecified	I Certain infectious and parasitic diseases (AB1_)	25458	234755	0.168451	0.142147	0.236	1	0.869615
CD2_BENIGN_MENINGES_CEREBRAL_EXALLC	Benign neoplasm: Cerebral meninges (controls excluding all cancers)	II Neoplasms from hospital discharges (CD2_)	1357	208767	-0.671549	0.566687	0.236	1	0.869615
G6_BRACHPLE	Brachial plexus disorders	VI Diseases of the nervous system (G6_)	1639	231307	-0.616901	0.520573	0.236	1	0.869615
H8_CERUMEN	Impacted cerumen	VIII Diseases of the ear and mastoid process (H8_)	1026	254663	-0.770141	0.651272	0.237	1	0.869615
M13_BONEDENSOTH	Other disorders of bone density and structure	XIII Diseases of the musculoskeletal system and connective tissue (M13_)	431	249139	-1.17831	0.996441	0.237	1	0.869615
C3_KIDNEY_NOTRENALPELVIS	Malignant neoplasm of kidney, except renal pelvis	II Neoplasms, from cancer register (ICD-O-3)	1393	259012	0.663803	0.561347	0.237	1	0.869615
C3_DIGESTIVE_ORGANS	Malignant neoplasm of digestive organs	II Neoplasms, from cancer register (ICD-O-3)	7638	252767	-0.294789	0.249289	0.237	1	0.869615
ST19_INJURI_HEAD	Injuries to the head	XIX Injury, poisoning and certain other consequences of external causes (ST19_)	27249	233156	-0.16169	0.136734	0.237	1	0.869615
R18_DISTU_SKIN_SENSA	Disturbances of skin sensation	XVIII Symptoms, signs and abnormal clinical and laboratory findings, not elsewhere classified (R18_)	4867	246619	-0.36	0.304435	0.237	1	0.869615
E4_PARATHYRO	Disorders of parathyroid gland	IV Endocrine, nutritional and metabolic diseases (E4_)	4133	250987	-0.392113	0.331591	0.237	1	0.869615
L12_NONIONRADISKIN	Skin changes due to chronic exposure to nonionizing radiation	XII Diseases of the skin and subcutaneous tissue (L12_)	6146	253634	0.336761	0.28539	0.238	1	0.869615
R18_GENERAL_SYMPTOMS_SIGNS	General symptoms and signs	XVIII Symptoms, signs and abnormal clinical and laboratory findings, not elsewhere classified (R18_)	56076	204329	-0.123099	0.104321	0.238	1	0.869615
H7_EYELIDNAS	Other specified and unspecified disorders of eyelid	VII Diseases of the eye and adnexa (H7_)	161	241360	-1.92662	1.63621	0.239	1	0.869615
F5_EATOTH	Other eating disorders	V Mental and behavioural disorders (F5_)	994	254469	0.787746	0.669005	0.239	1	0.869615
H7_ENTROPION	Entropion and trichiasis of eyelid	VII Diseases of the eye and adnexa (H7_)	1286	241360	-0.693803	0.590477	0.24	1	0.869615
ST19_BURN_CORROSION_TRUNK	Burn and corrosion of trunk	XIX Injury, poisoning and certain other consequences of external causes (ST19_)	445	259175	-1.15282	0.981132	0.24	1	0.869615
AB1_SEQULAE_POLIO	Sequelae of poliomyelitis	I Certain infectious and parasitic diseases (AB1_)	140	258804	2.05352	1.7477	0.24	1	0.869615
ST19_TRAUMAT_ISCHA_MUSCLE	Traumatic ischaemia of muscle	XIX Injury, poisoning and certain other consequences of external causes (ST19_)	236	259758	-1.5893	1.35261	0.24	1	0.869615
AB1_OTHER_CHLAMYDIAE	Other diseases caused by chlamydiae	I Certain infectious and parasitic diseases (AB1_)	222	260183	1.63746	1.3936	0.24	1	0.869615
G6_ALZHEIMER_INCLAVO	Alzheimer disease, including avohilmo	VI Diseases of the nervous system (G6_)	5326	255079	-0.373521	0.318571	0.241	1	0.869615
CD2_BENIGN_HEMANGIOMA_EXALLC	Haemangioma, any site (controls excluding all cancers)	II Neoplasms from hospital discharges (CD2_)	1387	208103	-0.656056	0.559541	0.241	1	0.869615
ST19_FAILU_REJEC_TRANSPLANTED_ORGANS_TISSU	Failure and rejection of transplanted organs and tissues	XIX Injury, poisoning and certain other consequences of external causes (ST19_)	161	236575	1.91761	1.6355	0.241	1	0.869615
KRA_PSY_ANYMENTAL	Any mental disorder	Psychiatric endpoints	62300	198105	-0.128592	0.109674	0.241	1	0.869615
H8_MIDDLEMASTOID	Diseases of middle ear and mastoid	VIII Diseases of the ear and mastoid process (H8_)	15420	244985	-0.212394	0.181148	0.241	1	0.869615
I9_NONRHEVALV	Non-rheumatic valve diseases	IX Diseases of the circulatory system (I9_)	12375	182971	0.248732	0.21214	0.241	1	0.869615
ST19_OTHER_UNSPE_INJURI_HEAD	Other and unspecified injuries of head	XIX Injury, poisoning and certain other consequences of external causes (ST19_)	603	233156	0.99	0.844356	0.241	1	0.869615
FG_OTH	Other CVD (FINNGEN)	IX Diseases of the circulatory system (I9_)	2264	135821	-0.543521	0.464547	0.242	1	0.869615
L12_PAPULOSQUAOTH	Other papulosquamous disorders	XII Diseases of the skin and subcutaneous tissue (L12_)	157	252323	1.93225	1.6515	0.242	1	0.869615
O15_LABOUR_FETAL_STRESS	Labour and delivery complicated by fetal stress [distress]	XV Pregnancy, childbirth and the puerperium (O15_)	4586	116219	0.38	0.324786	0.242	1	0.869615
M13_MUSCLEDISNAS	Other specified disorders of muscle	XIII Diseases of the musculoskeletal system and connective tissue (M13_)	529	197724	1.05099	0.900186	0.243	1	0.869615
N14_HYDRONEPHR	Hydronephrosis	XIV Diseases of the genitourinary system (N14_)	1761	238716	0.580282	0.49702	0.243	1	0.869615
O15_PREECLAMPS_CHRONIC_HYPERT	Pre-eclampsia superimposed on chronic hypertension	XV Pregnancy, childbirth and the puerperium (O15_)	100	136325	-2.41704	2.07023	0.243	1	0.869615
CD2_BENIGN_TRANSVERSE_COLON_EXALLC	Benign neoplasm: Transverse colon (controls excluding all cancers)	II Neoplasms from hospital discharges (CD2_)	1261	208341	0.68507	0.586773	0.243	1	0.869615
H7_BINOCUMOVOTH	Other disorders of binocular movement	VII Diseases of the eye and adnexa (H7_)	362	250944	-1.26296	1.08404	0.244	1	0.869615
ST19_OPEN_WOUND_FOREA	Open wound of forearm	XIX Injury, poisoning and certain other consequences of external causes (ST19_)	1444	244726	-0.639014	0.549652	0.245	1	0.869615
ST19_OTHER_UNSPE_INJURI_NECK	Other and unspecified injuries of neck	XIX Injury, poisoning and certain other consequences of external causes (ST19_)	119	256278	2.19775	1.89441	0.246	1	0.869615
CD2_BENIGN_HEMANGIOMA	Haemangioma, any site	II Neoplasms from hospital discharges (CD2_)	1387	259018	-0.648592	0.559073	0.246	1	0.869615
M13_SPININSTAB	Spinal instabilities	XIII Diseases of the musculoskeletal system and connective tissue (M13_)	549	194289	1.03366	0.890996	0.246	1	0.869615
ST19_TOXIC_EFFECT_CARBON_MONOX	Toxic effect of carbon monoxide	XIX Injury, poisoning and certain other consequences of external causes (ST19_)	284	258138	-1.43085	1.23597	0.247	1	0.869615
AB1_AMOEBIASIS	Amoebiasis	I Certain infectious and parasitic diseases (AB1_)	102	234437	-2.36056	2.03907	0.247	1	0.869615
I9_PAD	Peripheral artery disease	IX Diseases of the circulatory system (I9_)	9021	244907	0.277042	0.239311	0.247	1	0.869615
D3_ACQHAEMOLYTICANAEMIANAS	Other and unspecified acquired haemolytic anaemias	III Diseases of the blood and blood-forming organs and certain disorders involving the immune mechanism (D3_)	153	259906	1.93056	1.66763	0.247	1	0.869615
H8_MIDDLEADDH	Adhesive middle ear disease	VIII Diseases of the ear and mastoid process (H8_)	277	244985	1.4407	1.24449	0.247	1	0.869615
CD2_INSITU_BREAST_EXALLC	Carcinoma in situ of breast (controls excluding all cancers)	II Neoplasms from hospital discharges (CD2_)	1373	118955	-0.659014	0.570466	0.248	1	0.869615
M13_BURSCYSTOTH	Other bursal cyst	XIII Diseases of the musculoskeletal system and connective tissue (M13_)	243	197724	-1.53056	1.32211	0.247	1	0.869615
[truncated: 2,063 more rows]

## Sheet: Supplementary Data 8
Supplementary Data 8. MAGMA gene-based association (no genic boundary extension)
GENE	CHR	START	STOP	NSNPS	NPARAM	N	ZSTAT	P	FWER	FDR
[truncated: 16,891 more rows]

## Sheet: Supplementary Data 9
Supplementary Data 9. MAGMA gene-based association (5 kb upstream, 1.5 kb downstream genic boundary extension)
[truncated: 17,134 more rows]

[truncated: 2 more sheets: Supplementary Data 10, Supplementary Data 11]
