# Supplementary material for: The genetic architecture of pneumonia susceptibility implicates mucin biology and a relationship with psychiatric illness
Source: Nat Commun. 2022 Jun 29;13:3756. doi: 10.1038/s41467-022-31473-3 (PMC9243103; doi:10.1038/s41467-022-31473-3)
Supplement: Supplementary file 4 — Supplementary Data 12-19 [file 41467_2022_31473_MOESM4_ESM.xlsx]

## Sheet: Supplementary Data 12
Supplementary Data 12. Transcriptome-wide association study of pneumonia susceptibility (GTEx blood, lung, spleen)
PANEL	FILE	ID	CHR	P0	P1	HSQ	BEST.GWAS.ID	BEST.GWAS.Z	EQTL.ID	EQTL.R2	EQTL.Z	EQTL.GWAS.Z	NSNP	NWGT	MODEL	MODELCV.R2	MODELCV.PV	TWAS.Z	TWAS.P	FWER	FDR
Lung	/home/control/data/users/william/Cytokine_pneumonia_lung_function/TWAS/TWAS_weights//Lung/Lung.ENSG00000233232.2.wgt.RDat	NPIPB7	16	28467693	28481868	0.1026	rs4788069	4.52	rs40831	0.03312	-4.85	3.446	217	217	blup	0.04911	7.32e-06	-4.9565	7.18e-07	0.0122649	0.00532958
Spleen	/home/control/data/users/william/Cytokine_pneumonia_lung_function/TWAS/TWAS_weights/GTEx.Spleen.P01/Spleen/Spleen.ENSG00000196502.7.wgt.RDat	SULT1A1	16	28616903	28634946	0.2228	rs4788069	4.52	rs7186573	0.100207	-4.49	4.25	185	185	blup	0.13306	3.85e-06	-4.92622	8.38e-07	0.0143147	0.00532958
Whole_Blood	/home/control/data/users/william/Cytokine_pneumonia_lung_function/TWAS/TWAS_weights//Whole_Blood/Whole_Blood.ENSG00000041357.11.wgt.RDat	PSMA4	15	78800000	78800000	0.115	rs569207	-4.94	rs3813570	0.099114	-6.34	-4.5	426	2	lasso	0.09454	1.01e-09	4.90473	9.36e-07	0.0159888	0.00532958
Whole_Blood	/home/control/data/users/william/Cytokine_pneumonia_lung_function/TWAS/TWAS_weights//Whole_Blood/Whole_Blood.ENSG00000175857.4.wgt.RDat	GAPT	5	57800000	57800000	0.3011	rs7704785	-4.27	rs7704785	0.237105	-9.88	-4.274	523	7	lasso	0.23859	1.11e-23	4.3245	1.53e-05	0.261355	0.0541965
Lung	/home/control/data/users/william/Cytokine_pneumonia_lung_function/TWAS/TWAS_weights//Lung/Lung.ENSG00000196502.7.wgt.RDat	SULT1A1	16	28616903	28634946	0.2113	rs4788069	4.52	rs11074907	0.069507	-6.7	4.1894	185	14	enet	0.14397	9.52e-15	-4.3134	1.61e-05	0.27502	0.0541965
Spleen	/home/control/data/users/william/Cytokine_pneumonia_lung_function/TWAS/TWAS_weights/GTEx.Spleen.P01/Spleen/Spleen.ENSG00000197165.6.wgt.RDat	SULT1A2	16	28603264	28608430	0.256	rs4788069	4.52	rs11074907	0.190769	6.85	4.1966	190	10	lasso	0.26698	1.73e-11	4.23307	2.31e-05	0.394594	0.0541965
Lung	/home/control/data/users/william/Cytokine_pneumonia_lung_function/TWAS/TWAS_weights//Lung/Lung.ENSG00000001460.13.wgt.RDat	STPG1	1	24700000	24700000	0.1381	rs2078445	-3.7	rs486575	0.0704	5.87	-3.433	420	15	enet	0.096	3.67e-10	-4.22974	2.34e-05	0.399719	0.0541965
Whole_Blood	/home/control/data/users/william/Cytokine_pneumonia_lung_function/TWAS/TWAS_weights//Whole_Blood/Whole_Blood.ENSG00000196502.7.wgt.RDat	SULT1A1	16	28616903	28634946	0.3441	rs4788069	4.52	rs4788069	0.105176	-7.03	4.521	185	25	enet	0.197666	1.76e-19	-4.20734	2.58e-05	0.440716	0.0541965
Lung	/home/control/data/users/william/Cytokine_pneumonia_lung_function/TWAS/TWAS_weights//Lung/Lung.ENSG00000186152.6.wgt.RDat	LILRP1	19	55208383	55212683	0.3437	rs11084325	-4.01	rs11672654	0.139	-8.58	-3.9079	473	12	enet	0.235	4.13e-24	4.15204	3.3e-05	0.563706	0.0541965
Spleen	/home/control/data/users/william/Cytokine_pneumonia_lung_function/TWAS/TWAS_weights/GTEx.Spleen.P01/Spleen/Spleen.ENSG00000186615.6.wgt.RDat	KTN1-AS1	14	56000000	56000000	0.196	rs10137995	-4.6	rs17832389	0.0442	-4.1	-3.806	508	9	lasso	0.04889	0.00434	4.1414	3.45e-05	0.589329	0.0541965
Lung	/home/control/data/users/william/Cytokine_pneumonia_lung_function/TWAS/TWAS_weights//Lung/Lung.ENSG00000261766.1.wgt.RDat	RP11-22P6.2	16	28873487	28873851	0.0501	rs4788069	4.52	rs7188071	0.007159	-3.86	3.827	186	186	blup	0.02108	0.00258	-4.1391	3.49e-05	0.596162	0.0541965
Whole_Blood	/home/control/data/users/william/Cytokine_pneumonia_lung_function/TWAS/TWAS_weights//Whole_Blood/Whole_Blood.ENSG00000233232.2.wgt.RDat	NPIPB7	16	28467693	28481868	0.1182	rs4788069	4.52	rs40831	0.096415	-6.99	3.446	217	14	enet	0.119525	5.43e-12	-4.11276	3.91e-05	0.667906	0.0556589
Lung	/home/control/data/users/william/Cytokine_pneumonia_lung_function/TWAS/TWAS_weights//Lung/Lung.ENSG00000134287.5.wgt.RDat	ARF3	12	49300000	49400000	0.1351	rs7311091	-3.67	rs7981004	0.014974	-3.88	-2.901	338	338	blup	0.03962	5.3e-05	4.07354	4.63e-05	0.790897	0.060031
Whole_Blood	/home/control/data/users/william/Cytokine_pneumonia_lung_function/TWAS/TWAS_weights//Whole_Blood/Whole_Blood.ENSG00000197165.6.wgt.RDat	SULT1A2	16	28603264	28608430	0.4281	rs4788069	4.52	rs11074907	0.422698	13.29	4.1966	190	17	enet	0.513871	1.67e-59	4.05927	4.92e-05	0.840434	0.060031
Lung	/home/control/data/users/william/Cytokine_pneumonia_lung_function/TWAS/TWAS_weights//Lung/Lung.ENSG00000170425.3.wgt.RDat	ADORA2B	17	15848231	15879060	0.1516	rs2302415	-4.31	rs9891938	0.0941	6.31	-3.873	296	3	lasso	0.0898	1.38e-09	-4.02087	5.8e-05	0.990756	0.0660504
Whole_Blood	/home/control/data/users/william/Cytokine_pneumonia_lung_function/TWAS/TWAS_weights//Whole_Blood/Whole_Blood.ENSG00000121989.10.wgt.RDat	ACVR2A	2	149000000	149000000	0.0682	rs1528844	-4.89	rs1364660	0.00545	3.74	2.499	337	337	blup	0.032917	0.000275	3.97262	7.11e-05	1	0.0738545
Whole_Blood	/home/control/data/users/william/Cytokine_pneumonia_lung_function/TWAS/TWAS_weights//Whole_Blood/Whole_Blood.ENSG00000186152.6.wgt.RDat	LILRP1	19	55208383	55212683	0.4891	rs11084325	-4.01	rs11084325	0.299978	-10.76	-4.01458	473	9	lasso	0.361627	8.9e-38	3.96465	7.35e-05	1	0.0738545
Whole_Blood	/home/control/data/users/william/Cytokine_pneumonia_lung_function/TWAS/TWAS_weights//Whole_Blood/Whole_Blood.ENSG00000168488.14.wgt.RDat	ATXN2L	16	28834369	28848558	0.0347	rs4788069	4.52	rs10499	0.033158	-4.06	3.733	184	7	enet	0.032279	0.000313	-3.95019	7.81e-05	1	0.0741169
Spleen	/home/control/data/users/william/Cytokine_pneumonia_lung_function/TWAS/TWAS_weights/GTEx.Spleen.P01/Spleen/Spleen.ENSG00000178188.10.wgt.RDat	SH2B1	16	28857921	28885526	0.0964	rs4788069	4.52	rs40831	0.051656	-4.05	3.446	186	186	blup	0.04822	0.00458	-3.89939	9.64e-05	1	0.0825061
Spleen	/home/control/data/users/william/Cytokine_pneumonia_lung_function/TWAS/TWAS_weights/GTEx.Spleen.P01/Spleen/Spleen.ENSG00000165637.9.wgt.RDat	VDAC2	10	77000000	77000000	0.2206	rs6480771	4.56	rs4746261	-0.002644	3.53	-3.129	343	343	blup	0.0384	0.0104	-3.89892	9.66e-05	1	0.0825061
Lung	/home/control/data/users/william/Cytokine_pneumonia_lung_function/TWAS/TWAS_weights//Lung/Lung.ENSG00000137825.6.wgt.RDat	ITPKA	15	41800000	41800000	0.3325	rs1200348	-3.73	rs9944249	0.210308	9.04	3.209	329	27	enet	0.19808	3.35e-20	3.87957	0.000105	1	0.08541
Spleen	/home/control/data/users/william/Cytokine_pneumonia_lung_function/TWAS/TWAS_weights/GTEx.Spleen.P01/Spleen/Spleen.ENSG00000214941.3.wgt.RDat	ZSWIM7	17	15879874	15897144	0.4998	rs2302415	-4.31	rs8081667	0.431583	-8.26	-3.902	276	12	enet	0.448	2.05e-20	3.8655	0.000111	1	0.0861865
Lung	/home/control/data/users/william/Cytokine_pneumonia_lung_function/TWAS/TWAS_weights//Lung/Lung.ENSG00000162981.12.wgt.RDat	FAM84A	2	14800000	14800000	0.0598	rs6717374	-3.17	rs6709138	0.0139	-3.97	-1.998	482	482	blup	0.004643	0.0964	3.84594	0.00012	1	0.0891235
Spleen	/home/control/data/users/william/Cytokine_pneumonia_lung_function/TWAS/TWAS_weights/GTEx.Spleen.P01/Spleen/Spleen.ENSG00000170425.3.wgt.RDat	ADORA2B	17	15848231	15879060	0.4507	rs2302415	-4.31	rs2324141	0.318227	7.34	-3.987	295	7	lasso	0.361	8.33e-16	-3.78003	0.000157	1	0.107958
Lung	/home/control/data/users/william/Cytokine_pneumonia_lung_function/TWAS/TWAS_weights//Lung/Lung.ENSG00000178188.10.wgt.RDat	SH2B1	16	28857921	28885526	0.0833	rs4788069	4.52	rs26528	0.025321	-4.97	2.711	186	186	blup	0.03592	0.000114	-3.7775	0.000158	1	0.107958
Whole_Blood	/home/control/data/users/william/Cytokine_pneumonia_lung_function/TWAS/TWAS_weights//Whole_Blood/Whole_Blood.ENSG00000001460.13.wgt.RDat	STPG1	1	24700000	24700000	0.1096	rs2078445	-3.7	rs1590446	0.0323	-4.95	2.606	420	6	enet	0.036626	0.00013	-3.75081	0.000176	1	0.115632
Spleen	/home/control/data/users/william/Cytokine_pneumonia_lung_function/TWAS/TWAS_weights/GTEx.Spleen.P01/Spleen/Spleen.ENSG00000163945.11.wgt.RDat	UVSSA	4	1340000	1380000	0.488	rs4974578	4.1	rs922698	0.185173	-6.03	3.544	376	11	lasso	0.292884	1.26e-12	-3.73905	0.000185	1	0.117043
Lung	/home/control/data/users/william/Cytokine_pneumonia_lung_function/TWAS/TWAS_weights//Lung/Lung.ENSG00000243244.1.wgt.RDat	STON1	2	48800000	48800000	0.1549	rs11682325	3.73	rs4953592	0.0391	-5.62	-2.552	477	5	lasso	0.070591	8.11e-08	3.7192	0.0002	1	0.122014
Spleen	/home/control/data/users/william/Cytokine_pneumonia_lung_function/TWAS/TWAS_weights/GTEx.Spleen.P01/Spleen/Spleen.ENSG00000140374.11.wgt.RDat	ETFA	15	76500000	76600000	0.1479	rs7183492	3.93	rs12591100	0.020581	4.15	3.166	281	281	blup	0.09468	9.84e-05	3.70304	0.000213	1	0.125464
Whole_Blood	/home/control/data/users/william/Cytokine_pneumonia_lung_function/TWAS/TWAS_weights//Whole_Blood/Whole_Blood.ENSG00000069188.12.wgt.RDat	SDK2	17	71330523	71640228	0.2874	rs11658593	-3.55	rs4789155	0.0903	-7.18	-1.435	579	30	enet	0.146127	1.8e-14	3.68678	0.000227	1	0.12598
Whole_Blood	/home/control/data/users/william/Cytokine_pneumonia_lung_function/TWAS/TWAS_weights//Whole_Blood/Whole_Blood.ENSG00000108785.7.wgt.RDat	HSD17B1P1	17	40698782	40700724	0.0842	rs4796664	3.93	rs12952407	0.00784	-3.68	3.242	254	254	blup	0.021537	0.00277	-3.6805	0.000233	1	0.12598
Spleen	/home/control/data/users/william/Cytokine_pneumonia_lung_function/TWAS/TWAS_weights/GTEx.Spleen.P01/Spleen/Spleen.ENSG00000226450.2.wgt.RDat	CYP2D8P1	22	42545877	42551007	0.2866	rs5758689	-4.05	rs742086	0.141275	5.23	-3.528	368	8	lasso	0.2262	9e-10	-3.6774	0.000236	1	0.12598
Lung	/home/control/data/users/william/Cytokine_pneumonia_lung_function/TWAS/TWAS_weights//Lung/Lung.ENSG00000251417.1.wgt.RDat	RP11-1348G14.4	16	28814097	28829149	0.1014	rs4788069	4.52	rs7187776	0.066972	-6.02	3.701	185	12	enet	0.06855	1.25e-07	-3.6359	0.000277	1	0.134904
Whole_Blood	/home/control/data/users/william/Cytokine_pneumonia_lung_function/TWAS/TWAS_weights//Whole_Blood/Whole_Blood.ENSG00000178188.10.wgt.RDat	SH2B1	16	28857921	28885526	0.0427	rs4788069	4.52	rs8062405	0.019312	-4.55	3.993	186	186	blup	0.031091	0.000398	-3.6328	0.00028	1	0.134904
Spleen	/home/control/data/users/william/Cytokine_pneumonia_lung_function/TWAS/TWAS_weights/GTEx.Spleen.P01/Spleen/Spleen.ENSG00000134460.11.wgt.RDat	IL2RA	10	6050000	6100000	0.3281	rs3858254	3.63	rs7911500	0.22553	5.82	3.572	739	2	lasso	0.19524	1.58e-08	3.62489	0.000289	1	0.134904
Whole_Blood	/home/control/data/users/william/Cytokine_pneumonia_lung_function/TWAS/TWAS_weights//Whole_Blood/Whole_Blood.ENSG00000243244.1.wgt.RDat	STON1	2	48800000	48800000	0.1223	rs11682325	3.73	rs2293274	0.0736	5.83	-3.394	478	30	enet	0.062603	6.96e-07	-3.61467	0.000301	1	0.134904
Spleen	/home/control/data/users/william/Cytokine_pneumonia_lung_function/TWAS/TWAS_weights/GTEx.Spleen.P01/Spleen/Spleen.ENSG00000103932.7.wgt.RDat	RPAP1	15	41800000	41800000	0.3588	rs1200348	-3.73	rs1473781	0.2112	-5.93	3.483	364	13	lasso	0.19468	1.67e-08	-3.61467	0.000301	1	0.134904
Whole_Blood	/home/control/data/users/william/Cytokine_pneumonia_lung_function/TWAS/TWAS_weights//Whole_Blood/Whole_Blood.ENSG00000067208.10.wgt.RDat	EVI5	1	93000000	93300000	0.0962	rs2095268	3.64	rs2031494	0.0321	5.61	3.26	273	273	blup	0.071874	1.06e-07	3.61336	0.000302	1	0.134904
Lung	/home/control/data/users/william/Cytokine_pneumonia_lung_function/TWAS/TWAS_weights//Lung/Lung.ENSG00000062524.11.wgt.RDat	LTK	15	41800000	41800000	0.6715	rs1200348	-3.73	rs9944249	0.607369	15.23	3.209	342	30	enet	0.62782	8.69e-84	3.60849	0.000308	1	0.134904
Lung	/home/control/data/users/william/Cytokine_pneumonia_lung_function/TWAS/TWAS_weights//Lung/Lung.ENSG00000011295.11.wgt.RDat	TTC19	17	15902694	15948329	0.1183	rs2302415	-4.31	rs2157992	0.17	-8.47	-3.527	279	5	lasso	0.167	5.34e-17	3.58322	0.000339	1	0.14477
Whole_Blood	/home/control/data/users/william/Cytokine_pneumonia_lung_function/TWAS/TWAS_weights//Whole_Blood/Whole_Blood.ENSG00000178952.4.wgt.RDat	TUFM	16	28853732	28857729	0.5201	rs4788069	4.52	rs7187776	0.551084	14.28	3.701	186	4	lasso	0.556977	6.68e-67	3.57568	0.000349	1	0.145405
Whole_Blood	/home/control/data/users/william/Cytokine_pneumonia_lung_function/TWAS/TWAS_weights//Whole_Blood/Whole_Blood.ENSG00000260808.1.wgt.RDat	CTD-2007L18.5	11	68400000	68400000	0.1379	rs11228271	3.25	rs2510389	0.0289	4.93	2.151	387	387	blup	0.01586	0.0089	3.55996	0.000371	1	0.150891
Spleen	/home/control/data/users/william/Cytokine_pneumonia_lung_function/TWAS/TWAS_weights/GTEx.Spleen.P01/Spleen/Spleen.ENSG00000166428.8.wgt.RDat	PLD4	14	105000000	105000000	0.209	rs4424849	3.44	rs11851053	0.0764	3.91	3.185	322	10	lasso	0.04438	0.0063	3.5235	0.000426	1	0.160754
Whole_Blood	/home/control/data/users/william/Cytokine_pneumonia_lung_function/TWAS/TWAS_weights//Whole_Blood/Whole_Blood.ENSG00000073605.14.wgt.RDat	GSDMB	17	38060848	38074903	0.3225	rs9635726	4.11	rs8067378	0.346	11.45	3.704	291	7	lasso	0.348984	3.28e-36	3.51997	0.000432	1	0.160754
Lung	/home/control/data/users/william/Cytokine_pneumonia_lung_function/TWAS/TWAS_weights//Lung/Lung.ENSG00000162642.9.wgt.RDat	C1orf52	1	85700000	85700000	0.1072	rs11161573	-3.47	rs10782543	0.0313	4.35	-3.328	563	3	lasso	0.0187	0.00425	-3.50766	0.000452	1	0.160754
Whole_Blood	/home/control/data/users/william/Cytokine_pneumonia_lung_function/TWAS/TWAS_weights//Whole_Blood/Whole_Blood.ENSG00000254094.1.wgt.RDat	AC078852.1	4	1350000	1350000	0.0919	rs4974578	4.09	rs3755920	0.035	-5.42	3.574	369	6	lasso	0.04541	2.23e-05	-3.5004	0.000465	1	0.160754
Spleen	/home/control/data/users/william/Cytokine_pneumonia_lung_function/TWAS/TWAS_weights/GTEx.Spleen.P01/Spleen/Spleen.ENSG00000251417.1.wgt.RDat	RP11-1348G14.4	16	28814097	28829149	0.3207	rs4788069	4.52	rs12443881	0.207011	-6.15	3.913	185	13	lasso	0.26492	2.12e-11	-3.49638	0.000472	1	0.160754
Lung	/home/control/data/users/william/Cytokine_pneumonia_lung_function/TWAS/TWAS_weights//Lung/Lung.ENSG00000089157.11.wgt.RDat	RPLP0	12	121000000	121000000	0.1447	rs7956304	2.76	rs7966099	0.012903	3.74	-0.53	378	378	blup	0.03481	0.000145	-3.49552	0.000473	1	0.160754
Spleen	/home/control/data/users/william/Cytokine_pneumonia_lung_function/TWAS/TWAS_weights/GTEx.Spleen.P01/Spleen/Spleen.ENSG00000001460.13.wgt.RDat	STPG1	1	24700000	24700000	0.2471	rs2078445	-3.7	rs2281188	0.122	5.22	-3.635	420	19	enet	0.17007	1.52e-07	-3.49518	0.000474	1	0.160754
Lung	/home/control/data/users/william/Cytokine_pneumonia_lung_function/TWAS/TWAS_weights//Lung/Lung.ENSG00000083123.10.wgt.RDat	BCKDHB	6	80800000	81100000	0.0733	rs806843	3.59	rs9343977	0.0186	4.01	2.063	467	467	blup	0.02117	0.00253	3.47847	0.000504	1	0.160754
Lung	/home/control/data/users/william/Cytokine_pneumonia_lung_function/TWAS/TWAS_weights//Lung/Lung.ENSG00000117407.12.wgt.RDat	ARTN	1	44400000	44400000	0.0594	rs607062	-3.74	rs917294	0.000261	3.92	-2.565	413	413	blup	0.00528	0.0828	-3.47413	0.000513	1	0.160754
Lung	/home/control/data/users/william/Cytokine_pneumonia_lung_function/TWAS/TWAS_weights//Lung/Lung.ENSG00000108788.7.wgt.RDat	MLX	17	40719086	40725257	0.0978	rs4796664	3.93	rs11654121	0.0219	-3.84	3.231	256	256	blup	0.0313	0.0003	-3.47257	0.000515	1	0.160754
Whole_Blood	/home/control/data/users/william/Cytokine_pneumonia_lung_function/TWAS/TWAS_weights//Whole_Blood/Whole_Blood.ENSG00000141027.16.wgt.RDat	NCOR1	17	15932471	16121499	0.1675	rs2302415	-4.31	rs12945855	0.182	-8.6	3.271	300	22	enet	0.192262	6.09e-19	-3.46867	0.000523	1	0.160754
Whole_Blood	/home/control/data/users/william/Cytokine_pneumonia_lung_function/TWAS/TWAS_weights//Whole_Blood/Whole_Blood.ENSG00000143537.9.wgt.RDat	ADAM15	1	155000000	155000000	0.1414	rs12748814	3.15	rs11264303	0.0091	4.05	-0.5414	381	35	enet	0.071384	1.17e-07	-3.46792	0.000525	1	0.160754
Lung	/home/control/data/users/william/Cytokine_pneumonia_lung_function/TWAS/TWAS_weights//Lung/Lung.ENSG00000259982.1.wgt.RDat	CDC37P1	16	28711615	28712861	0.3167	rs4788069	4.52	rs7189927	0.261032	10.25	3.783	202	8	lasso	0.30855	1.59e-32	3.4668	0.000527	1	0.160754
Lung	/home/control/data/users/william/Cytokine_pneumonia_lung_function/TWAS/TWAS_weights//Lung/Lung.ENSG00000205702.6.wgt.RDat	CYP2D7P1	22	42536214	42540576	0.0865	rs5758689	-4.05	rs742086	0.043144	4.63	-3.528	362	3	lasso	0.03221	0.000248	-3.46669	0.000527	1	0.160754
Spleen	/home/control/data/users/william/Cytokine_pneumonia_lung_function/TWAS/TWAS_weights/GTEx.Spleen.P01/Spleen/Spleen.ENSG00000237037.5.wgt.RDat	NDUFA6-AS1	22	42486960	42535286	0.4146	rs5758689	-4.05	rs4467371	0.086118	5.22	-3.291	351	8	lasso	0.1627	2.92e-07	-3.4587	0.000543	1	0.162729
Lung	/home/control/data/users/william/Cytokine_pneumonia_lung_function/TWAS/TWAS_weights//Lung/Lung.ENSG00000186615.6.wgt.RDat	KTN1-AS1	14	56000000	56000000	0.1187	rs10137995	-4.6	rs10151664	0.00661	-4.01	-3.997	508	29	enet	0.05167	4.29e-06	3.4483	0.000564	1	0.163573
Spleen	/home/control/data/users/william/Cytokine_pneumonia_lung_function/TWAS/TWAS_weights/GTEx.Spleen.P01/Spleen/Spleen.ENSG00000073605.14.wgt.RDat	GSDMB	17	38060848	38074903	0.5466	rs9635726	4.11	rs8067378	0.496549	8.7	3.704	291	11	enet	0.458	5.51e-21	3.44421	0.000573	1	0.163573
Spleen	/home/control/data/users/william/Cytokine_pneumonia_lung_function/TWAS/TWAS_weights/GTEx.Spleen.P01/Spleen/Spleen.ENSG00000172057.5.wgt.RDat	ORMDL3	17	38077294	38083854	0.5281	rs9635726	4.11	rs8067378	0.469724	8.49	3.704	293	14	enet	0.464	2.57e-21	3.44254	0.000576	1	0.163573
Whole_Blood	/home/control/data/users/william/Cytokine_pneumonia_lung_function/TWAS/TWAS_weights//Whole_Blood/Whole_Blood.ENSG00000267839.1.wgt.RDat	AC020956.3	19	42337740	42340005	0.0859	rs3745231	2.75	rs3752172	0.018657	4.16	1.189	254	254	blup	0.030171	0.000479	3.43074	0.000602	1	0.163573
Lung	/home/control/data/users/william/Cytokine_pneumonia_lung_function/TWAS/TWAS_weights//Lung/Lung.ENSG00000073605.14.wgt.RDat	GSDMB	17	38060848	38074903	0.1538	rs9635726	4.11	rs1008723	0.132	7.63	3.453	291	13	enet	0.13	2.13e-13	3.43084	0.000602	1	0.163573
Lung	/home/control/data/users/william/Cytokine_pneumonia_lung_function/TWAS/TWAS_weights//Lung/Lung.ENSG00000105699.12.wgt.RDat	LSR	19	35739233	35758867	0.191	rs8107142	3.33	rs10153449	0.106	6.61	-3.238	492	5	lasso	0.0897	1.4e-09	-3.4263	0.000612	1	0.163573
Whole_Blood	/home/control/data/users/william/Cytokine_pneumonia_lung_function/TWAS/TWAS_weights//Whole_Blood/Whole_Blood.ENSG00000226450.2.wgt.RDat	CYP2D8P1	22	42545877	42551007	0.1041	rs5758689	-4.05	rs134901	0.037908	-5.48	2.176	368	5	lasso	0.06955	1.7e-07	-3.42286	0.00062	1	0.163573
Spleen	/home/control/data/users/william/Cytokine_pneumonia_lung_function/TWAS/TWAS_weights/GTEx.Spleen.P01/Spleen/Spleen.ENSG00000187145.10.wgt.RDat	MRPS21	1	150000000	150000000	0.2748	rs12116970	2.88	rs696615	0.0644	-4.84	-2.396	250	250	blup	0.11991	1.18e-05	3.41988	0.000626	1	0.163573
Spleen	/home/control/data/users/william/Cytokine_pneumonia_lung_function/TWAS/TWAS_weights/GTEx.Spleen.P01/Spleen/Spleen.ENSG00000108474.12.wgt.RDat	PIGL	17	16120523	16250988	0.1122	rs2302415	-4.31	rs9890539	0.033906	3.89	-3.375	300	300	blup	0.0139	0.0842	-3.41758	0.000632	1	0.163573
Whole_Blood	/home/control/data/users/william/Cytokine_pneumonia_lung_function/TWAS/TWAS_weights//Whole_Blood/Whole_Blood.ENSG00000160712.8.wgt.RDat	IL6R	1	154000000	154000000	0.1081	rs6684439	5.54	rs4845618	0.071	5.56	-3.295	408	5	lasso	0.062494	7.11e-07	-3.41061	0.000648	1	0.164688
Lung	/home/control/data/users/william/Cytokine_pneumonia_lung_function/TWAS/TWAS_weights//Lung/Lung.ENSG00000254094.1.wgt.RDat	AC078852.1	4	1350000	1350000	0.1261	rs4974578	4.09	rs7695691	0.0573	-5.4	3.463	369	2	lasso	0.052717	3.45e-06	-3.40123	0.000671	1	0.164688
Lung	/home/control/data/users/william/Cytokine_pneumonia_lung_function/TWAS/TWAS_weights//Lung/Lung.ENSG00000238018.1.wgt.RDat	AC093110.3	2	54900000	54900000	0.0837	rs2920880	-3.8	rs10194108	0.0331	4.3	-3.125	570	570	blup	0.032019	0.000259	-3.39507	0.000686	1	0.164688
Spleen	/home/control/data/users/william/Cytokine_pneumonia_lung_function/TWAS/TWAS_weights/GTEx.Spleen.P01/Spleen/Spleen.ENSG00000196810.4.wgt.RDat	CTBP1-AS2	4	1240000	1280000	0.391	rs4974578	4.11	rs2878539	0.229655	5.87	3.497	404	11	lasso	0.231498	5.42e-10	3.39208	0.000694	1	0.164688
Whole_Blood	/home/control/data/users/william/Cytokine_pneumonia_lung_function/TWAS/TWAS_weights//Whole_Blood/Whole_Blood.ENSG00000172057.5.wgt.RDat	ORMDL3	17	38077294	38083854	0.2382	rs9635726	4.11	rs7219923	0.271	10.63	3.203	293	7	lasso	0.312555	7.35e-32	3.38868	0.000702	1	0.164688
Lung	/home/control/data/users/william/Cytokine_pneumonia_lung_function/TWAS/TWAS_weights//Lung/Lung.ENSG00000259709.1.wgt.RDat	CTD-2184D3.7	15	52400000	52400000	0.1599	rs1693521	3.11	rs11633035	0.03559	4.77	2.656	397	12	enet	0.03416	0.000165	3.38144	0.000721	1	0.164688
Lung	/home/control/data/users/william/Cytokine_pneumonia_lung_function/TWAS/TWAS_weights//Lung/Lung.ENSG00000153786.8.wgt.RDat	ZDHHC7	16	85007787	85045141	0.1455	rs1566458	-3.33	rs2132848	0.02826	5.2	-3.159	655	2	lasso	0.0597	8.01e-07	-3.3813	0.000722	1	0.164688
Lung	/home/control/data/users/william/Cytokine_pneumonia_lung_function/TWAS/TWAS_weights//Lung/Lung.ENSG00000197165.6.wgt.RDat	SULT1A2	16	28603264	28608430	0.2222	rs4788069	4.52	rs151230	0.097167	-6.48	-1.875	190	5	lasso	0.12471	6.98e-13	3.3798	0.000725	1	0.164688
Spleen	/home/control/data/users/william/Cytokine_pneumonia_lung_function/TWAS/TWAS_weights/GTEx.Spleen.P01/Spleen/Spleen.ENSG00000178952.4.wgt.RDat	TUFM	16	28853732	28857729	0.2285	rs4788069	4.52	rs8049439	0.19855	5.72	3.695	186	10	enet	0.17982	6.39e-08	3.3736	0.000742	1	0.164688
Lung	/home/control/data/users/william/Cytokine_pneumonia_lung_function/TWAS/TWAS_weights//Lung/Lung.ENSG00000260228.1.wgt.RDat	RP11-483P21.2	16	83823572	83841439	0.1843	rs12598746	3.7	rs11641114	0.037667	-5.55	-3.151	935	5	lasso	0.04048	4.43e-05	3.3732	0.000743	1	0.164688
Spleen	/home/control/data/users/william/Cytokine_pneumonia_lung_function/TWAS/TWAS_weights/GTEx.Spleen.P01/Spleen/Spleen.ENSG00000108797.7.wgt.RDat	CNTNAP1	17	40835936	40851832	0.1628	rs4796664	3.93	rs598126	0.005842	-4.04	-2.482	268	8	enet	0.0276	0.0256	3.37116	0.000749	1	0.164688
Lung	/home/control/data/users/william/Cytokine_pneumonia_lung_function/TWAS/TWAS_weights//Lung/Lung.ENSG00000108785.7.wgt.RDat	HSD17B1P1	17	40698782	40700724	0.0653	rs4796664	3.93	rs4796664	0.0288	-4.42	3.932	253	5	lasso	0.051	4.95e-06	-3.37007	0.000752	1	0.164688
Spleen	/home/control/data/users/william/Cytokine_pneumonia_lung_function/TWAS/TWAS_weights/GTEx.Spleen.P01/Spleen/Spleen.ENSG00000260306.1.wgt.RDat	RP11-645C24.5	16	21805416	21807080	0.7445	rs6497575	-3.42	rs4783412	0.207107	-5.57	-2.317	138	24	enet	0.33457	1.54e-14	3.36066	0.000778	1	0.166644
Spleen	/home/control/data/users/william/Cytokine_pneumonia_lung_function/TWAS/TWAS_weights/GTEx.Spleen.P01/Spleen/Spleen.ENSG00000272129.1.wgt.RDat	RP11-250B2.6	6	81100000	81100000	0.1941	rs806843	3.59	rs1040596	0.130632	-5.01	2.849	439	2	lasso	0.12367	8.57e-06	-3.3555	0.000792	1	0.166644
Spleen	/home/control/data/users/william/Cytokine_pneumonia_lung_function/TWAS/TWAS_weights/GTEx.Spleen.P01/Spleen/Spleen.ENSG00000196189.8.wgt.RDat	SEMA4A	1	156000000	156000000	0.3157	rs7695	3.1	rs7695	0.188	5.68	3.105	353	8	enet	0.18636	3.54e-08	3.34923	0.00081	1	0.166644
Lung	/home/control/data/users/william/Cytokine_pneumonia_lung_function/TWAS/TWAS_weights//Lung/Lung.ENSG00000172057.5.wgt.RDat	ORMDL3	17	38077294	38083854	0.1446	rs9635726	4.11	rs7219923	0.12	7.46	3.203	293	12	enet	0.1	1.45e-10	3.34828	0.000813	1	0.166644
Lung	/home/control/data/users/william/Cytokine_pneumonia_lung_function/TWAS/TWAS_weights//Lung/Lung.ENSG00000259422.1.wgt.RDat	RP11-593F23.1	15	76500000	76500000	0.1325	rs7183492	3.93	rs4886789	0.110265	-6.76	2.222	279	279	blup	0.11433	6.84e-12	-3.34502	0.000823	1	0.166644
Lung	/home/control/data/users/william/Cytokine_pneumonia_lung_function/TWAS/TWAS_weights//Lung/Lung.ENSG00000196189.8.wgt.RDat	SEMA4A	1	156000000	156000000	0.0743	rs7695	3.1	rs3738581	0.0546	4.9	3.018	353	3	lasso	0.0466	1.23e-05	3.34257	0.00083	1	0.166644
Lung	/home/control/data/users/william/Cytokine_pneumonia_lung_function/TWAS/TWAS_weights//Lung/Lung.ENSG00000227986.1.wgt.RDat	TRIM60P18	7	63800000	63800000	0.1361	rs17768351	-4.07	rs4718067	0.085006	6.12	-3.463	305	4	lasso	0.05249	3.61e-06	-3.33831	0.000843	1	0.166644
Whole_Blood	/home/control/data/users/william/Cytokine_pneumonia_lung_function/TWAS/TWAS_weights//Whole_Blood/Whole_Blood.ENSG00000118620.8.wgt.RDat	ZNF430	19	21203426	21242856	0.112	rs2968084	-2.87	rs7253166	-0.000721	3.6	-1.05	276	24	enet	0.012105	0.0196	-3.33778	0.000844	1	0.166644
Whole_Blood	/home/control/data/users/william/Cytokine_pneumonia_lung_function/TWAS/TWAS_weights//Whole_Blood/Whole_Blood.ENSG00000196810.4.wgt.RDat	CTBP1-AS2	4	1240000	1280000	0.2748	rs4974578	4.11	rs2878539	0.134	7.19	3.497	404	6	lasso	0.1262	1.32e-12	3.3319	0.000862	1	0.166644
Whole_Blood	/home/control/data/users/william/Cytokine_pneumonia_lung_function/TWAS/TWAS_weights//Whole_Blood/Whole_Blood.ENSG00000219607.2.wgt.RDat	PPP1R3G	6	5090000	5090000	0.1464	rs200853	3.93	rs1247000	0.074	5.6	3.223	635	3	lasso	0.05411	3.87e-06	3.33074	0.000866	1	0.166644
Lung	/home/control/data/users/william/Cytokine_pneumonia_lung_function/TWAS/TWAS_weights//Lung/Lung.ENSG00000092445.7.wgt.RDat	TYRO3	15	41800000	41900000	0.374	rs1200348	-3.73	rs9944249	0.298062	10.8	3.209	368	5	lasso	0.29809	2.8e-31	3.3275	0.000876	1	0.166644
Spleen	/home/control/data/users/william/Cytokine_pneumonia_lung_function/TWAS/TWAS_weights/GTEx.Spleen.P01/Spleen/Spleen.ENSG00000186075.8.wgt.RDat	ZPBP2	17	38024417	38034149	0.1862	rs9635726	4.11	rs1008723	0.104226	-4.74	3.453	290	4	lasso	0.0587	0.00193	-3.3268	0.000878	1	0.166644
Lung	/home/control/data/users/william/Cytokine_pneumonia_lung_function/TWAS/TWAS_weights//Lung/Lung.ENSG00000227370.1.wgt.RDat	RP4-669P10.19	22	42528610	42529005	0.1051	rs5758689	-4.05	rs4467371	0.076376	6.55	-3.291	360	2	lasso	0.08294	5.94e-09	-3.31293	0.000923	1	0.17326
Lung	/home/control/data/users/william/Cytokine_pneumonia_lung_function/TWAS/TWAS_weights//Lung/Lung.ENSG00000214941.3.wgt.RDat	ZSWIM7	17	15879874	15897144	0.1472	rs2302415	-4.31	rs3785631	0.108	-7.3	-3.59	277	16	enet	0.117	3.84e-12	3.30911	0.000936	1	0.173791
Spleen	/home/control/data/users/william/Cytokine_pneumonia_lung_function/TWAS/TWAS_weights/GTEx.Spleen.P01/Spleen/Spleen.ENSG00000227986.1.wgt.RDat	TRIM60P18	7	63800000	63800000	0.2851	rs17768351	-4.07	rs4718067	0.131	5.25	-3.463	305	10	lasso	0.16164	3.21e-07	-3.29947	0.000969	1	0.176921
Spleen	/home/control/data/users/william/Cytokine_pneumonia_lung_function/TWAS/TWAS_weights/GTEx.Spleen.P01/Spleen/Spleen.ENSG00000237887.1.wgt.RDat	AC092839.1	2	54800000	54800000	0.1386	rs6715538	3.58	rs11898012	0.0297	3.86	2.262	549	549	blup	0.038102	0.0106	3.29465	0.000985	1	0.176921
Whole_Blood	/home/control/data/users/william/Cytokine_pneumonia_lung_function/TWAS/TWAS_weights//Whole_Blood/Whole_Blood.ENSG00000103932.7.wgt.RDat	RPAP1	15	41800000	41800000	0.1198	rs1200348	-3.73	rs2297379	0.108356	-6.54	3.506	364	3	lasso	0.1066	8.25e-11	-3.28889	0.00101	1	0.176921
Lung	/home/control/data/users/william/Cytokine_pneumonia_lung_function/TWAS/TWAS_weights//Lung/Lung.ENSG00000240563.1.wgt.RDat	L1TD1	1	62700000	62700000	0.2951	rs17123441	-2.73	rs41394744	0.0362	-5.01	-1.976	456	37	enet	0.126	5.46e-13	3.28651	0.00101	1	0.176921
Whole_Blood	/home/control/data/users/william/Cytokine_pneumonia_lung_function/TWAS/TWAS_weights//Whole_Blood/Whole_Blood.ENSG00000264198.1.wgt.RDat	RP11-94L15.2	17	37913974	37920089	0.0463	rs9635726	4.11	rs907091	0.0529	-4.82	3.287	301	1	lasso	0.045906	2.02e-05	-3.287	0.001013	1	0.176921
Lung	/home/control/data/users/william/Cytokine_pneumonia_lung_function/TWAS/TWAS_weights//Lung/Lung.ENSG00000196810.4.wgt.RDat	CTBP1-AS2	4	1240000	1280000	0.3015	rs4974578	4.11	rs2878539	0.235	9.51	3.4966	404	8	lasso	0.259139	8.58e-27	3.28638	0.001015	1	0.176921
Lung	/home/control/data/users/william/Cytokine_pneumonia_lung_function/TWAS/TWAS_weights//Lung/Lung.ENSG00000198892.6.wgt.RDat	SHISA4	1	202000000	202000000	0.2109	rs1032524	-3.43	rs1032524	0.0934	6.92	-3.434	507	9	enet	0.113	9.03e-12	-3.27398	0.00106	1	0.180533
Lung	/home/control/data/users/william/Cytokine_pneumonia_lung_function/TWAS/TWAS_weights//Lung/Lung.ENSG00000090316.11.wgt.RDat	MAEA	4	1280000	1330000	0.421	rs4974578	4.11	rs13149575	0.137	8.13	3.784	384	10	lasso	0.270901	4.01e-28	3.27096	0.001072	1	0.180533
Lung	/home/control/data/users/william/Cytokine_pneumonia_lung_function/TWAS/TWAS_weights//Lung/Lung.ENSG00000108771.8.wgt.RDat	DHX58	17	40253422	40264751	0.2458	rs4796664	3.93	rs2074166	0.117	-6.78	2.885	320	4	lasso	0.108	2.84e-11	-3.27008	0.001075	1	0.180533
Whole_Blood	/home/control/data/users/william/Cytokine_pneumonia_lung_function/TWAS/TWAS_weights//Whole_Blood/Whole_Blood.ENSG00000108474.12.wgt.RDat	PIGL	17	16120523	16250988	0.0438	rs2302415	-4.31	rs4792731	0.0466	-4.89	2.984	301	301	blup	0.038165	9.57e-05	-3.26943	0.001078	1	0.180533
Lung	/home/control/data/users/william/Cytokine_pneumonia_lung_function/TWAS/TWAS_weights//Lung/Lung.ENSG00000271993.1.wgt.RDat	RP11-285J16.1	3	37200000	37200000	0.0299	rs10849	3.33	rs6550457	0.0318	-4.09	-2.959	424	424	blup	0.0176	0.00541	3.24992	0.00115	1	0.188218
Lung	/home/control/data/users/william/Cytokine_pneumonia_lung_function/TWAS/TWAS_weights//Lung/Lung.ENSG00000272334.1.wgt.RDat	RP11-129K12.1	3	37000000	37000000	0.0496	rs10849	3.33	rs1800734	0.0357	4.73	3.04	385	4	lasso	0.0371	8.95e-05	3.2466	0.00117	1	0.188218
Whole_Blood	/home/control/data/users/william/Cytokine_pneumonia_lung_function/TWAS/TWAS_weights//Whole_Blood/Whole_Blood.ENSG00000100014.15.wgt.RDat	SPECC1L	22	24666786	24813708	0.0608	rs9608277	-3.76	rs5760331	0.005436	4.15	-3.712	359	359	blup	0.017827	0.00593	-3.2426	0.00118	1	0.188218
Lung	/home/control/data/users/william/Cytokine_pneumonia_lung_function/TWAS/TWAS_weights//Lung/Lung.ENSG00000184349.8.wgt.RDat	EFNA5	5	107000000	107000000	0.1895	rs26250	2.81	rs151943	0.016016	4.57	1.731	574	13	enet	0.07344	4.45e-08	3.24343	0.00118	1	0.188218
Lung	/home/control/data/users/william/Cytokine_pneumonia_lung_function/TWAS/TWAS_weights//Lung/Lung.ENSG00000067208.10.wgt.RDat	EVI5	1	93000000	93300000	0.0839	rs2095268	3.64	rs6692187	0.0634	5.13	3.199	273	11	lasso	0.0614	5.62e-07	3.24235	0.00119	1	0.188218
Lung	/home/control/data/users/william/Cytokine_pneumonia_lung_function/TWAS/TWAS_weights//Lung/Lung.ENSG00000113231.9.wgt.RDat	PDE8B	5	76500000	76700000	0.2231	rs11746588	-3.02	rs2928172	0.061759	5.09	2.341	519	12	lasso	0.05959	8.18e-07	3.24012	0.00119	1	0.188218
Lung	/home/control/data/users/william/Cytokine_pneumonia_lung_function/TWAS/TWAS_weights//Lung/Lung.ENSG00000272823.1.wgt.RDat	RP11-295M18.6	1	221000000	221000000	0.4956	rs2642420	3.43	rs11118622	0.272	10.24	-2.617	402	17	enet	0.349	1.72e-37	-3.2365	0.00121	1	0.189626
Lung	/home/control/data/users/william/Cytokine_pneumonia_lung_function/TWAS/TWAS_weights//Lung/Lung.ENSG00000152939.10.wgt.RDat	MARVELD2	5	68700000	68700000	0.0806	rs164561	3.68	rs4976175	0.000621	-3.64	-0.194	213	213	blup	0.0095	0.0316	-3.23296	0.00123	1	0.191008
Lung	/home/control/data/users/william/Cytokine_pneumonia_lung_function/TWAS/TWAS_weights//Lung/Lung.ENSG00000243431.1.wgt.RDat	RPL5P30	11	118000000	118000000	0.0752	rs497916	-3.64	rs3741325	0.0173	3.61	1.369	438	438	blup	0.01296	0.0147	3.22685	0.00125	1	0.192365
Lung	/home/control/data/users/william/Cytokine_pneumonia_lung_function/TWAS/TWAS_weights//Lung/Lung.ENSG00000100347.10.wgt.RDat	SAMM50	22	44351301	44406411	0.2324	rs2294928	3.34	rs6006595	0.209495	-9.21	3.237	734	2	lasso	0.21208	1.14e-21	-3.21078	0.001324	1	0.201934
Whole_Blood	/home/control/data/users/william/Cytokine_pneumonia_lung_function/TWAS/TWAS_weights//Whole_Blood/Whole_Blood.ENSG00000213066.7.wgt.RDat	FGFR1OP	6	167000000	167000000	0.138	rs9457274	-3.76	rs9459874	0.0725	5.51	-3.36	630	3	lasso	0.06093	9.75e-07	-3.19454	0.001401	1	0.211787
Whole_Blood	/home/control/data/users/william/Cytokine_pneumonia_lung_function/TWAS/TWAS_weights//Whole_Blood/Whole_Blood.ENSG00000100330.11.wgt.RDat	MTMR3	22	30279144	30426855	0.0952	rs9614042	-3.18	rs12485243	0.042186	4.78	-3.104	396	3	lasso	0.041726	4.67e-05	-3.18985	0.00142	1	0.212776
Spleen	/home/control/data/users/william/Cytokine_pneumonia_lung_function/TWAS/TWAS_weights/GTEx.Spleen.P01/Spleen/Spleen.ENSG00000235245.1.wgt.RDat	RP11-122K13.12	10	135000000	135000000	0.2241	rs2070674	3.48	rs2298120	0.001755	3.37	-1.948	397	397	blup	0.0809	0.000309	-3.18463	0.00145	1	0.215382
Lung	/home/control/data/users/william/Cytokine_pneumonia_lung_function/TWAS/TWAS_weights//Lung/Lung.ENSG00000238078.1.wgt.RDat	RP11-295M18.2	1	221000000	221000000	0.4314	rs2642420	3.43	rs11118622	0.234	9.59	-2.617	402	6	lasso	0.302	9.11e-32	-3.18004	0.00147	1	0.21608
Lung	/home/control/data/users/william/Cytokine_pneumonia_lung_function/TWAS/TWAS_weights//Lung/Lung.ENSG00000178952.4.wgt.RDat	TUFM	16	28853732	28857729	0.304	rs4788069	4.52	rs8049439	0.219407	9.24	3.695	186	5	lasso	0.23349	5.8e-24	3.1787	0.00148	1	0.21608
Lung	/home/control/data/users/william/Cytokine_pneumonia_lung_function/TWAS/TWAS_weights//Lung/Lung.ENSG00000172500.8.wgt.RDat	FIBP	11	65700000	65700000	0.1103	rs2231884	3.45	rs583887	0.0332	4.49	3.039	348	348	blup	0.039398	5.55e-05	3.17429	0.0015	1	0.217144
Spleen	/home/control/data/users/william/Cytokine_pneumonia_lung_function/TWAS/TWAS_weights/GTEx.Spleen.P01/Spleen/Spleen.ENSG00000189367.10.wgt.RDat	KIAA0408	6	128000000	128000000	0.1431	rs1512454	-3.33	rs1949173	0.047182	-4.16	-3.083	339	4	lasso	0.04796	0.00468	3.1651	0.00155	1	0.220785
Lung	/home/control/data/users/william/Cytokine_pneumonia_lung_function/TWAS/TWAS_weights//Lung/Lung.ENSG00000258791.3.wgt.RDat	LINC00520	14	56200000	56300000	0.1184	rs10137995	-4.6	rs8008130	0.0101	-4.8	-2.593	600	17	enet	0.03465	0.000149	3.1651	0.001551	1	0.220785
Spleen	/home/control/data/users/william/Cytokine_pneumonia_lung_function/TWAS/TWAS_weights/GTEx.Spleen.P01/Spleen/Spleen.ENSG00000128563.9.wgt.RDat	PRKRIP1	7	102000000	102000000	0.1807	rs12669274	3.17	rs803118	0.0242	4.5	3.0323	252	10	enet	0.0363	0.0123	3.15795	0.001589	1	0.22179
Whole_Blood	/home/control/data/users/william/Cytokine_pneumonia_lung_function/TWAS/TWAS_weights//Whole_Blood/Whole_Blood.ENSG00000183066.10.wgt.RDat	WBP2NL	22	42394729	42454357	0.0711	rs5758689	-4.05	rs932376	0.009557	-3.85	-3.089	353	353	blup	0.038339	9.24e-05	3.15707	0.00159	1	0.22179
Whole_Blood	/home/control/data/users/william/Cytokine_pneumonia_lung_function/TWAS/TWAS_weights//Whole_Blood/Whole_Blood.ENSG00000197272.2.wgt.RDat	IL27	16	28510683	28523372	0.1818	rs4788069	4.52	rs151227	0.04581	-4.46	-1.825	213	213	blup	0.024605	0.00148	3.15636	0.0016	1	0.22179
Whole_Blood	/home/control/data/users/william/Cytokine_pneumonia_lung_function/TWAS/TWAS_weights//Whole_Blood/Whole_Blood.ENSG00000248810.1.wgt.RDat	RP11-362F19.1	4	142000000	142000000	0.4333	rs11100719	-3.9	rs6818727	0.25	-9.75	-2.92	395	10	lasso	0.2889	3.73e-29	3.1541	0.00161	1	0.22179
Whole_Blood	/home/control/data/users/william/Cytokine_pneumonia_lung_function/TWAS/TWAS_weights//Whole_Blood/Whole_Blood.ENSG00000141480.13.wgt.RDat	ARRB2	17	4613784	4624794	0.3123	rs2302320	4.37	rs34230287	0.179	8.43	3.246	435	9	enet	0.201983	6.48e-20	3.14936	0.001636	1	0.223569
Lung	/home/control/data/users/william/Cytokine_pneumonia_lung_function/TWAS/TWAS_weights//Lung/Lung.ENSG00000184110.10.wgt.RDat	EIF3C	16	28699879	28747051	0.0621	rs4788069	4.52	rs28472312	0.028721	-4.46	-2.942	204	11	enet	0.04877	7.85e-06	3.1466	0.00165	1	0.223693
Spleen	/home/control/data/users/william/Cytokine_pneumonia_lung_function/TWAS/TWAS_weights/GTEx.Spleen.P01/Spleen/Spleen.ENSG00000184601.6.wgt.RDat	C14orf180	14	105000000	105000000	0.192	rs4424849	3.44	rs10083490	0.103	4.13	3.166	357	6	lasso	0.04624	0.0054	3.1408	0.00169	1	0.226891
Whole_Blood	/home/control/data/users/william/Cytokine_pneumonia_lung_function/TWAS/TWAS_weights//Whole_Blood/Whole_Blood.ENSG00000165637.9.wgt.RDat	VDAC2	10	77000000	77000000	0.1357	rs6480771	4.56	rs4746272	0.094793	-6.5	3.628	342	8	lasso	0.10264	1.89e-10	-3.13698	0.00171	1	0.226891
Lung	/home/control/data/users/william/Cytokine_pneumonia_lung_function/TWAS/TWAS_weights//Lung/Lung.ENSG00000186074.14.wgt.RDat	CD300LF	17	72690452	72709117	0.1046	rs10512600	-3.29	rs28526119	-0.000376	-3.35	2.873	465	35	enet	0.0303	0.000372	-3.13435	0.001722	1	0.226891
Lung	/home/control/data/users/william/Cytokine_pneumonia_lung_function/TWAS/TWAS_weights//Lung/Lung.ENSG00000049249.4.wgt.RDat	TNFRSF9	1	7980000	8000000	0.093	rs697672	-3.91	rs299499	0.0186	-4.19	1.915	428	18	enet	0.0404	4.51e-05	-3.13338	0.00173	1	0.226891
Lung	/home/control/data/users/william/Cytokine_pneumonia_lung_function/TWAS/TWAS_weights//Lung/Lung.ENSG00000176953.6.wgt.RDat	NFATC2IP	16	28962128	28978418	0.034	rs4788069	4.52	rs1641908	-0.000117	3.2	0.1579	188	188	blup	0.00657	0.0614	3.131	0.00174	1	0.226891
Lung	/home/control/data/users/william/Cytokine_pneumonia_lung_function/TWAS/TWAS_weights//Lung/Lung.ENSG00000237781.2.wgt.RDat	RP11-54A4.2	1	151000000	151000000	0.1034	rs12116970	2.88	rs9659073	-0.00246	3.54	2.27	290	290	blup	0.015	0.00945	3.12405	0.00178	1	0.229644
Spleen	/home/control/data/users/william/Cytokine_pneumonia_lung_function/TWAS/TWAS_weights/GTEx.Spleen.P01/Spleen/Spleen.ENSG00000198089.10.wgt.RDat	SFI1	22	31884732	32014476	0.4834	rs12485048	3.67	rs9609296	0.239696	-7.1	-1.908	357	357	blup	0.4032	5.89e-18	3.1234	0.001788	1	0.229644
Spleen	/home/control/data/users/william/Cytokine_pneumonia_lung_function/TWAS/TWAS_weights/GTEx.Spleen.P01/Spleen/Spleen.ENSG00000170889.9.wgt.RDat	RPS9	19	54704610	54752862	0.6907	rs4806499	-3.9	rs17305311	0.322	-6.94	3.018	480	12	lasso	0.38	9.25e-17	-3.11893	0.00182	1	0.232009
Whole_Blood	/home/control/data/users/william/Cytokine_pneumonia_lung_function/TWAS/TWAS_weights//Whole_Blood/Whole_Blood.ENSG00000182141.5.wgt.RDat	ZNF708	19	21473962	21512227	0.3215	rs2968084	-2.87	rs8112960	0.28233	-10.28	2.719	285	4	lasso	0.335861	1.29e-34	-3.11486	0.00184	1	0.232821
Lung	/home/control/data/users/william/Cytokine_pneumonia_lung_function/TWAS/TWAS_weights//Lung/Lung.ENSG00000226450.2.wgt.RDat	CYP2D8P1	22	42545877	42551007	0.2208	rs5758689	-4.05	rs742086	0.06381	5.88	-3.528	368	368	blup	0.11535	5.47e-12	-3.10929	0.001875	1	0.235506
Whole_Blood	/home/control/data/users/william/Cytokine_pneumonia_lung_function/TWAS/TWAS_weights//Whole_Blood/Whole_Blood.ENSG00000182606.10.wgt.RDat	TRAK1	3	42100000	42300000	0.3276	rs1565960	3.3	rs7650470	0.0061	-4.22	0.766	389	389	blup	-0.002029	0.612	-3.10324	0.00191	1	0.236792
Whole_Blood	/home/control/data/users/william/Cytokine_pneumonia_lung_function/TWAS/TWAS_weights//Whole_Blood/Whole_Blood.ENSG00000166582.5.wgt.RDat	CENPV	17	16245848	16256813	0.1108	rs2302415	-4.31	rs9890539	0.0893	6.13	-3.375	285	10	lasso	0.083021	1.09e-08	-3.10114	0.001928	1	0.236792
Lung	/home/control/data/users/william/Cytokine_pneumonia_lung_function/TWAS/TWAS_weights//Lung/Lung.ENSG00000144566.6.wgt.RDat	RAB5A	3	20000000	20000000	0.0964	rs2127957	-2.94	rs12486167	0.0196	-4.05	2.232	381	381	blup	0.01289	0.015	-3.09628	0.00196	1	0.236792
Spleen	/home/control/data/users/william/Cytokine_pneumonia_lung_function/TWAS/TWAS_weights/GTEx.Spleen.P01/Spleen/Spleen.ENSG00000077348.4.wgt.RDat	EXOSC5	19	41892279	41903364	0.1505	rs12985771	2.49	rs3909374	-0.00365	3.42	2.302	375	375	blup	0.01567	0.0717	3.09266	0.00198	1	0.236792
Lung	/home/control/data/users/william/Cytokine_pneumonia_lung_function/TWAS/TWAS_weights//Lung/Lung.ENSG00000197146.2.wgt.RDat	AL133458.1	6	167000000	167000000	0.3298	rs9457274	-3.76	rs429083	0.144	7.55	2.174	692	78	enet	0.1863	5.5e-19	3.09314	0.00198	1	0.236792
Lung	/home/control/data/users/william/Cytokine_pneumonia_lung_function/TWAS/TWAS_weights//Lung/Lung.ENSG00000140386.8.wgt.RDat	SCAPER	15	76600000	77200000	0.2852	rs12591100	3.17	rs12904417	0.347491	11.81	2.88	233	17	enet	0.38235	6.94e-42	3.09219	0.001987	1	0.236792
Whole_Blood	/home/control/data/users/william/Cytokine_pneumonia_lung_function/TWAS/TWAS_weights//Whole_Blood/Whole_Blood.ENSG00000233297.4.wgt.RDat	RASA4DP	7	102000000	102000000	0.4532	rs12669274	3.17	rs4989124	0.038319	-5.82	-1.637	205	10	lasso	0.128255	8.49e-13	3.09143	0.00199	1	0.236792
Whole_Blood	/home/control/data/users/william/Cytokine_pneumonia_lung_function/TWAS/TWAS_weights//Whole_Blood/Whole_Blood.ENSG00000127022.10.wgt.RDat	CANX	5	179000000	179000000	0.0755	rs17617068	-3.16	rs6893300	-0.001977	3.98	-3.091	463	2	lasso	0.00257	0.164	-3.0901	0.002	1	0.236792
Whole_Blood	/home/control/data/users/william/Cytokine_pneumonia_lung_function/TWAS/TWAS_weights//Whole_Blood/Whole_Blood.ENSG00000188690.8.wgt.RDat	UROS	10	127000000	128000000	0.1506	rs11244857	-4.11	rs10901446	0.075659	-5.65	-2.976	592	2	lasso	0.07069	1.35e-07	3.08867	0.00201	1	0.236792
Spleen	/home/control/data/users/william/Cytokine_pneumonia_lung_function/TWAS/TWAS_weights/GTEx.Spleen.P01/Spleen/Spleen.ENSG00000233232.2.wgt.RDat	NPIPB7	16	28467693	28481868	0.3708	rs4788069	4.52	rs28698667	0.024343	-3.95	3.662	217	217	blup	0.04645	0.00531	-3.08405	0.00204	1	0.23868
Whole_Blood	/home/control/data/users/william/Cytokine_pneumonia_lung_function/TWAS/TWAS_weights//Whole_Blood/Whole_Blood.ENSG00000174083.13.wgt.RDat	PIK3R6	17	8706041	8770994	0.1549	rs149723	3.35	rs8067644	0.0553	-4.86	-2.392	457	3	lasso	0.030696	0.000431	3.07838	0.002081	1	0.241821
Lung	/home/control/data/users/william/Cytokine_pneumonia_lung_function/TWAS/TWAS_weights//Lung/Lung.ENSG00000172803.13.wgt.RDat	SNX32	11	65600000	65600000	0.2771	rs2231884	3.45	rs11227332	0.238	9.7	3.131	351	7	lasso	0.230035	1.37e-23	3.07608	0.0021	1	0.242243
Whole_Blood	/home/control/data/users/william/Cytokine_pneumonia_lung_function/TWAS/TWAS_weights//Whole_Blood/Whole_Blood.ENSG00000109047.7.wgt.RDat	RCVRN	17	9799637	9808938	0.3642	rs2270121	3.47	rs4668	0.254	9.89	3.074	635	6	lasso	0.268506	6.83e-27	3.07394	0.002113	1	0.242243
Whole_Blood	/home/control/data/users/william/Cytokine_pneumonia_lung_function/TWAS/TWAS_weights//Whole_Blood/Whole_Blood.ENSG00000269845.1.wgt.RDat	RP11-420K14.6	19	21933586	21935994	0.087	rs2968084	-2.87	rs7257857	-0.001951	4.12	-2.281	293	293	blup	0.023722	0.00177	-3.07216	0.00213	1	0.242564
Spleen	/home/control/data/users/william/Cytokine_pneumonia_lung_function/TWAS/TWAS_weights/GTEx.Spleen.P01/Spleen/Spleen.ENSG00000127328.17.wgt.RDat	RAB3IP	12	70100000	70200000	0.18	rs11615099	3.11	rs12310676	0.071176	-4.73	2.725	560	10	enet	0.08737	0.000181	-3.06774	0.00216	1	0.244352
Lung	/home/control/data/users/william/Cytokine_pneumonia_lung_function/TWAS/TWAS_weights//Lung/Lung.ENSG00000097096.8.wgt.RDat	SYDE2	1	85600000	85700000	0.1475	rs11161573	-3.47	rs10782543	0.0438	5.05	-3.328	576	4	lasso	0.0418	3.36e-05	-3.06333	0.00219	1	0.246116
Whole_Blood	/home/control/data/users/william/Cytokine_pneumonia_lung_function/TWAS/TWAS_weights//Whole_Blood/Whole_Blood.ENSG00000086548.8.wgt.RDat	CEACAM6	19	42254885	42276113	0.049	rs3745231	2.75	rs10412553	0.016312	-4.06	2.258	277	277	blup	0.008685	0.0408	-3.06093	0.00221	1	0.24674
Spleen	/home/control/data/users/william/Cytokine_pneumonia_lung_function/TWAS/TWAS_weights/GTEx.Spleen.P01/Spleen/Spleen.ENSG00000254094.1.wgt.RDat	AC078852.1	4	1350000	1350000	0.387	rs4974578	4.09	rs4974609	0.304116	-6.84	2.501	369	6	lasso	0.306675	3.03e-13	-3.05379	0.00226	1	0.250684
Lung	/home/control/data/users/william/Cytokine_pneumonia_lung_function/TWAS/TWAS_weights//Lung/Lung.ENSG00000230499.1.wgt.RDat	AC108463.1	2	112000000	112000000	0.079	rs13012948	-3.18	rs6747657	0.0526	-5.09	3.04	348	3	lasso	0.025154	0.00109	-3.04855	0.002299	1	0.252069
Spleen	/home/control/data/users/william/Cytokine_pneumonia_lung_function/TWAS/TWAS_weights/GTEx.Spleen.P01/Spleen/Spleen.ENSG00000125445.6.wgt.RDat	MRPS7	17	73257886	73262308	0.4141	rs1671023	3.05	rs2242231	0.112203	-5.66	-2.351	377	377	blup	0.198	1.2e-08	3.04822	0.002302	1	0.252069
Whole_Blood	/home/control/data/users/william/Cytokine_pneumonia_lung_function/TWAS/TWAS_weights//Whole_Blood/Whole_Blood.ENSG00000269524.1.wgt.RDat	CTB-83J4.1	19	54728395	54728753	0.2069	rs4806499	-3.9	rs11084325	0.107542	-6.83	-3.50143	493	7	enet	0.127057	1.1e-12	3.03781	0.00238	1	0.257679
Whole_Blood	/home/control/data/users/william/Cytokine_pneumonia_lung_function/TWAS/TWAS_weights//Whole_Blood/Whole_Blood.ENSG00000114902.9.wgt.RDat	SPCS1	3	52700000	52700000	0.0906	rs1133415	-3.04	rs1133415	0.038641	4.24	-3.035	385	3	lasso	0.029949	0.000501	-3.03458	0.00241	1	0.257679
Lung	/home/control/data/users/william/Cytokine_pneumonia_lung_function/TWAS/TWAS_weights//Lung/Lung.ENSG00000260306.1.wgt.RDat	RP11-645C24.5	16	21805416	21807080	0.4283	rs6497575	-3.42	rs4783412	0.143143	-7.49	-2.317	138	11	lasso	0.17818	3.71e-18	3.0335	0.00242	1	0.257679
Spleen	/home/control/data/users/william/Cytokine_pneumonia_lung_function/TWAS/TWAS_weights/GTEx.Spleen.P01/Spleen/Spleen.ENSG00000160752.10.wgt.RDat	FDPS	1	155000000	155000000	0.1592	rs12748814	3.15	rs2297480	0.0987	5.35	2.705	277	12	enet	0.11067	2.58e-05	3.02832	0.002459	1	0.257679
Whole_Blood	/home/control/data/users/william/Cytokine_pneumonia_lung_function/TWAS/TWAS_weights//Whole_Blood/Whole_Blood.ENSG00000163131.6.wgt.RDat	CTSS	1	151000000	151000000	0.0949	rs12116970	2.88	rs267734	0.00627	-4.2	0.555	304	304	blup	0.026655	0.000976	-3.02708	0.002469	1	0.257679
Lung	/home/control/data/users/william/Cytokine_pneumonia_lung_function/TWAS/TWAS_weights//Lung/Lung.ENSG00000182685.3.wgt.RDat	BRICD5	16	2259418	2261951	0.113	rs9921791	3.81	rs27345	0.067705	-6.1	3.003	355	3	lasso	0.09862	2.07e-10	-3.0273	0.00247	1	0.257679
Lung	/home/control/data/users/william/Cytokine_pneumonia_lung_function/TWAS/TWAS_weights//Lung/Lung.ENSG00000117480.11.wgt.RDat	FAAH	1	46900000	46900000	0.2483	rs12410307	-3.21	rs4660928	0.0357	-5.35	2.814	361	6	lasso	0.0691	1.12e-07	-3.02683	0.00247	1	0.257679
Lung	/home/control/data/users/william/Cytokine_pneumonia_lung_function/TWAS/TWAS_weights//Lung/Lung.ENSG00000181924.6.wgt.RDat	COA4	11	73600000	73600000	0.0495	rs10898949	-3.1	rs622064	-0.00221	-3.31	0.994	342	342	blup	0.009544	0.0313	-3.02595	0.00248	1	0.257679
Whole_Blood	/home/control/data/users/william/Cytokine_pneumonia_lung_function/TWAS/TWAS_weights//Whole_Blood/Whole_Blood.ENSG00000109046.10.wgt.RDat	WSB1	17	25621102	25640657	0.2282	rs2270758	3.2	rs2270758	0.146	7.4	3.203	263	8	enet	0.144173	2.76e-14	3.02461	0.002489	1	0.257679
Lung	/home/control/data/users/william/Cytokine_pneumonia_lung_function/TWAS/TWAS_weights//Lung/Lung.ENSG00000271334.1.wgt.RDat	CTD-2078B5.2	5	39500000	39500000	0.089	rs13178803	4	rs563972	-0.002182	-3.59	2.433	444	444	blup	0.00841	0.0404	-3.01884	0.00254	1	0.260778
Whole_Blood	/home/control/data/users/william/Cytokine_pneumonia_lung_function/TWAS/TWAS_weights//Whole_Blood/Whole_Blood.ENSG00000100577.14.wgt.RDat	GSTZ1	14	77800000	77800000	0.1503	rs7145669	3.58	rs2193594	0.02367	4.75	-1.127	549	549	blup	0.0365	0.000133	-3.01533	0.00257	1	0.260778
Spleen	/home/control/data/users/william/Cytokine_pneumonia_lung_function/TWAS/TWAS_weights/GTEx.Spleen.P01/Spleen/Spleen.ENSG00000066382.12.wgt.RDat	MPPED2	11	30400000	30600000	0.4151	rs506374	-2.59	rs7121800	0.008844	3.85	1.565	400	58	enet	0.08436	0.000232	3.01358	0.00258	1	0.260778
Lung	/home/control/data/users/william/Cytokine_pneumonia_lung_function/TWAS/TWAS_weights//Lung/Lung.ENSG00000257551.1.wgt.RDat	HLA-AS1	1	221000000	221000000	0.3185	rs2642420	3.43	rs2453236	0.0706	6.28	-2.794	396	396	blup	0.121	1.49e-12	-3.01346	0.00258	1	0.260778
Whole_Blood	/home/control/data/users/william/Cytokine_pneumonia_lung_function/TWAS/TWAS_weights//Whole_Blood/Whole_Blood.ENSG00000105321.8.wgt.RDat	CCDC9	19	47759237	47775210	0.1164	rs3786521	3.19	rs1035390	0.08607	6.52	2.975	322	16	enet	0.074295	6.48e-08	3.01071	0.00261	1	0.262259
Lung	/home/control/data/users/william/Cytokine_pneumonia_lung_function/TWAS/TWAS_weights//Lung/Lung.ENSG00000151445.11.wgt.RDat	VIPAS39	14	77900000	77900000	0.0917	rs10132900	-3.63	rs12435136	0.0512	4.92	-1.599	596	596	blup	0.02699	0.000742	-3.0078	0.002631	1	0.262823
Lung	/home/control/data/users/william/Cytokine_pneumonia_lung_function/TWAS/TWAS_weights//Lung/Lung.ENSG00000115896.11.wgt.RDat	PLCL1	2	199000000	199000000	0.102	rs10199534	-3.12	rs1595825	0.0254	5.07	-1.6324	309	13	enet	0.029258	0.000461	-3.0013	0.002688	1	0.266956
Whole_Blood	/home/control/data/users/william/Cytokine_pneumonia_lung_function/TWAS/TWAS_weights//Whole_Blood/Whole_Blood.ENSG00000196189.8.wgt.RDat	SEMA4A	1	156000000	156000000	0.4397	rs7695	3.1	rs7695	0.265	10.27	3.105	353	6	lasso	0.293138	1.24e-29	2.99715	0.002725	1	0.268011
Lung	/home/control/data/users/william/Cytokine_pneumonia_lung_function/TWAS/TWAS_weights//Lung/Lung.ENSG00000188690.8.wgt.RDat	UROS	10	127000000	128000000	0.242	rs11244857	-4.11	rs10901446	0.249	-9.78	-2.976	593	2	lasso	0.248755	1.23e-25	2.99685	0.00273	1	0.268011
Spleen	/home/control/data/users/william/Cytokine_pneumonia_lung_function/TWAS/TWAS_weights/GTEx.Spleen.P01/Spleen/Spleen.ENSG00000188690.8.wgt.RDat	UROS	10	127000000	128000000	0.2768	rs11244857	-4.11	rs10901446	0.156175	-5.79	-2.976	592	10	enet	0.17262	1.22e-07	2.98945	0.00279	1	0.272336
Lung	/home/control/data/users/william/Cytokine_pneumonia_lung_function/TWAS/TWAS_weights//Lung/Lung.ENSG00000142252.6.wgt.RDat	GEMIN7	19	45582453	45594782	0.3035	rs7246959	-3.49	rs10405859	0.112	7.44	-1.971	368	368	blup	0.167	4.55e-17	-2.98718	0.002816	1	0.273312
Lung	/home/control/data/users/william/Cytokine_pneumonia_lung_function/TWAS/TWAS_weights//Lung/Lung.ENSG00000100330.11.wgt.RDat	MTMR3	22	30279144	30426855	0.1832	rs9614042	-3.18	rs9983	0.123204	7.43	-2.76	396	5	lasso	0.10296	8.11e-11	-2.98355	0.002849	1	0.273504
Whole_Blood	/home/control/data/users/william/Cytokine_pneumonia_lung_function/TWAS/TWAS_weights//Whole_Blood/Whole_Blood.ENSG00000272021.1.wgt.RDat	AC008592.8	5	95200000	95200000	0.091	rs2161313	3.38	rs2161313	0.014234	4.48	3.377	390	3	lasso	0.01132	0.0231	2.984	0.00285	1	0.273504
Whole_Blood	/home/control/data/users/william/Cytokine_pneumonia_lung_function/TWAS/TWAS_weights//Whole_Blood/Whole_Blood.ENSG00000117475.9.wgt.RDat	BLZF1	1	169000000	169000000	0.1353	rs6025	3.5	rs6696810	0.109	6.6	2.978	595	2	lasso	0.088585	3.47e-09	2.97721	0.002909	1	0.276894
Spleen	/home/control/data/users/william/Cytokine_pneumonia_lung_function/TWAS/TWAS_weights/GTEx.Spleen.P01/Spleen/Spleen.ENSG00000117407.12.wgt.RDat	ARTN	1	44400000	44400000	0.2574	rs607062	-3.74	rs2108202	0.0405	4.8	-1.944	413	6	lasso	0.1384	2.43e-06	-2.97203	0.002958	1	0.276894
Whole_Blood	/home/control/data/users/william/Cytokine_pneumonia_lung_function/TWAS/TWAS_weights//Whole_Blood/Whole_Blood.ENSG00000093167.13.wgt.RDat	LRRFIP2	3	37100000	37200000	0.113	rs10849	3.33	rs4678925	0.073846	-5.74	-3.053	424	3	lasso	0.059748	1.24e-06	2.96992	0.00298	1	0.276894
Lung	/home/control/data/users/william/Cytokine_pneumonia_lung_function/TWAS/TWAS_weights//Lung/Lung.ENSG00000172543.3.wgt.RDat	CTSW	11	65600000	65700000	0.5224	rs2231884	3.45	rs583887	0.385	-12.22	3.039	350	9	lasso	0.391424	4.13e-43	-2.96842	0.00299	1	0.276894
Lung	/home/control/data/users/william/Cytokine_pneumonia_lung_function/TWAS/TWAS_weights//Lung/Lung.ENSG00000203327.2.wgt.RDat	AC012358.7	2	55400000	55400000	0.3089	rs2920880	-3.8	rs4435493	0.138	8.02	2.032	505	37	enet	0.174016	9.8e-18	2.96786	0.002999	1	0.276894
Lung	/home/control/data/users/william/Cytokine_pneumonia_lung_function/TWAS/TWAS_weights//Lung/Lung.ENSG00000204859.7.wgt.RDat	ZBTB48	1	6640000	6650000	0.0711	rs709208	3.21	rs201171	0.0168	4.19	2.936	434	6	lasso	0.0175	0.00554	2.96788	0.003	1	0.276894
Whole_Blood	/home/control/data/users/william/Cytokine_pneumonia_lung_function/TWAS/TWAS_weights//Whole_Blood/Whole_Blood.ENSG00000161905.8.wgt.RDat	ALOX15	17	4534197	4545589	0.1272	rs2302320	4.37	rs4346260	0.0587	-5.35	2.777	447	5	lasso	0.043952	2.99e-05	-2.9676	0.003001	1	0.276894
Lung	/home/control/data/users/william/Cytokine_pneumonia_lung_function/TWAS/TWAS_weights//Lung/Lung.ENSG00000196821.5.wgt.RDat	C6orf106	6	34600000	34700000	0.1579	rs4616985	-4.04	rs11755266	0.0791	5.89	3.01	342	6	lasso	0.06946	1.03e-07	2.96619	0.003015	1	0.276894
Lung	/home/control/data/users/william/Cytokine_pneumonia_lung_function/TWAS/TWAS_weights//Lung/Lung.ENSG00000141480.13.wgt.RDat	ARRB2	17	4613784	4624794	0.1824	rs2302320	4.37	rs4522461	0.146	7.7	2.955	435	3	lasso	0.139	3.02e-14	2.96212	0.003055	1	0.278018
Spleen	/home/control/data/users/william/Cytokine_pneumonia_lung_function/TWAS/TWAS_weights/GTEx.Spleen.P01/Spleen/Spleen.ENSG00000150977.9.wgt.RDat	RILPL2	12	124000000	124000000	0.241	rs28466887	-2.86	rs1662	0.178339	5.19	2.703	367	4	lasso	0.18525	3.92e-08	2.9601	0.00308	1	0.278018
Lung	/home/control/data/users/william/Cytokine_pneumonia_lung_function/TWAS/TWAS_weights//Lung/Lung.ENSG00000250770.2.wgt.RDat	RP5-1063M23.1	12	3410000	3410000	0.1331	rs7133567	2.95	rs1465264	0.027904	4.34	-2.018	636	2	lasso	0.03968	5.23e-05	-2.95981	0.00308	1	0.278018
Whole_Blood	/home/control/data/users/william/Cytokine_pneumonia_lung_function/TWAS/TWAS_weights//Whole_Blood/Whole_Blood.ENSG00000167641.6.wgt.RDat	PPP1R14A	19	38741877	38747231	0.0986	rs7245461	-4.16	rs3816044	0.013026	-4.53	-1.591	362	362	blup	0.03838	9.16e-05	2.95554	0.00312	1	0.278018
Whole_Blood	/home/control/data/users/william/Cytokine_pneumonia_lung_function/TWAS/TWAS_weights//Whole_Blood/Whole_Blood.ENSG00000226266.2.wgt.RDat	AC009961.3	2	161000000	161000000	0.1437	rs2556088	-3.4	rs4597467	0.0145	4.67	2.6258	470	43	enet	0.058686	1.54e-06	2.95471	0.00313	1	0.278018
Lung	/home/control/data/users/william/Cytokine_pneumonia_lung_function/TWAS/TWAS_weights//Lung/Lung.ENSG00000000971.11.wgt.RDat	CFH	1	197000000	197000000	0.0878	rs572515	3.48	rs10801533	0.0422	4.8	-2.949	259	2	lasso	0.04	4.91e-05	-2.95131	0.00316	1	0.278018
Whole_Blood	/home/control/data/users/william/Cytokine_pneumonia_lung_function/TWAS/TWAS_weights//Whole_Blood/Whole_Blood.ENSG00000169682.13.wgt.RDat	SPNS1	16	28985542	28995869	0.4958	rs4788069	4.52	rs8045689	0.241937	9.64	3.425	187	23	enet	0.239181	9.61e-24	2.95063	0.00317	1	0.278018
Spleen	/home/control/data/users/william/Cytokine_pneumonia_lung_function/TWAS/TWAS_weights/GTEx.Spleen.P01/Spleen/Spleen.ENSG00000114904.8.wgt.RDat	NEK4	3	52700000	52800000	0.1837	rs1133415	-3.04	rs2286798	0.041977	-4.11	-2.922	395	395	blup	0.05053	0.00379	2.94986	0.00318	1	0.278018
Whole_Blood	/home/control/data/users/william/Cytokine_pneumonia_lung_function/TWAS/TWAS_weights//Whole_Blood/Whole_Blood.ENSG00000108786.6.wgt.RDat	HSD17B1	17	40701232	40707231	0.1639	rs4796664	3.93	rs2676531	0.144	7.39	-2.552	253	3	lasso	0.141711	4.7e-14	-2.94956	0.003182	1	0.278018
Whole_Blood	/home/control/data/users/william/Cytokine_pneumonia_lung_function/TWAS/TWAS_weights//Whole_Blood/Whole_Blood.ENSG00000132623.11.wgt.RDat	ANKEF1	20	10015689	10037410	0.1387	rs633841	3.01	rs633841	0.091211	-5.92	3.013	681	3	lasso	0.073798	7.17e-08	-2.94904	0.00319	1	0.278018
Spleen	/home/control/data/users/william/Cytokine_pneumonia_lung_function/TWAS/TWAS_weights/GTEx.Spleen.P01/Spleen/Spleen.ENSG00000100330.11.wgt.RDat	MTMR3	22	30279144	30426855	0.3483	rs9614042	-3.18	rs12485243	0.281271	6.41	-3.104	395	7	lasso	0.2659	1.92e-11	-2.9404	0.003278	1	0.284238
Lung	/home/control/data/users/william/Cytokine_pneumonia_lung_function/TWAS/TWAS_weights//Lung/Lung.ENSG00000118402.5.wgt.RDat	ELOVL4	6	80600000	80700000	0.0946	rs806843	3.59	rs621506	0.0262	4.53	2.936	474	1	lasso	0.04007	4.82e-05	2.936	0.003325	1	0.285269
Lung	/home/control/data/users/william/Cytokine_pneumonia_lung_function/TWAS/TWAS_weights//Lung/Lung.ENSG00000204954.5.wgt.RDat	C12orf73	12	104000000	104000000	0.1685	rs4015379	3.42	rs812498	0.107719	6.7	-2.745	637	10	lasso	0.09972	1.63e-10	-2.93544	0.00333	1	0.285269
Whole_Blood	/home/control/data/users/william/Cytokine_pneumonia_lung_function/TWAS/TWAS_weights//Whole_Blood/Whole_Blood.ENSG00000170889.9.wgt.RDat	RPS9	19	54704610	54752862	0.5803	rs4806499	-3.9	rs17239559	0.199393	-9.28	2.993	480	17	enet	0.364851	3.51e-38	-2.93453	0.00334	1	0.285269
Spleen	/home/control/data/users/william/Cytokine_pneumonia_lung_function/TWAS/TWAS_weights/GTEx.Spleen.P01/Spleen/Spleen.ENSG00000186056.5.wgt.RDat	MATN1-AS1	1	31200000	31200000	0.3577	rs1391379	2.4	rs555920	0.0205	-2.94	1.195	553	553	blup	0.02403	0.0347	-2.9297	0.003393	1	0.286911
Lung	/home/control/data/users/william/Cytokine_pneumonia_lung_function/TWAS/TWAS_weights//Lung/Lung.ENSG00000100784.5.wgt.RDat	RPS6KA5	14	91300000	91500000	0.1004	rs4900080	3.42	rs1951246	0.0014	3.47	-2.525	399	399	blup	0.03271	0.000224	-2.9257	0.003437	1	0.286911
Whole_Blood	/home/control/data/users/william/Cytokine_pneumonia_lung_function/TWAS/TWAS_weights//Whole_Blood/Whole_Blood.ENSG00000133983.10.wgt.RDat	COX16	14	70800000	70800000	0.0908	rs227402	4.64	rs2877659	0.040622	-4.16	-0.529	568	568	blup	0.0216	0.00274	2.92491	0.00345	1	0.286911
Whole_Blood	/home/control/data/users/william/Cytokine_pneumonia_lung_function/TWAS/TWAS_weights//Whole_Blood/Whole_Blood.ENSG00000203896.5.wgt.RDat	LIME1	20	62367635	62370456	0.1178	rs310630	4.29	rs4809330	0.031378	4.85	-3.305	441	3	lasso	0.047878	1.36e-05	-2.92451	0.00345	1	0.286911
Lung	/home/control/data/users/william/Cytokine_pneumonia_lung_function/TWAS/TWAS_weights//Lung/Lung.ENSG00000135334.8.wgt.RDat	AKIRIN2	6	88400000	88400000	0.0745	rs9450765	-3.78	rs7772561	0.00935	3.7	2.692	471	471	blup	0.01835	0.00461	2.92378	0.003458	1	0.286911
Whole_Blood	/home/control/data/users/william/Cytokine_pneumonia_lung_function/TWAS/TWAS_weights//Whole_Blood/Whole_Blood.ENSG00000228653.2.wgt.RDat	HNRNPCP7	7	64000000	64000000	0.0885	rs17768351	-4.07	rs11772218	0.005352	3.61	-3.084	329	11	enet	0.030441	0.000454	-2.92384	0.00346	1	0.286911
Whole_Blood	/home/control/data/users/william/Cytokine_pneumonia_lung_function/TWAS/TWAS_weights//Whole_Blood/Whole_Blood.ENSG00000102547.14.wgt.RDat	CAB39L	13	49900000	50000000	0.1718	rs9568232	-3.58	rs959421	-0.00072	3.83	0.607	404	32	enet	0.038635	8.71e-05	2.9142	0.00357	1	0.290629
Spleen	/home/control/data/users/william/Cytokine_pneumonia_lung_function/TWAS/TWAS_weights/GTEx.Spleen.P01/Spleen/Spleen.ENSG00000172543.3.wgt.RDat	CTSW	11	65600000	65700000	0.5348	rs2231884	3.45	rs601863	0.345298	-7.48	3.028	350	5	lasso	0.33921	9.29e-15	-2.91356	0.00357	1	0.290629
Whole_Blood	/home/control/data/users/william/Cytokine_pneumonia_lung_function/TWAS/TWAS_weights//Whole_Blood/Whole_Blood.ENSG00000109445.6.wgt.RDat	ZNF330	4	142000000	142000000	0.217	rs11100719	-3.9	rs1435135	0.187	-8.38	-2.912	368	3	lasso	0.17885	1.28e-17	2.912	0.003591	1	0.290629
Spleen	/home/control/data/users/william/Cytokine_pneumonia_lung_function/TWAS/TWAS_weights/GTEx.Spleen.P01/Spleen/Spleen.ENSG00000136247.10.wgt.RDat	ZDHHC4	7	6620000	6630000	0.3118	rs11764399	3.32	rs4724823	0.132	-4.56	2.9279	290	4	lasso	0.07742	0.000412	-2.91086	0.003604	1	0.290629
Spleen	/home/control/data/users/william/Cytokine_pneumonia_lung_function/TWAS/TWAS_weights/GTEx.Spleen.P01/Spleen/Spleen.ENSG00000243094.1.wgt.RDat	RP11-1084A12.1	15	34400000	34400000	0.2553	rs7175892	-2.54	rs4780135	0.010278	-3.31	0.002	501	501	blup	0.01087	0.11	-2.91025	0.003611	1	0.290629
Spleen	/home/control/data/users/william/Cytokine_pneumonia_lung_function/TWAS/TWAS_weights/GTEx.Spleen.P01/Spleen/Spleen.ENSG00000011295.11.wgt.RDat	TTC19	17	15902694	15948329	0.1463	rs2302415	-4.31	rs178791	0.036956	-3.77	-3.501	278	278	blup	0.061	0.00159	2.90863	0.00363	1	0.290629
Whole_Blood	/home/control/data/users/william/Cytokine_pneumonia_lung_function/TWAS/TWAS_weights//Whole_Blood/Whole_Blood.ENSG00000189223.9.wgt.RDat	AC016683.6	2	114000000	114000000	0.4847	rs1015754	-3.93	rs11123172	0.388	-11.99	-2.896	458	31	enet	0.41497	9.67e-45	2.90492	0.00367	1	0.290629
Spleen	/home/control/data/users/william/Cytokine_pneumonia_lung_function/TWAS/TWAS_weights/GTEx.Spleen.P01/Spleen/Spleen.ENSG00000196968.6.wgt.RDat	FUT11	10	75500000	75500000	0.2165	rs3180427	3.68	rs2894040	0.10193	-5.04	-1.736	241	241	blup	0.09005	0.000145	2.90523	0.00367	1	0.290629
Whole_Blood	/home/control/data/users/william/Cytokine_pneumonia_lung_function/TWAS/TWAS_weights//Whole_Blood/Whole_Blood.ENSG00000135929.4.wgt.RDat	CYP27A1	2	220000000	220000000	0.2072	rs6704575	3.05	rs1078803	0.203	9.15	2.962	381	7	lasso	0.202327	5.99e-20	2.9038	0.00369	1	0.290629
Spleen	/home/control/data/users/william/Cytokine_pneumonia_lung_function/TWAS/TWAS_weights/GTEx.Spleen.P01/Spleen/Spleen.ENSG00000196268.7.wgt.RDat	ZNF493	19	21579921	21610375	0.4743	rs2968084	-2.87	rs7257857	0.284	7.03	-2.281	286	14	lasso	0.40287	6.12e-18	-2.90306	0.0037	1	0.290629
Spleen	/home/control/data/users/william/Cytokine_pneumonia_lung_function/TWAS/TWAS_weights/GTEx.Spleen.P01/Spleen/Spleen.ENSG00000240356.2.wgt.RDat	RPL23AP7	2	114000000	114000000	0.5082	rs1015754	-3.93	rs6748854	0.0865	-4.94	0.24	335	335	blup	0.155504	5.5e-07	-2.90234	0.003704	1	0.290629
Whole_Blood	/home/control/data/users/william/Cytokine_pneumonia_lung_function/TWAS/TWAS_weights//Whole_Blood/Whole_Blood.ENSG00000164136.12.wgt.RDat	IL15	4	143000000	143000000	0.265	rs11100719	-3.9	rs1435135	0.127	-7.08	-2.912	378	19	enet	0.14938	8.86e-15	2.9019	0.003709	1	0.290629
Lung	/home/control/data/users/william/Cytokine_pneumonia_lung_function/TWAS/TWAS_weights//Lung/Lung.ENSG00000108509.16.wgt.RDat	CAMTA2	17	4871287	4890939	0.2163	rs2302320	4.37	rs418305	0.106	6.62	2.759	426	7	lasso	0.121	1.46e-12	2.89667	0.003772	1	0.294216
Lung	/home/control/data/users/william/Cytokine_pneumonia_lung_function/TWAS/TWAS_weights//Lung/Lung.ENSG00000267313.2.wgt.RDat	RP11-142I20.1	18	39047395	39212149	0.0846	rs2315174	-3.32	rs16975035	0.038484	-4.98	-1.988	378	8	enet	0.031611	0.000282	2.8923	0.00382	1	0.295373
Spleen	/home/control/data/users/william/Cytokine_pneumonia_lung_function/TWAS/TWAS_weights/GTEx.Spleen.P01/Spleen/Spleen.ENSG00000189223.9.wgt.RDat	AC016683.6	2	114000000	114000000	0.6603	rs1015754	-3.93	rs11123172	0.545	-8.94	-2.896	458	11	lasso	0.544783	1.99e-26	2.89181	0.00383	1	0.295373
Spleen	/home/control/data/users/william/Cytokine_pneumonia_lung_function/TWAS/TWAS_weights/GTEx.Spleen.P01/Spleen/Spleen.ENSG00000172803.13.wgt.RDat	SNX32	11	65600000	65600000	0.2677	rs2231884	3.45	rs1939212	0.138264	5.67	2.592	351	8	lasso	0.16559	2.27e-07	2.89135	0.00384	1	0.295373
Spleen	/home/control/data/users/william/Cytokine_pneumonia_lung_function/TWAS/TWAS_weights/GTEx.Spleen.P01/Spleen/Spleen.ENSG00000125618.12.wgt.RDat	PAX8	2	114000000	114000000	0.5304	rs1015754	-3.93	rs11123172	0.5	-8.6	-2.896	461	6	lasso	0.497154	2.55e-23	2.88967	0.003856	1	0.295373
Lung	/home/control/data/users/william/Cytokine_pneumonia_lung_function/TWAS/TWAS_weights//Lung/Lung.ENSG00000125810.9.wgt.RDat	CD93	20	23059986	23066977	0.0952	rs6083026	2.83	rs2424500	-0.00255	-3	-0.813	575	575	blup	0.011398	0.0208	2.88622	0.0039	1	0.296448
Spleen	/home/control/data/users/william/Cytokine_pneumonia_lung_function/TWAS/TWAS_weights/GTEx.Spleen.P01/Spleen/Spleen.ENSG00000268555.1.wgt.RDat	RP11-678G14.3	19	21753624	21770124	0.3915	rs12979207	2.99	rs8112960	0.339	-7.18	2.719	307	7	lasso	0.3537	1.87e-15	-2.87859	0.00399	1	0.296448
Lung	/home/control/data/users/william/Cytokine_pneumonia_lung_function/TWAS/TWAS_weights//Lung/Lung.ENSG00000100815.8.wgt.RDat	TRIP11	14	92400000	92500000	0.1127	rs2284340	-4.3	rs2235978	0.0724	5.96	2.788	506	19	enet	0.06373	3.44e-07	2.8759	0.004029	1	0.296448
Lung	/home/control/data/users/william/Cytokine_pneumonia_lung_function/TWAS/TWAS_weights//Lung/Lung.ENSG00000189223.9.wgt.RDat	AC016683.6	2	114000000	114000000	0.5774	rs1015754	-3.93	rs11123172	0.48	-13.54	-2.896	458	8	lasso	0.506448	1.88e-60	2.87358	0.004058	1	0.296448
Lung	/home/control/data/users/william/Cytokine_pneumonia_lung_function/TWAS/TWAS_weights//Lung/Lung.ENSG00000135503.8.wgt.RDat	ACVR1B	12	52300000	52400000	0.0954	rs11169945	-2.83	rs7962469	0.057429	5.28	1.842	562	20	enet	0.04197	3.24e-05	2.87381	0.00406	1	0.296448
Lung	/home/control/data/users/william/Cytokine_pneumonia_lung_function/TWAS/TWAS_weights//Lung/Lung.ENSG00000157152.12.wgt.RDat	SYN2	3	12000000	12200000	0.2276	rs11718932	3.88	rs217049	0.103	6.53	2.971	555	4	lasso	0.08841	1.85e-09	2.8732	0.00406	1	0.296448
Whole_Blood	/home/control/data/users/william/Cytokine_pneumonia_lung_function/TWAS/TWAS_weights//Whole_Blood/Whole_Blood.ENSG00000174327.6.wgt.RDat	SLC16A13	17	6939394	6943440	0.0933	rs5415	3.11	rs1808213	-0.000192	-3.68	2.3347	495	495	blup	0.004751	0.098	-2.87319	0.004063	1	0.296448
Whole_Blood	/home/control/data/users/william/Cytokine_pneumonia_lung_function/TWAS/TWAS_weights//Whole_Blood/Whole_Blood.ENSG00000184110.10.wgt.RDat	EIF3C	16	28699879	28747051	0.1516	rs4788069	4.52	rs12443881	0.013478	4.27	3.913	204	19	enet	0.050942	7.32e-06	2.87247	0.00407	1	0.296448
Lung	/home/control/data/users/william/Cytokine_pneumonia_lung_function/TWAS/TWAS_weights//Lung/Lung.ENSG00000268433.1.wgt.RDat	RP11-420K14.2	19	21860352	21861023	0.4175	rs2968084	-2.87	rs7254018	0.314	-11.11	2.745	307	8	lasso	0.313	4.53e-33	-2.87195	0.004079	1	0.296448
Whole_Blood	/home/control/data/users/william/Cytokine_pneumonia_lung_function/TWAS/TWAS_weights//Whole_Blood/Whole_Blood.ENSG00000145730.16.wgt.RDat	PAM	5	102000000	102000000	0.391	rs258240	-3.64	rs258247	0.331394	11.4	-2.661	306	6	lasso	0.35067	2.04e-36	-2.8708	0.00409	1	0.296448
Lung	/home/control/data/users/william/Cytokine_pneumonia_lung_function/TWAS/TWAS_weights//Lung/Lung.ENSG00000165637.9.wgt.RDat	VDAC2	10	77000000	77000000	0.1345	rs6480771	4.56	rs4746261	0.0808	6.55	-3.129	342	12	enet	0.083207	5.61e-09	-2.8713	0.00409	1	0.296448
Spleen	/home/control/data/users/william/Cytokine_pneumonia_lung_function/TWAS/TWAS_weights/GTEx.Spleen.P01/Spleen/Spleen.ENSG00000225855.2.wgt.RDat	RUSC1-AS1	1	155000000	155000000	0.2419	rs12748814	3.15	rs12041534	0.195	6.09	2.669	264	5	lasso	0.19107	2.31e-08	2.87052	0.004098	1	0.296448
Whole_Blood	/home/control/data/users/william/Cytokine_pneumonia_lung_function/TWAS/TWAS_weights//Whole_Blood/Whole_Blood.ENSG00000234444.5.wgt.RDat	ZNF736	7	63800000	63800000	0.1421	rs17768351	-4.07	rs4718067	0.092476	6.62	-3.463	305	6	lasso	0.12484	1.76e-12	-2.86989	0.00411	1	0.296448
Lung	/home/control/data/users/william/Cytokine_pneumonia_lung_function/TWAS/TWAS_weights//Lung/Lung.ENSG00000205710.3.wgt.RDat	C17orf107	17	4802713	4806227	0.2571	rs2302320	4.37	rs34461890	0.174	8.86	2.493	443	7	lasso	0.2	2.31e-20	2.8694	0.004113	1	0.296448
Lung	/home/control/data/users/william/Cytokine_pneumonia_lung_function/TWAS/TWAS_weights//Lung/Lung.ENSG00000109047.7.wgt.RDat	RCVRN	17	9799637	9808938	0.3311	rs2270121	3.47	rs4668	0.186	8.73	3.074	635	12	lasso	0.227	3.26e-23	2.86595	0.004158	1	0.298042
Whole_Blood	/home/control/data/users/william/Cytokine_pneumonia_lung_function/TWAS/TWAS_weights//Whole_Blood/Whole_Blood.ENSG00000232871.4.wgt.RDat	SEC1P	19	49141402	49184461	0.165	rs433852	-2.94	rs550455	0.05844	-5.19	-2.857	462	3	lasso	0.055777	2.76e-06	2.8648	0.00417	1	0.298042
Lung	/home/control/data/users/william/Cytokine_pneumonia_lung_function/TWAS/TWAS_weights//Lung/Lung.ENSG00000135698.5.wgt.RDat	MPHOSPH6	16	82181403	82203831	0.1039	rs2967334	3.94	rs12102917	0.034418	4.77	-2.787	754	3	lasso	0.03393	0.000174	-2.863	0.0042	1	0.298056
Lung	/home/control/data/users/william/Cytokine_pneumonia_lung_function/TWAS/TWAS_weights//Lung/Lung.ENSG00000213658.6.wgt.RDat	LAT	16	28996147	29002104	0.0492	rs4788069	4.52	rs252496	0.006132	3.89	-0.104	185	185	blup	0.01667	0.00661	2.8621	0.00421	1	0.298056
Spleen	/home/control/data/users/william/Cytokine_pneumonia_lung_function/TWAS/TWAS_weights/GTEx.Spleen.P01/Spleen/Spleen.ENSG00000167191.7.wgt.RDat	GPRC5B	16	19868908	19897489	0.3754	rs7195875	-3.12	rs8054079	0.029163	-3.95	1.333	434	434	blup	0.07103	0.000699	-2.86005	0.00424	1	0.298056
Spleen	/home/control/data/users/william/Cytokine_pneumonia_lung_function/TWAS/TWAS_weights/GTEx.Spleen.P01/Spleen/Spleen.ENSG00000198346.6.wgt.RDat	ZNF813	19	53970989	53999509	0.3709	rs10424573	-2.88	rs11666729	0.02	-3.9	-1.3973	486	486	blup	0.06679	0.000991	2.86004	0.00424	1	0.298056
Lung	/home/control/data/users/william/Cytokine_pneumonia_lung_function/TWAS/TWAS_weights//Lung/Lung.ENSG00000168779.15.wgt.RDat	SHOX2	3	158000000	158000000	0.0799	rs6804180	-3.07	rs1608104	0.0356	4.83	-2.76	319	5	lasso	0.04011	4.79e-05	-2.85602	0.00429	1	0.299807
Spleen	/home/control/data/users/william/Cytokine_pneumonia_lung_function/TWAS/TWAS_weights/GTEx.Spleen.P01/Spleen/Spleen.ENSG00000135698.5.wgt.RDat	MPHOSPH6	16	82181403	82203831	0.4618	rs2967334	3.94	rs6564982	0.209561	6.31	-2.933	754	5	lasso	0.28851	1.98e-12	-2.85512	0.0043	1	0.299807
Whole_Blood	/home/control/data/users/william/Cytokine_pneumonia_lung_function/TWAS/TWAS_weights//Whole_Blood/Whole_Blood.ENSG00000144668.7.wgt.RDat	ITGA9	3	37500000	37900000	0.153	rs10849	3.33	rs9857674	0.082913	-6.11	-2.525	404	4	lasso	0.095633	8.09e-10	2.85342	0.00433	1	0.300291
Whole_Blood	/home/control/data/users/william/Cytokine_pneumonia_lung_function/TWAS/TWAS_weights//Whole_Blood/Whole_Blood.ENSG00000108509.16.wgt.RDat	CAMTA2	17	4871287	4890939	0.2181	rs2302320	4.37	rs426475	0.166	8.08	2.921	426	5	lasso	0.184991	3.2e-18	2.8521	0.004343	1	0.300291
Spleen	/home/control/data/users/william/Cytokine_pneumonia_lung_function/TWAS/TWAS_weights/GTEx.Spleen.P01/Spleen/Spleen.ENSG00000268119.1.wgt.RDat	CTD-2561J22.5	19	21627043	21646710	0.2432	rs2968084	-2.87	rs2968084	0.125	5.5	-2.873	299	13	enet	0.20349	7.44e-09	-2.8504	0.00437	1	0.300291
Lung	/home/control/data/users/william/Cytokine_pneumonia_lung_function/TWAS/TWAS_weights//Lung/Lung.ENSG00000198089.10.wgt.RDat	SFI1	22	31884732	32014476	0.2434	rs12485048	3.67	rs5753698	0.105128	-7.01	-2.07	357	29	enet	0.11251	1.02e-11	2.8479	0.004401	1	0.300291
Whole_Blood	/home/control/data/users/william/Cytokine_pneumonia_lung_function/TWAS/TWAS_weights//Whole_Blood/Whole_Blood.ENSG00000258301.2.wgt.RDat	RP11-488C13.5	14	77300000	77300000	0.1072	rs10141355	3.59	rs1861421	-0.001804	3.67	1.793	573	573	blup	-4.89e-06	0.318	2.84626	0.00442	1	0.300291
Spleen	/home/control/data/users/william/Cytokine_pneumonia_lung_function/TWAS/TWAS_weights/GTEx.Spleen.P01/Spleen/Spleen.ENSG00000121989.10.wgt.RDat	ACVR2A	2	149000000	149000000	0.2338	rs1528844	-4.89	rs7560425	0.153	5.88	2.547	337	27	enet	0.21169	3.49e-09	2.84583	0.00443	1	0.300291
Lung	/home/control/data/users/william/Cytokine_pneumonia_lung_function/TWAS/TWAS_weights//Lung/Lung.ENSG00000124882.3.wgt.RDat	EREG	4	75200000	75300000	0.0627	rs7696397	-4.45	rs10018373	0.00218	-3.73	0.728	345	345	blup	0.018689	0.00429	-2.84578	0.00443	1	0.300291
Whole_Blood	/home/control/data/users/william/Cytokine_pneumonia_lung_function/TWAS/TWAS_weights//Whole_Blood/Whole_Blood.ENSG00000197020.6.wgt.RDat	ZNF100	19	21905568	21950430	0.605	rs2968084	-2.87	rs8112960	0.272586	-10.04	2.719	298	11	lasso	0.474461	2.71e-53	-2.83939	0.00452	1	0.30518
Lung	/home/control/data/users/william/Cytokine_pneumonia_lung_function/TWAS/TWAS_weights//Lung/Lung.ENSG00000172380.5.wgt.RDat	GNG12	1	68200000	68300000	0.1157	rs6685236	3.39	rs17535380	0.0104	4.57	-1.796	574	574	blup	0.018	0.00496	-2.83729	0.00455	1	0.305996
Lung	/home/control/data/users/william/Cytokine_pneumonia_lung_function/TWAS/TWAS_weights//Lung/Lung.ENSG00000213290.4.wgt.RDat	PGK1P2	19	12670385	12671919	0.1102	rs12975560	3.48	rs2861410	0.0865	6.48	2.3681	288	6	enet	0.113	8.91e-12	2.82963	0.00466	1	0.30986
Whole_Blood	/home/control/data/users/william/Cytokine_pneumonia_lung_function/TWAS/TWAS_weights//Whole_Blood/Whole_Blood.ENSG00000185499.12.wgt.RDat	MUC1	1	155000000	155000000	0.1509	rs12748814	3.15	rs4971059	0.000142	4.23	2.116	339	24	enet	0.03319	0.000261	2.82879	0.004672	1	0.30986
Spleen	/home/control/data/users/william/Cytokine_pneumonia_lung_function/TWAS/TWAS_weights/GTEx.Spleen.P01/Spleen/Spleen.ENSG00000196821.5.wgt.RDat	C6orf106	6	34600000	34700000	0.1423	rs4616985	-4.04	rs11755266	0.045492	3.91	3.01	343	2	lasso	0.04744	0.00489	2.8288	0.004672	1	0.30986
Spleen	/home/control/data/users/william/Cytokine_pneumonia_lung_function/TWAS/TWAS_weights/GTEx.Spleen.P01/Spleen/Spleen.ENSG00000164338.5.wgt.RDat	UTP15	5	72900000	72900000	0.2659	rs1046064	-3.77	rs168223	0.0827	-5.18	-1.14	540	540	blup	0.10592	3.84e-05	2.8282	0.00468	1	0.30986
Lung	/home/control/data/users/william/Cytokine_pneumonia_lung_function/TWAS/TWAS_weights//Lung/Lung.ENSG00000187145.10.wgt.RDat	MRPS21	1	150000000	150000000	0.2434	rs12116970	2.88	rs3754217	0.22	-9.31	-2.452	250	11	lasso	0.239	1.38e-24	2.82192	0.00477	1	0.313605
Lung	/home/control/data/users/william/Cytokine_pneumonia_lung_function/TWAS/TWAS_weights//Lung/Lung.ENSG00000125618.12.wgt.RDat	PAX8	2	114000000	114000000	0.4749	rs1015754	-3.93	rs11123172	0.378	-12.05	-2.896	461	8	lasso	0.386066	2.2e-42	2.82102	0.004787	1	0.313605
Whole_Blood	/home/control/data/users/william/Cytokine_pneumonia_lung_function/TWAS/TWAS_weights//Whole_Blood/Whole_Blood.ENSG00000170448.7.wgt.RDat	NFXL1	4	47800000	47900000	0.5189	rs392187	-2.84	rs6858440	0.461	13.21	2.828	412	10	lasso	0.45864	6.27e-51	2.8204	0.004797	1	0.313605
Spleen	/home/control/data/users/william/Cytokine_pneumonia_lung_function/TWAS/TWAS_weights/GTEx.Spleen.P01/Spleen/Spleen.ENSG00000113212.4.wgt.RDat	PCDHB7	5	141000000	141000000	0.1304	rs991918	-2.7	rs3828680	0.00232	-3.33	1.631	445	445	blup	0.01118	0.107	-2.8192	0.00481	1	0.313605
Whole_Blood	/home/control/data/users/william/Cytokine_pneumonia_lung_function/TWAS/TWAS_weights//Whole_Blood/Whole_Blood.ENSG00000169371.9.wgt.RDat	SNUPN	15	75900000	75900000	0.2418	rs7183492	3.93	rs8025681	0.052281	-5.67	-2.029	223	223	blup	0.12343	2.37e-12	2.81742	0.00484	1	0.313922
Lung	/home/control/data/users/william/Cytokine_pneumonia_lung_function/TWAS/TWAS_weights//Lung/Lung.ENSG00000163138.14.wgt.RDat	PACRGL	4	20700000	20800000	0.1941	rs730349	3.36	rs10805218	0.068	-6.84	1.862	481	12	enet	0.115949	4.8e-12	-2.81636	0.004857	1	0.313922
Spleen	/home/control/data/users/william/Cytokine_pneumonia_lung_function/TWAS/TWAS_weights/GTEx.Spleen.P01/Spleen/Spleen.ENSG00000089127.8.wgt.RDat	OAS1	12	113000000	113000000	0.26	rs17824050	-3.88	rs1859330	-0.006969	-4.09	-1.097	420	420	blup	0.04782	0.00474	2.81562	0.00487	1	0.313922
Spleen	/home/control/data/users/william/Cytokine_pneumonia_lung_function/TWAS/TWAS_weights/GTEx.Spleen.P01/Spleen/Spleen.ENSG00000151650.7.wgt.RDat	VENTX	10	135000000	135000000	0.4139	rs2070674	3.48	rs2998144	0.009335	3.63	-2.412	424	424	blup	0.03969	0.0093	-2.81374	0.0049	1	0.314017
Whole_Blood	/home/control/data/users/william/Cytokine_pneumonia_lung_function/TWAS/TWAS_weights//Whole_Blood/Whole_Blood.ENSG00000268433.1.wgt.RDat	RP11-420K14.2	19	21860352	21861023	0.6189	rs2968084	-2.87	rs7254018	0.450809	-13.03	2.745	307	17	enet	0.446853	3.28e-49	-2.81109	0.00494	1	0.314017
Lung	/home/control/data/users/william/Cytokine_pneumonia_lung_function/TWAS/TWAS_weights//Lung/Lung.ENSG00000267605.1.wgt.RDat	CTD-3220F14.1	19	37756841	37762420	0.1521	rs11668709	-3.1	rs11672440	0.00775	3.62	0.818	280	12	enet	0.0451	1.68e-05	2.81073	0.004943	1	0.314017
Spleen	/home/control/data/users/william/Cytokine_pneumonia_lung_function/TWAS/TWAS_weights/GTEx.Spleen.P01/Spleen/Spleen.ENSG00000177971.7.wgt.RDat	IMP3	15	75900000	75900000	0.2028	rs7183492	3.93	rs12050778	-0.004249	3.15	-2.104	230	230	blup	0.07597	0.000465	-2.81059	0.004945	1	0.314017
Lung	/home/control/data/users/william/Cytokine_pneumonia_lung_function/TWAS/TWAS_weights//Lung/Lung.ENSG00000233937.2.wgt.RDat	CTC-338M12.4	5	181000000	181000000	0.1198	rs1279753	-2.92	rs10071993	0.062311	5.4	-2.841	191	6	lasso	0.05296	3.28e-06	-2.80706	0.005	1	0.314708
Whole_Blood	/home/control/data/users/william/Cytokine_pneumonia_lung_function/TWAS/TWAS_weights//Whole_Blood/Whole_Blood.ENSG00000176170.9.wgt.RDat	SPHK1	17	74372665	74383941	0.1689	rs694251	-3.38	rs4789300	0.0276	4.98	0.629	418	418	blup	0.044084	2.91e-05	2.80562	0.005022	1	0.314708
Whole_Blood	/home/control/data/users/william/Cytokine_pneumonia_lung_function/TWAS/TWAS_weights//Whole_Blood/Whole_Blood.ENSG00000188994.8.wgt.RDat	ZNF292	6	87900000	88000000	0.0581	rs9450765	-3.78	rs910563	0.0338	4.72	2.801	381	381	blup	0.03511	0.000177	2.80523	0.005028	1	0.314708
Spleen	/home/control/data/users/william/Cytokine_pneumonia_lung_function/TWAS/TWAS_weights/GTEx.Spleen.P01/Spleen/Spleen.ENSG00000205710.3.wgt.RDat	C17orf107	17	4802713	4806227	0.22	rs2302320	4.37	rs17633650	0.044804	4.54	2.985	443	4	lasso	0.0601	0.00173	2.80423	0.005044	1	0.314708
Spleen	/home/control/data/users/william/Cytokine_pneumonia_lung_function/TWAS/TWAS_weights/GTEx.Spleen.P01/Spleen/Spleen.ENSG00000248810.1.wgt.RDat	RP11-362F19.1	4	142000000	142000000	0.214	rs11100719	-3.9	rs1435135	0.134359	-4.61	-2.912	395	3	lasso	0.098527	7.14e-05	2.80393	0.005048	1	0.314708
Whole_Blood	/home/control/data/users/william/Cytokine_pneumonia_lung_function/TWAS/TWAS_weights//Whole_Blood/Whole_Blood.ENSG00000260306.1.wgt.RDat	RP11-645C24.5	16	21805416	21807080	0.3035	rs6497575	-3.42	rs4783412	0.091975	-6.13	-2.317	138	6	lasso	0.122764	2.73e-12	2.79857	0.00513	1	0.318121
Whole_Blood	/home/control/data/users/william/Cytokine_pneumonia_lung_function/TWAS/TWAS_weights//Whole_Blood/Whole_Blood.ENSG00000268833.1.wgt.RDat	AC011513.4	19	42261806	42290801	0.0614	rs3745231	2.75	rs8106277	0.033116	4.39	-1.669	268	268	blup	0.028655	0.000651	-2.79793	0.00514	1	0.318121
Lung	/home/control/data/users/william/Cytokine_pneumonia_lung_function/TWAS/TWAS_weights//Lung/Lung.ENSG00000169758.8.wgt.RDat	C15orf27	15	76400000	76500000	0.2652	rs7183492	3.93	rs2955733	0.197171	8.79	-2.749	300	3	lasso	0.18583	6.14e-19	-2.79589	0.005176	1	0.319193
Whole_Blood	/home/control/data/users/william/Cytokine_pneumonia_lung_function/TWAS/TWAS_weights//Whole_Blood/Whole_Blood.ENSG00000136634.5.wgt.RDat	IL10	1	207000000	207000000	0.2184	rs6669284	3.96	rs6686931	0.0595	-5.8	1.542	409	409	blup	0.083339	1.02e-08	-2.79472	0.005195	1	0.319212
Lung	/home/control/data/users/william/Cytokine_pneumonia_lung_function/TWAS/TWAS_weights//Lung/Lung.ENSG00000259877.1.wgt.RDat	RP11-46C24.7	16	89281638	89284061	0.1939	rs1542634	-3.09	rs12920028	0.125235	-7.12	-2.812	398	3	lasso	0.11378	7.7e-12	2.7927	0.00523	1	0.319547
Whole_Blood	/home/control/data/users/william/Cytokine_pneumonia_lung_function/TWAS/TWAS_weights//Whole_Blood/Whole_Blood.ENSG00000224287.2.wgt.RDat	MSL3P1	2	235000000	235000000	0.1368	rs13034437	2.31	rs654279	0.0297	-4.78	-1.243	767	767	blup	0.036823	0.000125	2.79039	0.00526	1	0.319547
Spleen	/home/control/data/users/william/Cytokine_pneumonia_lung_function/TWAS/TWAS_weights/GTEx.Spleen.P01/Spleen/Spleen.ENSG00000169180.7.wgt.RDat	XPO6	16	28109300	28223241	0.1912	rs4788069	4.52	rs33048	0.091548	4.64	-2.769	327	7	lasso	0.05892	0.0019	-2.79018	0.00527	1	0.319547
Whole_Blood	/home/control/data/users/william/Cytokine_pneumonia_lung_function/TWAS/TWAS_weights//Whole_Blood/Whole_Blood.ENSG00000259959.1.wgt.RDat	RP11-121C2.2	4	47800000	47800000	0.3981	rs392187	-2.84	rs1984713	0.357	11.5	2.728	424	7	lasso	0.35007	2.41e-36	2.7877	0.005309	1	0.319547
Spleen	/home/control/data/users/william/Cytokine_pneumonia_lung_function/TWAS/TWAS_weights/GTEx.Spleen.P01/Spleen/Spleen.ENSG00000238078.1.wgt.RDat	RP11-295M18.2	1	221000000	221000000	0.4711	rs2642420	3.43	rs11118622	0.18	6.21	-2.617	402	5	lasso	0.33257	1.92e-14	-2.78521	0.005349	1	0.319547
Lung	/home/control/data/users/william/Cytokine_pneumonia_lung_function/TWAS/TWAS_weights//Lung/Lung.ENSG00000258395.1.wgt.RDat	RP11-65I12.1	2	114000000	114000000	0.1986	rs1015754	-3.93	rs11123172	0.143	-7.45	-2.896	458	5	lasso	0.13158	1.52e-13	2.78495	0.005354	1	0.319547
Lung	/home/control/data/users/william/Cytokine_pneumonia_lung_function/TWAS/TWAS_weights//Lung/Lung.ENSG00000169752.12.wgt.RDat	NRG4	15	76200000	76400000	0.2361	rs7183492	3.93	rs7177048	0.090251	-6.11	-1.007	300	4	lasso	0.11798	3.08e-12	2.78293	0.005387	1	0.319547
Whole_Blood	/home/control/data/users/william/Cytokine_pneumonia_lung_function/TWAS/TWAS_weights//Whole_Blood/Whole_Blood.ENSG00000172543.3.wgt.RDat	CTSW	11	65600000	65700000	0.5271	rs2231884	3.45	rs601863	0.328	-11.16	3.028	350	22	enet	0.32056	8.52e-33	-2.78223	0.005399	1	0.319547
Whole_Blood	/home/control/data/users/william/Cytokine_pneumonia_lung_function/TWAS/TWAS_weights//Whole_Blood/Whole_Blood.ENSG00000159556.5.wgt.RDat	ISL2	15	76600000	76600000	0.3765	rs7183492	3.93	rs744336	0.246253	9.86	3.18	273	19	enet	0.33793	7.25e-35	2.77633	0.0055	1	0.319547
Spleen	/home/control/data/users/william/Cytokine_pneumonia_lung_function/TWAS/TWAS_weights/GTEx.Spleen.P01/Spleen/Spleen.ENSG00000258811.1.wgt.RDat	CTD-3051D23.1	14	105000000	105000000	0.351	rs4424849	3.44	rs8010024	0.121	-5.01	2.555	350	5	lasso	0.09046	0.00014	-2.7754	0.00551	1	0.319547
Spleen	/home/control/data/users/william/Cytokine_pneumonia_lung_function/TWAS/TWAS_weights/GTEx.Spleen.P01/Spleen/Spleen.ENSG00000240005.1.wgt.RDat	RP11-293A21.1	4	26900000	26900000	0.679	rs10939136	2.62	rs4505809	0.427186	7.93	2.165	371	51	enet	0.463092	2.86e-21	2.77491	0.005522	1	0.319547
Whole_Blood	/home/control/data/users/william/Cytokine_pneumonia_lung_function/TWAS/TWAS_weights//Whole_Blood/Whole_Blood.ENSG00000238078.1.wgt.RDat	RP11-295M18.2	1	221000000	221000000	0.1118	rs2642420	3.43	rs11118622	0.0852	5.92	-2.617	402	3	lasso	0.068287	2.2e-07	-2.77435	0.005531	1	0.319547
Spleen	/home/control/data/users/william/Cytokine_pneumonia_lung_function/TWAS/TWAS_weights/GTEx.Spleen.P01/Spleen/Spleen.ENSG00000088766.7.wgt.RDat	CRLS1	20	5986736	6020699	0.3338	rs6053878	3.26	rs237082	0.038869	3.56	1.19	602	602	blup	0.0771	0.000423	2.77404	0.00554	1	0.319547
Whole_Blood	/home/control/data/users/william/Cytokine_pneumonia_lung_function/TWAS/TWAS_weights//Whole_Blood/Whole_Blood.ENSG00000104774.8.wgt.RDat	MAN2B1	19	12757327	12777556	0.208	rs12975560	3.48	rs8112964	0.037838	-5.98	0.943	300	5	lasso	0.091161	2.04e-09	-2.7725	0.00556	1	0.319547
Lung	/home/control/data/users/william/Cytokine_pneumonia_lung_function/TWAS/TWAS_weights//Lung/Lung.ENSG00000261485.1.wgt.RDat	PAN3-AS1	13	28700000	28700000	0.0884	rs7985907	3.33	rs10507381	0.030626	4.44	2.879	539	2	lasso	0.038292	6.98e-05	2.77189	0.00557	1	0.319547
Spleen	/home/control/data/users/william/Cytokine_pneumonia_lung_function/TWAS/TWAS_weights/GTEx.Spleen.P01/Spleen/Spleen.ENSG00000075413.13.wgt.RDat	MARK3	14	104000000	104000000	0.16	rs3212028	3.86	rs34026011	0.0305	-4.83	2.499	359	13	enet	0.07005	0.000758	-2.7705	0.0056	1	0.319547
Whole_Blood	/home/control/data/users/william/Cytokine_pneumonia_lung_function/TWAS/TWAS_weights//Whole_Blood/Whole_Blood.ENSG00000131242.11.wgt.RDat	RAB11FIP4	17	29718642	29865236	0.2859	rs6505247	3.92	rs4794893	0.0765	-5.56	2.293	360	30	enet	0.14937	8.89e-15	-2.77021	0.005602	1	0.319547
Whole_Blood	/home/control/data/users/william/Cytokine_pneumonia_lung_function/TWAS/TWAS_weights//Whole_Blood/Whole_Blood.ENSG00000145244.7.wgt.RDat	CORIN	4	47600000	47800000	0.2637	rs1866689	2.84	rs6858440	0.261	9.93	2.828	425	18	enet	0.2537	2.75e-25	2.7692	0.00562	1	0.319547
Whole_Blood	/home/control/data/users/william/Cytokine_pneumonia_lung_function/TWAS/TWAS_weights//Whole_Blood/Whole_Blood.ENSG00000143502.10.wgt.RDat	SUSD4	1	223000000	224000000	0.1503	rs4846792	3.95	rs4402119	0.0583	-4.97	1.575	428	16	enet	0.040148	6.42e-05	-2.76866	0.005629	1	0.319547
Whole_Blood	/home/control/data/users/william/Cytokine_pneumonia_lung_function/TWAS/TWAS_weights//Whole_Blood/Whole_Blood.ENSG00000239653.1.wgt.RDat	PSMD6-AS2	3	64000000	64000000	0.1431	rs153717	3.31	rs831574	0.03776	-5.07	-2.529	584	4	lasso	0.032188	0.000319	2.76772	0.00564	1	0.319547
Spleen	/home/control/data/users/william/Cytokine_pneumonia_lung_function/TWAS/TWAS_weights/GTEx.Spleen.P01/Spleen/Spleen.ENSG00000144230.12.wgt.RDat	GPR17	2	128000000	128000000	0.6847	rs13417920	-2.95	rs17262104	0.161	6.67	1.591	389	75	enet	0.45918	4.83e-21	2.76761	0.005647	1	0.319547
Lung	/home/control/data/users/william/Cytokine_pneumonia_lung_function/TWAS/TWAS_weights//Lung/Lung.ENSG00000272081.1.wgt.RDat	CTD-2376I4.2	5	72300000	72300000	0.0704	rs2673911	-4.2	rs6875819	0.033999	4.31	-2.786	352	11	enet	0.04131	3.72e-05	-2.76658	0.00566	1	0.319547
Lung	/home/control/data/users/william/Cytokine_pneumonia_lung_function/TWAS/TWAS_weights//Lung/Lung.ENSG00000261123.1.wgt.RDat	RP11-304L19.3	16	2145019	2147027	0.0941	rs9921791	3.81	rs12918803	0.088364	5.91	2.8605	378	2	lasso	0.0849	3.91e-09	2.7635	0.00572	1	0.319547
Lung	/home/control/data/users/william/Cytokine_pneumonia_lung_function/TWAS/TWAS_weights//Lung/Lung.ENSG00000258343.1.wgt.RDat	RP11-536G4.2	12	96200000	96300000	0.5668	rs10859971	4.01	rs1436120	0.528994	14.25	-2.732	587	5	lasso	0.52838	3.27e-64	-2.76092	0.00576	1	0.319547
Whole_Blood	/home/control/data/users/william/Cytokine_pneumonia_lung_function/TWAS/TWAS_weights//Whole_Blood/Whole_Blood.ENSG00000188846.9.wgt.RDat	RPL14	3	40500000	40500000	0.1174	rs9837197	-3.35	rs6801859	0.155376	8.29	2.694	345	6	lasso	0.163223	4.22e-16	2.76027	0.00578	1	0.319547
Spleen	/home/control/data/users/william/Cytokine_pneumonia_lung_function/TWAS/TWAS_weights/GTEx.Spleen.P01/Spleen/Spleen.ENSG00000204740.5.wgt.RDat	C10orf112	10	19500000	20100000	0.2647	rs1416458	-3.35	rs2151234	0.05593	4.18	-2.5002	568	6	lasso	0.05771	0.0021	-2.75875	0.0058	1	0.319547
Lung	/home/control/data/users/william/Cytokine_pneumonia_lung_function/TWAS/TWAS_weights//Lung/Lung.ENSG00000187446.7.wgt.RDat	CHP1	15	41500000	41600000	0.0938	rs1200348	-3.73	rs494490	0.025742	-4.27	-2.6118	272	272	blup	0.04378	2.22e-05	2.75726	0.005829	1	0.319547
Whole_Blood	/home/control/data/users/william/Cytokine_pneumonia_lung_function/TWAS/TWAS_weights//Whole_Blood/Whole_Blood.ENSG00000261372.1.wgt.RDat	RP11-529H20.6	14	92500000	92500000	0.255	rs2284340	-4.3	rs1048755	0.115632	7.51	2.745	508	5	lasso	0.164	3.59e-16	2.75631	0.00585	1	0.319547
Whole_Blood	/home/control/data/users/william/Cytokine_pneumonia_lung_function/TWAS/TWAS_weights//Whole_Blood/Whole_Blood.ENSG00000066654.8.wgt.RDat	THUMPD1	16	20744986	20753406	0.0458	rs11642550	3.33	rs8044864	0.010397	4.07	2.756	400	1	lasso	0.015531	0.00954	2.756	0.00585	1	0.319547
Whole_Blood	/home/control/data/users/william/Cytokine_pneumonia_lung_function/TWAS/TWAS_weights//Whole_Blood/Whole_Blood.ENSG00000214595.7.wgt.RDat	EML6	2	55000000	55200000	0.0887	rs2920880	-3.8	rs13416919	0.0373	4.88	-2.589	574	4	lasso	0.031622	0.000358	-2.75615	0.00585	1	0.319547
Whole_Blood	/home/control/data/users/william/Cytokine_pneumonia_lung_function/TWAS/TWAS_weights//Whole_Blood/Whole_Blood.ENSG00000197146.2.wgt.RDat	AL133458.1	6	167000000	167000000	0.4689	rs9457274	-3.76	rs422562	0.245	9.79	2.195	692	13	lasso	0.25946	6.59e-26	2.75448	0.005879	1	0.319547
Lung	/home/control/data/users/william/Cytokine_pneumonia_lung_function/TWAS/TWAS_weights//Lung/Lung.ENSG00000225855.2.wgt.RDat	RUSC1-AS1	1	155000000	155000000	0.0768	rs12748814	3.15	rs11264372	0.037	5.05	2.807	264	264	blup	0.0473	1.07e-05	2.75451	0.00588	1	0.319547
Whole_Blood	/home/control/data/users/william/Cytokine_pneumonia_lung_function/TWAS/TWAS_weights//Whole_Blood/Whole_Blood.ENSG00000213231.8.wgt.RDat	TCL1B	14	96200000	96200000	0.1411	rs911678	3.42	rs2296310	0.021214	4.52	-2.718	742	8	lasso	0.0438	3.07e-05	-2.75412	0.00589	1	0.319547
Whole_Blood	/home/control/data/users/william/Cytokine_pneumonia_lung_function/TWAS/TWAS_weights//Whole_Blood/Whole_Blood.ENSG00000268119.1.wgt.RDat	CTD-2561J22.5	19	21627043	21646710	0.2449	rs2968084	-2.87	rs8112960	0.222746	-9.33	2.719	299	3	lasso	0.236842	1.69e-23	-2.75318	0.0059	1	0.319547
Spleen	/home/control/data/users/william/Cytokine_pneumonia_lung_function/TWAS/TWAS_weights/GTEx.Spleen.P01/Spleen/Spleen.ENSG00000197146.2.wgt.RDat	AL133458.1	6	167000000	167000000	0.5715	rs9457274	-3.76	rs9366076	0.011755	4.21	2.503	692	36	enet	0.09612	8.73e-05	2.7533	0.0059	1	0.319547
Lung	/home/control/data/users/william/Cytokine_pneumonia_lung_function/TWAS/TWAS_weights//Lung/Lung.ENSG00000215527.3.wgt.RDat	AP005482.1	18	12658134	12663470	0.0696	rs12607710	-4	rs9952000	0.048258	5.05	2.811	375	6	lasso	0.03478	0.000145	2.7529	0.00591	1	0.319547
Lung	/home/control/data/users/william/Cytokine_pneumonia_lung_function/TWAS/TWAS_weights//Lung/Lung.ENSG00000163131.6.wgt.RDat	CTSS	1	151000000	151000000	0.1326	rs12116970	2.88	rs17599629	0.067	-6.51	1.693	304	304	blup	0.133	1.16e-13	-2.75278	0.00591	1	0.319547
Spleen	/home/control/data/users/william/Cytokine_pneumonia_lung_function/TWAS/TWAS_weights/GTEx.Spleen.P01/Spleen/Spleen.ENSG00000268658.1.wgt.RDat	LINC00664	19	21666176	21686040	0.293	rs12979207	2.98	rs7254018	0.173	-5.22	2.745	295	4	lasso	0.1119	2.32e-05	-2.75227	0.00592	1	0.319547
Lung	/home/control/data/users/william/Cytokine_pneumonia_lung_function/TWAS/TWAS_weights//Lung/Lung.ENSG00000136011.10.wgt.RDat	STAB2	12	104000000	104000000	0.2406	rs12817542	-3.67	rs1582880	0.175527	8.41	2.694	623	18	enet	0.15428	9.21e-16	2.75162	0.00593	1	0.319547
Spleen	/home/control/data/users/william/Cytokine_pneumonia_lung_function/TWAS/TWAS_weights/GTEx.Spleen.P01/Spleen/Spleen.ENSG00000272844.1.wgt.RDat	RP11-484K9.4	3	113000000	113000000	0.1934	rs4682461	-3.42	rs11918522	0.013357	-4.05	2.077	467	17	enet	0.03313	0.0161	-2.74771	0.006	1	0.322302
Lung	/home/control/data/users/william/Cytokine_pneumonia_lung_function/TWAS/TWAS_weights//Lung/Lung.ENSG00000232811.1.wgt.RDat	RP11-96K19.2	1	111000000	111000000	0.1241	rs3754033	2.63	rs7514102	-0.00262	3.89	1.283	614	47	enet	0.022	0.00212	2.74533	0.00604	1	0.323433
Whole_Blood	/home/control/data/users/william/Cytokine_pneumonia_lung_function/TWAS/TWAS_weights//Whole_Blood/Whole_Blood.ENSG00000196268.7.wgt.RDat	ZNF493	19	21579921	21610375	0.3158	rs2968084	-2.87	rs8112960	0.231731	-9.36	2.719	286	4	lasso	0.225526	2.56e-22	-2.7421	0.0061	1	0.325143
Whole_Blood	/home/control/data/users/william/Cytokine_pneumonia_lung_function/TWAS/TWAS_weights//Whole_Blood/Whole_Blood.ENSG00000253210.1.wgt.RDat	RP11-809O17.1	8	142000000	142000000	0.4602	rs1467073	3.78	rs7009780	0.317916	-10.86	-2.597	437	9	enet	0.299704	2.22e-30	2.74182	0.00611	1	0.325143
Lung	/home/control/data/users/william/Cytokine_pneumonia_lung_function/TWAS/TWAS_weights//Lung/Lung.ENSG00000168237.13.wgt.RDat	GLYCTK	3	52300000	52300000	0.2072	rs1133415	-3.04	rs9311474	0.135	7.36	2.266	340	22	enet	0.12744	3.83e-13	2.73892	0.00616	1	0.326786
Lung	/home/control/data/users/william/Cytokine_pneumonia_lung_function/TWAS/TWAS_weights//Lung/Lung.ENSG00000144230.12.wgt.RDat	GPR17	2	128000000	128000000	0.6904	rs13417920	-2.95	rs6754610	0.163	8.71	1.9165	390	16	lasso	0.406556	3.39e-45	2.73767	0.006188	1	0.32719
Whole_Blood	/home/control/data/users/william/Cytokine_pneumonia_lung_function/TWAS/TWAS_weights//Whole_Blood/Whole_Blood.ENSG00000160691.14.wgt.RDat	SHC1	1	155000000	155000000	0.2755	rs12748814	3.15	rs2089247	0.156	8.23	-2.4192	393	6	lasso	0.162307	5.17e-16	-2.73635	0.006213	1	0.32719
Spleen	/home/control/data/users/william/Cytokine_pneumonia_lung_function/TWAS/TWAS_weights/GTEx.Spleen.P01/Spleen/Spleen.ENSG00000125885.9.wgt.RDat	MCM8	20	5931298	5975852	0.5622	rs6053878	3.26	rs454422	0.041287	-5.84	-1.345	600	10	lasso	0.22005	1.6e-09	2.73398	0.00626	1	0.32719
Whole_Blood	/home/control/data/users/william/Cytokine_pneumonia_lung_function/TWAS/TWAS_weights//Whole_Blood/Whole_Blood.ENSG00000197457.5.wgt.RDat	STMN3	20	62271061	62284780	0.1453	rs310630	4.29	rs6011040	0.060786	-6.06	-3.479	432	18	enet	0.117247	8.8e-12	2.73213	0.00629	1	0.32719
Whole_Blood	/home/control/data/users/william/Cytokine_pneumonia_lung_function/TWAS/TWAS_weights//Whole_Blood/Whole_Blood.ENSG00000268278.1.wgt.RDat	RP11-420K14.1	19	21820776	21839102	0.1473	rs12979207	2.95	rs7254018	0.126066	-6.93	2.745	314	3	lasso	0.110832	3.4e-11	-2.7308	0.00632	1	0.32719
Lung	/home/control/data/users/william/Cytokine_pneumonia_lung_function/TWAS/TWAS_weights//Lung/Lung.ENSG00000268555.1.wgt.RDat	RP11-678G14.3	19	21753624	21770124	0.5146	rs12979207	2.99	rs7254018	0.45	-13.25	2.745	307	12	lasso	0.455	2.62e-52	-2.73041	0.006326	1	0.32719
Whole_Blood	/home/control/data/users/william/Cytokine_pneumonia_lung_function/TWAS/TWAS_weights//Whole_Blood/Whole_Blood.ENSG00000186704.8.wgt.RDat	DTX2P1	7	76600000	76600000	0.407	rs12704962	-3.2	rs35613536	0.114212	-7.31	1.645	251	251	blup	0.187934	1.64e-18	-2.72956	0.00634	1	0.32719
Whole_Blood	/home/control/data/users/william/Cytokine_pneumonia_lung_function/TWAS/TWAS_weights//Whole_Blood/Whole_Blood.ENSG00000268555.1.wgt.RDat	RP11-678G14.3	19	21753624	21770124	0.6492	rs12979207	2.99	rs7254018	0.534741	-14.2	2.745	307	8	enet	0.554916	1.56e-66	-2.72786	0.00637	1	0.32719
Lung	/home/control/data/users/william/Cytokine_pneumonia_lung_function/TWAS/TWAS_weights//Lung/Lung.ENSG00000260182.1.wgt.RDat	RP11-616M22.5	16	1307340	1308059	0.52	rs3751830	2.7	rs9927989	0.227757	-9.44	-1.891	447	8	lasso	0.40773	2.32e-45	2.7282	0.00637	1	0.32719
Lung	/home/control/data/users/william/Cytokine_pneumonia_lung_function/TWAS/TWAS_weights//Lung/Lung.ENSG00000108523.11.wgt.RDat	RNF167	17	4843547	4848517	0.0973	rs2302320	4.37	rs7225684	0.0126	3.91	2.006	445	13	enet	0.0209	0.0027	2.72568	0.006417	1	0.32719
Lung	/home/control/data/users/william/Cytokine_pneumonia_lung_function/TWAS/TWAS_weights//Lung/Lung.ENSG00000206527.5.wgt.RDat	PTPLB	3	123000000	123000000	0.1511	rs16834365	-2.79	rs11927656	-0.000772	3.79	1.031	366	21	enet	0.02826	0.000569	2.72514	0.00643	1	0.32719
Lung	/home/control/data/users/william/Cytokine_pneumonia_lung_function/TWAS/TWAS_weights//Lung/Lung.ENSG00000182141.5.wgt.RDat	ZNF708	19	21473962	21512227	0.2252	rs2968084	-2.87	rs4321312	0.182	8.5	-2.266	285	17	enet	0.226	3.74e-23	-2.72481	0.006434	1	0.32719
Whole_Blood	/home/control/data/users/william/Cytokine_pneumonia_lung_function/TWAS/TWAS_weights//Whole_Blood/Whole_Blood.ENSG00000142252.6.wgt.RDat	GEMIN7	19	45582453	45594782	0.1114	rs7246959	-3.49	rs3745157	0.070552	-5.23	2.722	368	1	lasso	0.063435	5.88e-07	-2.722	0.00649	1	0.32719
Whole_Blood	/home/control/data/users/william/Cytokine_pneumonia_lung_function/TWAS/TWAS_weights//Whole_Blood/Whole_Blood.ENSG00000136717.10.wgt.RDat	BIN1	2	128000000	128000000	0.43	rs10194375	-2.56	rs10194375	0.21	8.92	-2.562	461	10	lasso	0.251327	4.93e-25	-2.72175	0.00649	1	0.32719
Spleen	/home/control/data/users/william/Cytokine_pneumonia_lung_function/TWAS/TWAS_weights/GTEx.Spleen.P01/Spleen/Spleen.ENSG00000115073.6.wgt.RDat	ACTR1B	2	98300000	98300000	0.3866	rs17424787	-3.18	rs11692435	0.317	6.84	-2.673	145	6	lasso	0.283092	3.43e-12	-2.72064	0.006516	1	0.32719
Lung	/home/control/data/users/william/Cytokine_pneumonia_lung_function/TWAS/TWAS_weights//Lung/Lung.ENSG00000133710.11.wgt.RDat	SPINK5	5	147000000	148000000	0.1564	rs2277049	-2.67	rs6580511	0.029807	4.59	1.977	446	5	lasso	0.04784	9.54e-06	2.71975	0.00653	1	0.32719
Lung	/home/control/data/users/william/Cytokine_pneumonia_lung_function/TWAS/TWAS_weights//Lung/Lung.ENSG00000198521.7.wgt.RDat	ZNF43	19	21987752	22034927	0.1282	rs2968084	-2.87	rs1520068	0.0994	-6.36	2.718	294	2	lasso	0.0949	4.58e-10	-2.71931	0.006542	1	0.32719
Whole_Blood	/home/control/data/users/william/Cytokine_pneumonia_lung_function/TWAS/TWAS_weights//Whole_Blood/Whole_Blood.ENSG00000198521.7.wgt.RDat	ZNF43	19	21987752	22034927	0.1541	rs2968084	-2.87	rs8112960	0.112203	-6.67	2.719	294	5	lasso	0.109711	4.3e-11	-2.71805	0.00657	1	0.32719
Whole_Blood	/home/control/data/users/william/Cytokine_pneumonia_lung_function/TWAS/TWAS_weights//Whole_Blood/Whole_Blood.ENSG00000268340.1.wgt.RDat	RP3-477O4.16	20	34106682	34107108	0.0569	rs11167267	-2.58	rs6088721	-0.001431	-3.2	1.11	315	315	blup	0.005938	0.0748	-2.71801	0.00657	1	0.32719
Whole_Blood	/home/control/data/users/william/Cytokine_pneumonia_lung_function/TWAS/TWAS_weights//Whole_Blood/Whole_Blood.ENSG00000197013.5.wgt.RDat	ZNF429	19	21688366	21739072	0.6937	rs12979207	2.98	rs8112960	0.471803	-13.26	2.719	299	24	enet	0.553127	3.27e-66	-2.71733	0.00658	1	0.32719
Whole_Blood	/home/control/data/users/william/Cytokine_pneumonia_lung_function/TWAS/TWAS_weights//Whole_Blood/Whole_Blood.ENSG00000237037.5.wgt.RDat	NDUFA6-AS1	22	42486960	42535286	0.1606	rs5758689	-4.05	rs5758686	0.02633	4.98	-4.022	351	28	enet	0.098976	4.04e-10	-2.71723	0.00658	1	0.32719
Whole_Blood	/home/control/data/users/william/Cytokine_pneumonia_lung_function/TWAS/TWAS_weights//Whole_Blood/Whole_Blood.ENSG00000049246.10.wgt.RDat	PER3	1	7840000	7910000	0.0938	rs697672	-3.91	rs10462018	0.016	-4.14	1.429	458	2	lasso	0.029734	0.000524	-2.71692	0.006589	1	0.32719
Lung	/home/control/data/users/william/Cytokine_pneumonia_lung_function/TWAS/TWAS_weights//Lung/Lung.ENSG00000182502.2.wgt.RDat	ABHD17AP5	22	22469236	22472374	0.1444	rs735455	-3.08	rs5750526	-0.002632	3.39	0.355	427	427	blup	0.02386	0.00143	-2.71503	0.006627	1	0.327273
Whole_Blood	/home/control/data/users/william/Cytokine_pneumonia_lung_function/TWAS/TWAS_weights//Whole_Blood/Whole_Blood.ENSG00000213977.3.wgt.RDat	TAX1BP3	17	3566196	3571976	0.188	rs923375	-3.16	rs2235107	0.0912	6.05	-2.37	531	5	lasso	0.066117	3.42e-07	-2.71494	0.006629	1	0.327273
Lung	/home/control/data/users/william/Cytokine_pneumonia_lung_function/TWAS/TWAS_weights//Lung/Lung.ENSG00000268119.1.wgt.RDat	CTD-2561J22.5	19	21627043	21646710	0.3771	rs2968084	-2.87	rs8112960	0.26	-10.15	2.719	299	7	lasso	0.328	6.04e-35	-2.7131	0.006666	1	0.328152
Lung	/home/control/data/users/william/Cytokine_pneumonia_lung_function/TWAS/TWAS_weights//Lung/Lung.ENSG00000143156.9.wgt.RDat	NME7	1	169000000	169000000	0.2763	rs6025	3.5	rs1591733	0.261	-10.31	2.371	595	8	lasso	0.287	5.11e-30	-2.71039	0.00672	1	0.329859
Lung	/home/control/data/users/william/Cytokine_pneumonia_lung_function/TWAS/TWAS_weights//Lung/Lung.ENSG00000268658.1.wgt.RDat	LINC00664	19	21666176	21686040	0.261	rs12979207	2.98	rs7254018	0.191	-9.04	2.745	295	13	enet	0.209	2.26e-21	-2.7094	0.00674	1	0.329893
Whole_Blood	/home/control/data/users/william/Cytokine_pneumonia_lung_function/TWAS/TWAS_weights//Whole_Blood/Whole_Blood.ENSG00000100439.6.wgt.RDat	ABHD4	14	23100000	23100000	0.1462	rs17198040	-4.14	rs6572602	-0.001628	3.82	0.368	665	665	blup	0.0355	0.000164	-2.70806	0.00677	1	0.330415
Whole_Blood	/home/control/data/users/william/Cytokine_pneumonia_lung_function/TWAS/TWAS_weights//Whole_Blood/Whole_Blood.ENSG00000100603.9.wgt.RDat	SNW1	14	78200000	78200000	0.1683	rs10132900	-3.63	rs28445066	0.062378	5.86	-2.005	622	10	lasso	0.102	2.21e-10	-2.70354	0.00686	1	0.332423
Lung	/home/control/data/users/william/Cytokine_pneumonia_lung_function/TWAS/TWAS_weights//Lung/Lung.ENSG00000162643.8.wgt.RDat	WDR63	1	85500000	85600000	0.0921	rs11161573	-3.47	rs17120570	0.0328	-5.42	-2.213	580	6	enet	0.042	3.23e-05	2.70293	0.00687	1	0.332423
Spleen	/home/control/data/users/william/Cytokine_pneumonia_lung_function/TWAS/TWAS_weights/GTEx.Spleen.P01/Spleen/Spleen.ENSG00000223797.1.wgt.RDat	ENTPD3-AS1	3	40400000	40500000	0.2027	rs9837197	-3.35	rs2276870	0.12248	5.38	2.775	344	4	lasso	0.10151	5.56e-05	2.7026	0.00688	1	0.332423
Whole_Blood	/home/control/data/users/william/Cytokine_pneumonia_lung_function/TWAS/TWAS_weights//Whole_Blood/Whole_Blood.ENSG00000118804.7.wgt.RDat	FAM47E-STBD1	4	77200000	77200000	0.1942	rs4417996	-2.65	rs11737407	0.0559	-5.43	2.341	499	499	blup	0.04613	1.93e-05	-2.7021	0.006889	1	0.332423
Lung	/home/control/data/users/william/Cytokine_pneumonia_lung_function/TWAS/TWAS_weights//Lung/Lung.ENSG00000132507.13.wgt.RDat	EIF5A	17	7210318	7215774	0.3234	rs5415	3.11	rs4796398	0.232	9.46	-2.854	458	5	lasso	0.215	5.13e-22	-2.69901	0.006955	1	0.334443
Lung	/home/control/data/users/william/Cytokine_pneumonia_lung_function/TWAS/TWAS_weights//Lung/Lung.ENSG00000113212.4.wgt.RDat	PCDHB7	5	141000000	141000000	0.0636	rs991918	-2.7	rs251370	-0.002294	3.65	-1.709	447	447	blup	0.01216	0.0176	-2.69811	0.00697	1	0.334443
Whole_Blood	/home/control/data/users/william/Cytokine_pneumonia_lung_function/TWAS/TWAS_weights//Whole_Blood/Whole_Blood.ENSG00000064490.9.wgt.RDat	RFXANK	19	19303399	19311702	0.0894	rs11667922	-2.71	rs10408395	0.059737	4.83	2.159	330	4	lasso	0.033184	0.000261	2.69661	0.007	1	0.334941
Whole_Blood	/home/control/data/users/william/Cytokine_pneumonia_lung_function/TWAS/TWAS_weights//Whole_Blood/Whole_Blood.ENSG00000134287.5.wgt.RDat	ARF3	12	49300000	49400000	0.1789	rs7311091	-3.67	rs11168785	0.04937	5.52	1.791	338	7	lasso	0.05408	3.89e-06	2.69569	0.00702	1	0.33496
Lung	/home/control/data/users/william/Cytokine_pneumonia_lung_function/TWAS/TWAS_weights//Lung/Lung.ENSG00000223797.1.wgt.RDat	ENTPD3-AS1	3	40400000	40500000	0.1374	rs9837197	-3.35	rs6801859	0.212	9.08	2.694	345	1	lasso	0.20518	6.07e-21	2.694	0.00706	1	0.33593
Whole_Blood	/home/control/data/users/william/Cytokine_pneumonia_lung_function/TWAS/TWAS_weights//Whole_Blood/Whole_Blood.ENSG00000105928.9.wgt.RDat	DFNA5	7	24700000	24800000	0.2073	rs2526406	3.43	rs2106760	0.09861	6.72	2.701	631	23	enet	0.123716	2.23e-12	2.69286	0.00708	1	0.335946
Whole_Blood	/home/control/data/users/william/Cytokine_pneumonia_lung_function/TWAS/TWAS_weights//Whole_Blood/Whole_Blood.ENSG00000224652.1.wgt.RDat	LINC00885	3	196000000	196000000	0.1989	rs2550287	-2.72	rs6785122	0.00045	-4.34	-1.407	321	22	enet	0.018033	0.00568	2.68983	0.00715	1	0.337133
Whole_Blood	/home/control/data/users/william/Cytokine_pneumonia_lung_function/TWAS/TWAS_weights//Whole_Blood/Whole_Blood.ENSG00000268240.1.wgt.RDat	RP11-678G14.4	19	21770234	21777430	0.3092	rs12979207	3.01	rs8112960	0.233717	-9.38	2.719	307	4	lasso	0.238179	1.23e-23	-2.68868	0.00717	1	0.337133
Spleen	/home/control/data/users/william/Cytokine_pneumonia_lung_function/TWAS/TWAS_weights/GTEx.Spleen.P01/Spleen/Spleen.ENSG00000168268.6.wgt.RDat	NT5DC2	3	52600000	52600000	0.4116	rs1133415	-3.04	rs4475032	0.190036	-5.72	-3.017	372	10	lasso	0.18239	5.07e-08	2.68866	0.00717	1	0.337133
Lung	/home/control/data/users/william/Cytokine_pneumonia_lung_function/TWAS/TWAS_weights//Lung/Lung.ENSG00000166582.5.wgt.RDat	CENPV	17	16245848	16256813	0.0924	rs2302415	-4.31	rs3112521	0.0736	6	-2.383	285	8	lasso	0.0677	1.5e-07	-2.68635	0.007224	1	0.337133
Whole_Blood	/home/control/data/users/william/Cytokine_pneumonia_lung_function/TWAS/TWAS_weights//Whole_Blood/Whole_Blood.ENSG00000100347.10.wgt.RDat	SAMM50	22	44351301	44406411	0.3424	rs2294928	3.34	rs6006595	0.169716	-8.26	3.237	735	24	enet	0.176112	2.38e-17	-2.685	0.00725	1	0.337133
Lung	/home/control/data/users/william/Cytokine_pneumonia_lung_function/TWAS/TWAS_weights//Lung/Lung.ENSG00000168229.3.wgt.RDat	PTGDR	14	52700000	52700000	0.1057	rs1959524	2.79	rs9323228	0.0333	-4.51	1.88	569	5	lasso	0.04049	4.42e-05	-2.6839	0.007276	1	0.337133
Lung	/home/control/data/users/william/Cytokine_pneumonia_lung_function/TWAS/TWAS_weights//Lung/Lung.ENSG00000082258.8.wgt.RDat	CCNT2	2	136000000	136000000	0.2885	rs1374289	2.97	rs6705067	0.194	8.68	-2.917	372	6	lasso	0.185599	6.5e-19	-2.68308	0.007295	1	0.337133
Whole_Blood	/home/control/data/users/william/Cytokine_pneumonia_lung_function/TWAS/TWAS_weights//Whole_Blood/Whole_Blood.ENSG00000133706.13.wgt.RDat	LARS	5	145000000	146000000	0.0918	rs322467	-2.74	rs3828935	0.088468	5.98	-2.675	433	4	lasso	0.07826	2.88e-08	-2.6809	0.00734	1	0.337133
Whole_Blood	/home/control/data/users/william/Cytokine_pneumonia_lung_function/TWAS/TWAS_weights//Whole_Blood/Whole_Blood.ENSG00000107796.8.wgt.RDat	ACTA2	10	90700000	90800000	0.3279	rs9658691	3.54	rs7097572	0.244978	-9.6	-2.765	572	2	lasso	0.22928	1.05e-22	2.68018	0.00736	1	0.337133
Lung	/home/control/data/users/william/Cytokine_pneumonia_lung_function/TWAS/TWAS_weights//Lung/Lung.ENSG00000154252.11.wgt.RDat	GAL3ST2	2	243000000	243000000	0.2259	rs35320439	-2.9	rs3749155	0.0841	6.14	-2.028	203	21	enet	0.109037	2.17e-11	-2.67983	0.007366	1	0.337133
Lung	/home/control/data/users/william/Cytokine_pneumonia_lung_function/TWAS/TWAS_weights//Lung/Lung.ENSG00000187231.9.wgt.RDat	SESTD1	2	180000000	180000000	0.1602	rs9288032	-3.9	rs12622075	0.13	-7.12	2.48	510	3	lasso	0.117918	3.12e-12	-2.67957	0.007372	1	0.337133
Lung	/home/control/data/users/william/Cytokine_pneumonia_lung_function/TWAS/TWAS_weights//Lung/Lung.ENSG00000260589.1.wgt.RDat	RP11-390B4.5	10	17700000	17700000	0.0533	rs2243617	3.01	rs2688789	0.00899	3.86	1.867	352	5	enet	0.03752	8.21e-05	2.67792	0.00741	1	0.337133
Lung	/home/control/data/users/william/Cytokine_pneumonia_lung_function/TWAS/TWAS_weights//Lung/Lung.ENSG00000117013.10.wgt.RDat	KCNQ4	1	41200000	41300000	0.1611	rs3819842	-3.46	rs1359893	0.00881	3.96	-2.9	414	4	lasso	0.0207	0.0028	-2.67731	0.00742	1	0.337133
Lung	/home/control/data/users/william/Cytokine_pneumonia_lung_function/TWAS/TWAS_weights//Lung/Lung.ENSG00000235944.3.wgt.RDat	ZNF815P	7	5860000	5890000	0.0742	rs4724739	3.47	rs6969131	0.002543	-3.88	2.068	336	5	enet	0.01079	0.0237	-2.67734	0.007421	1	0.337133
Spleen	/home/control/data/users/william/Cytokine_pneumonia_lung_function/TWAS/TWAS_weights/GTEx.Spleen.P01/Spleen/Spleen.ENSG00000157833.8.wgt.RDat	GAREML	2	26400000	26400000	0.2758	rs17005349	-2.69	rs6727974	0.0202	-3.71	1.842	344	41	enet	0.116181	1.62e-05	-2.67664	0.007437	1	0.337133
Spleen	/home/control/data/users/william/Cytokine_pneumonia_lung_function/TWAS/TWAS_weights/GTEx.Spleen.P01/Spleen/Spleen.ENSG00000110871.10.wgt.RDat	COQ5	12	121000000	121000000	0.383	rs7956304	2.76	rs2235218	0.344293	7.1	2.367	407	6	lasso	0.33252	1.93e-14	2.67592	0.00745	1	0.337133
Whole_Blood	/home/control/data/users/william/Cytokine_pneumonia_lung_function/TWAS/TWAS_weights//Whole_Blood/Whole_Blood.ENSG00000272823.1.wgt.RDat	RP11-295M18.6	1	221000000	221000000	0.2013	rs2642420	3.43	rs11118622	0.105	6.48	-2.617	402	12	enet	0.109625	4.38e-11	-2.67553	0.007461	1	0.337133
Whole_Blood	/home/control/data/users/william/Cytokine_pneumonia_lung_function/TWAS/TWAS_weights//Whole_Blood/Whole_Blood.ENSG00000125618.12.wgt.RDat	PAX8	2	114000000	114000000	0.3568	rs1015754	-3.93	rs11123172	0.266	-9.97	-2.896	461	34	enet	0.290013	2.8e-29	2.67457	0.00748	1	0.337133
Lung	/home/control/data/users/william/Cytokine_pneumonia_lung_function/TWAS/TWAS_weights//Lung/Lung.ENSG00000260686.1.wgt.RDat	CTB-36H16.2	5	122000000	122000000	0.0742	rs10079941	-3.17	rs10050385	0.035394	-5.25	1.237	446	446	blup	0.02763	0.000649	-2.67449	0.00748	1	0.337133
Lung	/home/control/data/users/william/Cytokine_pneumonia_lung_function/TWAS/TWAS_weights//Lung/Lung.ENSG00000105404.6.wgt.RDat	RABAC1	19	42460833	42463542	0.0863	rs3745231	2.75	rs10416824	0.0483	4.76	-2.242	230	230	blup	0.0387	6.45e-05	-2.67205	0.007539	1	0.338898
Whole_Blood	/home/control/data/users/william/Cytokine_pneumonia_lung_function/TWAS/TWAS_weights//Whole_Blood/Whole_Blood.ENSG00000169994.14.wgt.RDat	MYO7B	2	128000000	128000000	0.3595	rs13417920	-2.95	rs2244871	0.197	-8.86	-1.979	416	4	lasso	0.268298	7.2e-27	2.67124	0.00756	1	0.33895
Spleen	/home/control/data/users/william/Cytokine_pneumonia_lung_function/TWAS/TWAS_weights/GTEx.Spleen.P01/Spleen/Spleen.ENSG00000157782.5.wgt.RDat	CABP1	12	121000000	121000000	0.136	rs7956304	2.76	rs11065286	0.013288	3.43	-0.792	420	420	blup	0.05205	0.00334	-2.66843	0.00762	1	0.340746
Whole_Blood	/home/control/data/users/william/Cytokine_pneumonia_lung_function/TWAS/TWAS_weights//Whole_Blood/Whole_Blood.ENSG00000108278.7.wgt.RDat	ZNHIT3	17	34842473	34855154	0.3097	rs8067751	-3.02	rs4796224	0.183	-8.31	2.33	345	24	enet	0.147126	1.45e-14	-2.6674	0.007644	1	0.340926
Spleen	/home/control/data/users/william/Cytokine_pneumonia_lung_function/TWAS/TWAS_weights/GTEx.Spleen.P01/Spleen/Spleen.ENSG00000198874.8.wgt.RDat	TYW1	7	66500000	66700000	0.2934	rs7794580	3.96	rs4717344	0.133	4.65	2.4626	257	3	lasso	0.13751	2.62e-06	2.66635	0.007668	1	0.341106
Whole_Blood	/home/control/data/users/william/Cytokine_pneumonia_lung_function/TWAS/TWAS_weights//Whole_Blood/Whole_Blood.ENSG00000177628.11.wgt.RDat	GBA	1	155000000	155000000	0.2681	rs12748814	3.15	rs1045253	0.233	9.37	2.485	318	3	lasso	0.235033	2.62e-23	2.66262	0.007754	1	0.344036
Spleen	/home/control/data/users/william/Cytokine_pneumonia_lung_function/TWAS/TWAS_weights/GTEx.Spleen.P01/Spleen/Spleen.ENSG00000140386.8.wgt.RDat	SCAPER	15	76600000	77200000	0.3308	rs12591100	3.17	rs3812908	0.43285	8.23	2.59	233	5	lasso	0.42824	2.67e-19	2.65948	0.007826	1	0.34602
Spleen	/home/control/data/users/william/Cytokine_pneumonia_lung_function/TWAS/TWAS_weights/GTEx.Spleen.P01/Spleen/Spleen.ENSG00000164211.8.wgt.RDat	STARD4	5	111000000	111000000	0.2356	rs26053	3.51	rs17458866	0.0919	4.79	-0.192	460	460	blup	0.07973	0.000341	-2.6581	0.00786	1	0.34602
Lung	/home/control/data/users/william/Cytokine_pneumonia_lung_function/TWAS/TWAS_weights//Lung/Lung.ENSG00000008324.6.wgt.RDat	SS18L2	3	42600000	42600000	0.1827	rs4383487	3.29	rs2271186	0.0949	-6.24	2.286	471	471	blup	0.09742	2.68e-10	-2.657	0.00788	1	0.34602
Lung	/home/control/data/users/william/Cytokine_pneumonia_lung_function/TWAS/TWAS_weights//Lung/Lung.ENSG00000115073.6.wgt.RDat	ACTR1B	2	98300000	98300000	0.39	rs17424787	-3.18	rs11692435	0.224	9.4	-2.673	145	2	lasso	0.218182	2.57e-22	-2.65668	0.007891	1	0.34602
Whole_Blood	/home/control/data/users/william/Cytokine_pneumonia_lung_function/TWAS/TWAS_weights//Whole_Blood/Whole_Blood.ENSG00000183103.6.wgt.RDat	LYPD4	19	42341148	42348760	0.0655	rs3745231	2.75	rs7251960	0.036716	-4.94	-2.158	251	251	blup	0.029486	0.00055	2.65638	0.0079	1	0.34602
Lung	/home/control/data/users/william/Cytokine_pneumonia_lung_function/TWAS/TWAS_weights//Lung/Lung.ENSG00000186704.8.wgt.RDat	DTX2P1	7	76600000	76600000	0.1521	rs12704962	-3.2	rs3930017	0.01735	-3.9	0.139	251	13	enet	0.05739	1.3e-06	-2.65484	0.007935	1	0.346664
Spleen	/home/control/data/users/william/Cytokine_pneumonia_lung_function/TWAS/TWAS_weights/GTEx.Spleen.P01/Spleen/Spleen.ENSG00000226524.2.wgt.RDat	RP1-102H19.8	6	88100000	88100000	0.1167	rs9450765	-3.78	rs2207144	0.015066	-4.06	2.042	417	417	blup	0.05587	0.00244	-2.6522	0.007996	1	0.348438
Whole_Blood	/home/control/data/users/william/Cytokine_pneumonia_lung_function/TWAS/TWAS_weights//Whole_Blood/Whole_Blood.ENSG00000013523.5.wgt.RDat	ANGEL1	14	77300000	77300000	0.1949	rs10141355	3.59	rs17184075	0.012823	4.94	1.327	573	20	enet	0.0505	8e-06	2.64932	0.00807	1	0.350768
Lung	/home/control/data/users/william/Cytokine_pneumonia_lung_function/TWAS/TWAS_weights//Lung/Lung.ENSG00000145723.12.wgt.RDat	GIN1	5	102000000	102000000	0.0492	rs258240	-3.64	rs39666	0.004816	3.83	-1.756	320	320	blup	0.01115	0.0219	-2.64349	0.00821	1	0.355938
Spleen	/home/control/data/users/william/Cytokine_pneumonia_lung_function/TWAS/TWAS_weights/GTEx.Spleen.P01/Spleen/Spleen.ENSG00000185442.8.wgt.RDat	FAM174B	15	93200000	93400000	0.2975	rs17540498	3.01	rs2278519	0.073154	-3.84	-2.755	657	8	lasso	0.02915	0.0225	2.64164	0.008251	1	0.355938
Lung	/home/control/data/users/william/Cytokine_pneumonia_lung_function/TWAS/TWAS_weights//Lung/Lung.ENSG00000185627.13.wgt.RDat	PSMD13	11	237000	253000	0.2894	rs11246136	-3.43	rs2272563	0.203	9.17	2.586	294	6	lasso	0.200921	1.69e-20	2.64128	0.00826	1	0.355938
Whole_Blood	/home/control/data/users/william/Cytokine_pneumonia_lung_function/TWAS/TWAS_weights//Whole_Blood/Whole_Blood.ENSG00000173221.9.wgt.RDat	GLRX	5	95100000	95200000	0.1639	rs2161313	3.38	rs12513728	0.024442	4.49	1.522	389	8	lasso	0.02699	0.000913	2.6396	0.0083	1	0.355938
Lung	/home/control/data/users/william/Cytokine_pneumonia_lung_function/TWAS/TWAS_weights//Lung/Lung.ENSG00000145730.16.wgt.RDat	PAM	5	102000000	102000000	0.0591	rs258240	-3.64	rs2545581	0.021713	-4.01	-3.331	306	306	blup	0.01285	0.0151	2.63807	0.00834	1	0.355938
Lung	/home/control/data/users/william/Cytokine_pneumonia_lung_function/TWAS/TWAS_weights//Lung/Lung.ENSG00000141452.5.wgt.RDat	C18orf8	18	21083473	21110576	0.16	rs1788823	3.35	rs303760	0.095456	-6.25	2.506	346	22	enet	0.090823	1.1e-09	-2.6377	0.00835	1	0.355938
Lung	/home/control/data/users/william/Cytokine_pneumonia_lung_function/TWAS/TWAS_weights//Lung/Lung.ENSG00000145725.15.wgt.RDat	PPIP5K2	5	102000000	103000000	0.0758	rs258240	-3.64	rs246906	-0.000482	-3.92	-2.069	320	320	blup	0.02691	0.000755	2.63631	0.00838	1	0.355938
Whole_Blood	/home/control/data/users/william/Cytokine_pneumonia_lung_function/TWAS/TWAS_weights//Whole_Blood/Whole_Blood.ENSG00000115073.6.wgt.RDat	ACTR1B	2	98300000	98300000	0.3396	rs17424787	-3.18	rs11692435	0.183	8.29	-2.673	145	3	lasso	0.179957	9.99e-18	-2.6355	0.0084	1	0.355938
Spleen	/home/control/data/users/william/Cytokine_pneumonia_lung_function/TWAS/TWAS_weights/GTEx.Spleen.P01/Spleen/Spleen.ENSG00000162869.11.wgt.RDat	PPP1R21	2	48700000	48700000	0.3554	rs11682325	3.73	rs17037360	0.0519	4.82	-1	428	7	lasso	0.067604	0.000927	-2.63518	0.008409	1	0.355938
Whole_Blood	/home/control/data/users/william/Cytokine_pneumonia_lung_function/TWAS/TWAS_weights//Whole_Blood/Whole_Blood.ENSG00000223797.1.wgt.RDat	ENTPD3-AS1	3	40400000	40500000	0.1108	rs9837197	-3.35	rs6801859	0.151681	7.78	2.694	345	3	lasso	0.146781	1.56e-14	2.63509	0.00841	1	0.355938
Whole_Blood	/home/control/data/users/william/Cytokine_pneumonia_lung_function/TWAS/TWAS_weights//Whole_Blood/Whole_Blood.ENSG00000127831.6.wgt.RDat	VIL1	2	219000000	219000000	0.0813	rs6704575	3.05	rs921968	0.0237	-4.63	3.034	380	3	lasso	0.037537	0.000109	-2.63457	0.00842	1	0.355938
Spleen	/home/control/data/users/william/Cytokine_pneumonia_lung_function/TWAS/TWAS_weights/GTEx.Spleen.P01/Spleen/Spleen.ENSG00000108509.16.wgt.RDat	CAMTA2	17	4871287	4890939	0.3624	rs2302320	4.37	rs426475	0.076208	4.68	2.921	426	7	lasso	0.182	5.28e-08	2.63397	0.008439	1	0.355938
Lung	/home/control/data/users/william/Cytokine_pneumonia_lung_function/TWAS/TWAS_weights//Lung/Lung.ENSG00000184939.11.wgt.RDat	ZFP90	16	68563993	68609975	0.2875	rs1170444	-2.64	rs1170445	0.256339	-9.91	-2.631	310	3	lasso	0.2512	6.6e-26	2.631	0.00851	1	0.356483
Whole_Blood	/home/control/data/users/william/Cytokine_pneumonia_lung_function/TWAS/TWAS_weights//Whole_Blood/Whole_Blood.ENSG00000204147.5.wgt.RDat	ASAH2B	10	52500000	52600000	0.1069	rs4382847	-2.81	rs12768916	0.005977	4.29	-2.018	465	465	blup	0.02096	0.00311	-2.63057	0.00852	1	0.356483
Lung	/home/control/data/users/william/Cytokine_pneumonia_lung_function/TWAS/TWAS_weights//Lung/Lung.ENSG00000112249.9.wgt.RDat	ASCC3	6	101000000	101000000	0.2049	rs6930051	2.57	rs9485417	0.0852	-6.2	2.315	307	17	enet	0.08568	3.31e-09	-2.63057	0.008524	1	0.356483
Spleen	/home/control/data/users/william/Cytokine_pneumonia_lung_function/TWAS/TWAS_weights/GTEx.Spleen.P01/Spleen/Spleen.ENSG00000109047.7.wgt.RDat	RCVRN	17	9799637	9808938	0.5448	rs2270121	3.47	rs4668	0.356779	7.28	3.074	635	7	lasso	0.359	1.07e-15	2.62919	0.008559	1	0.356483
Whole_Blood	/home/control/data/users/william/Cytokine_pneumonia_lung_function/TWAS/TWAS_weights//Whole_Blood/Whole_Blood.ENSG00000134463.10.wgt.RDat	ECHDC3	10	11800000	11800000	0.2346	rs17554109	-2.69	rs3829154	0.030703	-5.41	1.98	474	9	lasso	0.02071	0.00328	-2.62934	0.00856	1	0.356483
Whole_Blood	/home/control/data/users/william/Cytokine_pneumonia_lung_function/TWAS/TWAS_weights//Whole_Blood/Whole_Blood.ENSG00000171840.7.wgt.RDat	NINJ2	12	673000	773000	0.2632	rs477623	3.06	rs11063838	0.109924	-6.51	-1.793	443	40	enet	0.12711	1.08e-12	2.62799	0.00859	1	0.356483
Whole_Blood	/home/control/data/users/william/Cytokine_pneumonia_lung_function/TWAS/TWAS_weights//Whole_Blood/Whole_Blood.ENSG00000204859.7.wgt.RDat	ZBTB48	1	6640000	6650000	0.1058	rs709208	3.21	rs201171	0.0504	5.22	2.936	434	10	enet	0.059132	1.4e-06	2.62765	0.008598	1	0.356483
Whole_Blood	/home/control/data/users/william/Cytokine_pneumonia_lung_function/TWAS/TWAS_weights//Whole_Blood/Whole_Blood.ENSG00000100100.8.wgt.RDat	PIK3IP1	22	31677579	31688484	0.0998	rs12485048	3.67	rs2027982	0.047843	-4.43	-2.382	346	346	blup	0.041171	5.23e-05	2.62626	0.00863	1	0.356907
Spleen	/home/control/data/users/william/Cytokine_pneumonia_lung_function/TWAS/TWAS_weights/GTEx.Spleen.P01/Spleen/Spleen.ENSG00000066427.17.wgt.RDat	ATXN3	14	92500000	92600000	0.192	rs2284340	-4.3	rs1048755	0.154	5.01	2.745	524	3	lasso	0.1415	1.86e-06	2.6256	0.00865	1	0.356907
Whole_Blood	/home/control/data/users/william/Cytokine_pneumonia_lung_function/TWAS/TWAS_weights//Whole_Blood/Whole_Blood.ENSG00000154429.6.wgt.RDat	CCSAP	1	229000000	229000000	0.2085	rs11580918	-3.08	rs237802	0.125	7.08	2.456	477	35	enet	0.140067	6.71e-14	2.62296	0.008717	1	0.358804
Spleen	/home/control/data/users/william/Cytokine_pneumonia_lung_function/TWAS/TWAS_weights/GTEx.Spleen.P01/Spleen/Spleen.ENSG00000261372.1.wgt.RDat	RP11-529H20.6	14	92500000	92500000	0.575	rs2284340	-4.3	rs1048755	0.371	7.58	2.745	508	12	lasso	0.38806	3.59e-17	2.6192	0.00881	1	0.360343
Lung	/home/control/data/users/william/Cytokine_pneumonia_lung_function/TWAS/TWAS_weights//Lung/Lung.ENSG00000104660.13.wgt.RDat	LEPROTL1	8	30000000	30000000	0.138	rs10089684	-3.04	rs4733354	0.043713	5.99	-2.66	382	8	lasso	0.077631	1.83e-08	-2.61816	0.00884	1	0.360343
Spleen	/home/control/data/users/william/Cytokine_pneumonia_lung_function/TWAS/TWAS_weights/GTEx.Spleen.P01/Spleen/Spleen.ENSG00000136014.7.wgt.RDat	USP44	12	95900000	95900000	0.316	rs10859971	4.01	rs6538657	0.014754	-3.82	1.71	612	612	blup	0.05085	0.00369	-2.61662	0.00888	1	0.360343
Whole_Blood	/home/control/data/users/william/Cytokine_pneumonia_lung_function/TWAS/TWAS_weights//Whole_Blood/Whole_Blood.ENSG00000115216.9.wgt.RDat	NRBP1	2	27700000	27700000	0.162	rs1728918	2.85	rs780110	0.0846	-5.78	-2.194	300	20	enet	0.05608	2.6e-06	2.61491	0.00892	1	0.360343
Lung	/home/control/data/users/william/Cytokine_pneumonia_lung_function/TWAS/TWAS_weights//Lung/Lung.ENSG00000272983.1.wgt.RDat	RP11-508N22.12	10	38400000	38400000	0.2484	rs2472160	2.29	rs17587699	0.0658	-6.25	-1.97083	220	8	lasso	0.094359	5.17e-10	2.61337	0.00897	1	0.360343
Whole_Blood	/home/control/data/users/william/Cytokine_pneumonia_lung_function/TWAS/TWAS_weights//Whole_Blood/Whole_Blood.ENSG00000170425.3.wgt.RDat	ADORA2B	17	15848231	15879060	0.2016	rs2302415	-4.31	rs10491104	0.0852	6.41	-3.25	296	32	enet	0.119263	5.74e-12	-2.613	0.008975	1	0.360343
Spleen	/home/control/data/users/william/Cytokine_pneumonia_lung_function/TWAS/TWAS_weights/GTEx.Spleen.P01/Spleen/Spleen.ENSG00000145725.15.wgt.RDat	PPIP5K2	5	102000000	103000000	0.142	rs258240	-3.64	rs246912	0.124	5.48	-2.096	320	320	blup	0.13408	3.52e-06	-2.6119	0.009	1	0.360343
Lung	/home/control/data/users/william/Cytokine_pneumonia_lung_function/TWAS/TWAS_weights//Lung/Lung.ENSG00000095917.9.wgt.RDat	TPSD1	16	1306060	1308532	0.6157	rs3751830	2.7	rs9927989	0.221213	-10.01	-1.891	448	6	lasso	0.48253	1.55e-56	2.612	0.009	1	0.360343
Lung	/home/control/data/users/william/Cytokine_pneumonia_lung_function/TWAS/TWAS_weights//Lung/Lung.ENSG00000270164.1.wgt.RDat	AC006129.4	19	42041545	42043266	0.3343	rs12985771	2.49	rs2231943	0.0454	-5.38	-1.884	318	6	lasso	0.0761	2.51e-08	2.61079	0.009033	1	0.360343
Whole_Blood	/home/control/data/users/william/Cytokine_pneumonia_lung_function/TWAS/TWAS_weights//Whole_Blood/Whole_Blood.ENSG00000227740.1.wgt.RDat	RP11-318C24.2	1	176000000	176000000	0.1026	rs11810706	3.12	rs10913128	0.0671	5.35	-2.548	395	4	lasso	0.054996	3.23e-06	-2.60944	0.009069	1	0.360343
Lung	/home/control/data/users/william/Cytokine_pneumonia_lung_function/TWAS/TWAS_weights//Lung/Lung.ENSG00000154217.10.wgt.RDat	PITPNC1	17	65373575	65693372	0.0959	rs2949950	-3.36	rs2240648	0.00402	-3.04	2.287	404	404	blup	0.0148	0.00986	-2.60896	0.009082	1	0.360343
Whole_Blood	/home/control/data/users/william/Cytokine_pneumonia_lung_function/TWAS/TWAS_weights//Whole_Blood/Whole_Blood.ENSG00000270164.1.wgt.RDat	AC006129.4	19	42041545	42043266	0.1242	rs12985771	2.49	rs4803480	0.012209	4.23	2.076	318	4	lasso	0.02457	0.00149	2.60861	0.00909	1	0.360343
Spleen	/home/control/data/users/william/Cytokine_pneumonia_lung_function/TWAS/TWAS_weights/GTEx.Spleen.P01/Spleen/Spleen.ENSG00000089876.7.wgt.RDat	DHX32	10	128000000	128000000	0.2402	rs11244857	-4.11	rs10794036	0.148974	-5.31	-2.5654	603	6	lasso	0.12313	8.98e-06	2.60662	0.00914	1	0.360343
Spleen	/home/control/data/users/william/Cytokine_pneumonia_lung_function/TWAS/TWAS_weights/GTEx.Spleen.P01/Spleen/Spleen.ENSG00000132507.13.wgt.RDat	EIF5A	17	7210318	7215774	0.3412	rs5415	3.11	rs3809811	0.157046	6.08	-2.505	458	4	lasso	0.183	4.84e-08	-2.60623	0.009154	1	0.360343
Lung	/home/control/data/users/william/Cytokine_pneumonia_lung_function/TWAS/TWAS_weights//Lung/Lung.ENSG00000100485.7.wgt.RDat	SOS2	14	50600000	50700000	0.1554	rs9323181	3.33	rs8020226	0.0914	6.4	-2.558	358	2	lasso	0.09027	1.24e-09	-2.6051	0.009184	1	0.360343
Lung	/home/control/data/users/william/Cytokine_pneumonia_lung_function/TWAS/TWAS_weights//Lung/Lung.ENSG00000132522.11.wgt.RDat	GPS2	17	7214643	7218883	0.0965	rs5415	3.11	rs7216490	0.0391	4.68	-2.47	460	3	lasso	0.0291	0.000472	-2.60463	0.009197	1	0.360343
Lung	/home/control/data/users/william/Cytokine_pneumonia_lung_function/TWAS/TWAS_weights//Lung/Lung.ENSG00000132768.9.wgt.RDat	DPH2	1	44400000	44400000	0.1443	rs607062	-3.74	rs3791120	0.00639	4.06	-2.614	412	412	blup	0.0141	0.0115	-2.60439	0.0092	1	0.360343
Whole_Blood	/home/control/data/users/william/Cytokine_pneumonia_lung_function/TWAS/TWAS_weights//Whole_Blood/Whole_Blood.ENSG00000084110.6.wgt.RDat	HAL	12	96400000	96400000	0.1368	rs10859971	4.01	rs17025122	0.002532	-3.73	1.848	556	6	lasso	0.00129	0.225	-2.60394	0.00922	1	0.360343
Whole_Blood	/home/control/data/users/william/Cytokine_pneumonia_lung_function/TWAS/TWAS_weights//Whole_Blood/Whole_Blood.ENSG00000144580.9.wgt.RDat	RQCD1	2	219000000	219000000	0.1205	rs6704575	3.05	rs6720403	0.163	-8.21	2.524	364	6	lasso	0.158688	1.15e-15	-2.60314	0.00924	1	0.360343
Spleen	/home/control/data/users/william/Cytokine_pneumonia_lung_function/TWAS/TWAS_weights/GTEx.Spleen.P01/Spleen/Spleen.ENSG00000049167.9.wgt.RDat	ERCC8	5	60200000	60200000	0.1521	rs124899	-2.77	rs158935	0.0266	4.58	-2.688	310	10	enet	0.09378	0.000106	-2.6029	0.00924	1	0.360343
Whole_Blood	/home/control/data/users/william/Cytokine_pneumonia_lung_function/TWAS/TWAS_weights//Whole_Blood/Whole_Blood.ENSG00000196968.6.wgt.RDat	FUT11	10	75500000	75500000	0.0787	rs3180427	3.68	rs4746139	0.020788	-4.49	-1.923	241	241	blup	0.03253	0.000298	2.60183	0.00927	1	0.360343
Whole_Blood	/home/control/data/users/william/Cytokine_pneumonia_lung_function/TWAS/TWAS_weights//Whole_Blood/Whole_Blood.ENSG00000141452.5.wgt.RDat	C18orf8	18	21083473	21110576	0.1667	rs1788823	3.35	rs891389	0.083	-5.87	2.52	346	5	lasso	0.0874	4.43e-09	-2.6019	0.00927	1	0.360343
Spleen	/home/control/data/users/william/Cytokine_pneumonia_lung_function/TWAS/TWAS_weights/GTEx.Spleen.P01/Spleen/Spleen.ENSG00000169994.14.wgt.RDat	MYO7B	2	128000000	128000000	0.6431	rs13417920	-2.95	rs2245711	0.459	-8.2	-2.543	415	10	lasso	0.452992	1.1e-20	2.60145	0.009283	1	0.360343
Spleen	/home/control/data/users/william/Cytokine_pneumonia_lung_function/TWAS/TWAS_weights/GTEx.Spleen.P01/Spleen/Spleen.ENSG00000133706.13.wgt.RDat	LARS	5	145000000	146000000	0.4342	rs322467	-2.74	rs3749994	0.502	8.87	-2.628	432	8	lasso	0.51696	1.42e-24	-2.6005	0.00931	1	0.360343
Lung	/home/control/data/users/william/Cytokine_pneumonia_lung_function/TWAS/TWAS_weights//Lung/Lung.ENSG00000082212.7.wgt.RDat	ME2	18	48405419	48474691	0.1172	rs2119547	-2.86	rs654136	-0.001448	-3.7	-1.161	436	436	blup	0.048547	8.23e-06	2.6006	0.00931	1	0.360343
Whole_Blood	/home/control/data/users/william/Cytokine_pneumonia_lung_function/TWAS/TWAS_weights//Whole_Blood/Whole_Blood.ENSG00000213625.4.wgt.RDat	LEPROT	1	65900000	65900000	0.7689	rs12566370	-3.36	rs9436297	0.271	10.16	-1.636	443	40	enet	0.298062	3.42e-30	-2.59857	0.009361	1	0.360343
Whole_Blood	/home/control/data/users/william/Cytokine_pneumonia_lung_function/TWAS/TWAS_weights//Whole_Blood/Whole_Blood.ENSG00000135913.6.wgt.RDat	USP37	2	219000000	219000000	0.0898	rs6704575	3.05	rs2710246	0.0251	4.32	2.569	364	2	lasso	0.011047	0.0245	2.59842	0.00937	1	0.360343
Spleen	/home/control/data/users/william/Cytokine_pneumonia_lung_function/TWAS/TWAS_weights/GTEx.Spleen.P01/Spleen/Spleen.ENSG00000203871.4.wgt.RDat	C6orf164	6	88100000	88100000	0.1521	rs9450765	-3.78	rs451465	0.15331	-5.32	2.86	420	4	lasso	0.16137	3.29e-07	-2.5979	0.009379	1	0.360343
Whole_Blood	/home/control/data/users/william/Cytokine_pneumonia_lung_function/TWAS/TWAS_weights//Whole_Blood/Whole_Blood.ENSG00000267100.1.wgt.RDat	ILF3-AS1	19	10762538	10764520	0.0641	rs2738039	-3.02	rs10948	0.03907	-4.54	-2.973	373	3	lasso	0.026553	0.000997	2.59736	0.00939	1	0.360343
Lung	/home/control/data/users/william/Cytokine_pneumonia_lung_function/TWAS/TWAS_weights//Lung/Lung.ENSG00000175166.12.wgt.RDat	PSMD2	3	184000000	184000000	0.2117	rs11545169	-3.91	rs6845	0.112	-6.86	-2.617	527	5	lasso	0.10092	1.26e-10	2.59725	0.0094	1	0.360343
Lung	/home/control/data/users/william/Cytokine_pneumonia_lung_function/TWAS/TWAS_weights//Lung/Lung.ENSG00000133706.13.wgt.RDat	LARS	5	145000000	146000000	0.2741	rs322467	-2.74	rs2895649	0.303506	11.33	-2.633	433	32	enet	0.31768	1.25e-33	-2.59514	0.00946	1	0.360343
Spleen	/home/control/data/users/william/Cytokine_pneumonia_lung_function/TWAS/TWAS_weights/GTEx.Spleen.P01/Spleen/Spleen.ENSG00000143156.9.wgt.RDat	NME7	1	169000000	169000000	0.3002	rs6025	3.5	rs10753786	0.333	-7.06	2.663	594	26	enet	0.31542	1.2e-13	-2.5948	0.009464	1	0.360343
Spleen	/home/control/data/users/william/Cytokine_pneumonia_lung_function/TWAS/TWAS_weights/GTEx.Spleen.P01/Spleen/Spleen.ENSG00000181885.14.wgt.RDat	CLDN7	17	7163260	7167302	0.6341	rs5415	3.11	rs2074218	0.513599	8.69	2.41	469	11	lasso	0.471	9.82e-22	2.59476	0.009466	1	0.360343
Lung	/home/control/data/users/william/Cytokine_pneumonia_lung_function/TWAS/TWAS_weights//Lung/Lung.ENSG00000169682.13.wgt.RDat	SPNS1	16	28985542	28995869	0.1714	rs4788069	4.52	rs12933229	0.06579	-6.28	-0.837	187	25	enet	0.11803	3.04e-12	2.5934	0.0095	1	0.360343
Whole_Blood	/home/control/data/users/william/Cytokine_pneumonia_lung_function/TWAS/TWAS_weights//Whole_Blood/Whole_Blood.ENSG00000236675.1.wgt.RDat	MTX1P1	1	155000000	155000000	0.1115	rs12748814	3.15	rs2236863	0.0184	3.99	2.395	328	2	lasso	0.01997	0.00381	2.59333	0.009505	1	0.360343
Lung	/home/control/data/users/william/Cytokine_pneumonia_lung_function/TWAS/TWAS_weights//Lung/Lung.ENSG00000196950.9.wgt.RDat	SLC39A10	2	196000000	197000000	0.1517	rs1371122	4.1	rs4850376	0.159	-8.21	2.482	338	20	enet	0.157337	4.59e-16	-2.59221	0.009536	1	0.360343
Lung	/home/control/data/users/william/Cytokine_pneumonia_lung_function/TWAS/TWAS_weights//Lung/Lung.ENSG00000115568.11.wgt.RDat	ZNF142	2	220000000	220000000	0.0641	rs6704575	3.05	rs2278529	0.00258	3.69	2.778	371	371	blup	0.016763	0.00648	2.59191	0.009544	1	0.360343
Lung	/home/control/data/users/william/Cytokine_pneumonia_lung_function/TWAS/TWAS_weights//Lung/Lung.ENSG00000243789.6.wgt.RDat	JMJD7	15	42100000	42100000	0.2283	rs1200348	-3.73	rs3743024	0.178351	8.42	1.976	410	9	lasso	0.20958	2.09e-21	2.59149	0.009556	1	0.360343
Spleen	/home/control/data/users/william/Cytokine_pneumonia_lung_function/TWAS/TWAS_weights/GTEx.Spleen.P01/Spleen/Spleen.ENSG00000136378.10.wgt.RDat	ADAMTS7	15	79100000	79100000	0.2683	rs569207	-4.94	rs12899147	0.052988	-4.11	2.5011	420	420	blup	0.10804	3.22e-05	-2.59002	0.009597	1	0.361092
Spleen	/home/control/data/users/william/Cytokine_pneumonia_lung_function/TWAS/TWAS_weights/GTEx.Spleen.P01/Spleen/Spleen.ENSG00000075131.5.wgt.RDat	TIPIN	15	66600000	66700000	0.2092	rs12916494	2.89	rs34371485	0.136013	4.61	2.588	519	12	lasso	0.09073	0.000137	2.58784	0.009658	1	0.362198
Spleen	/home/control/data/users/william/Cytokine_pneumonia_lung_function/TWAS/TWAS_weights/GTEx.Spleen.P01/Spleen/Spleen.ENSG00000272334.1.wgt.RDat	RP11-129K12.1	3	37000000	37000000	0.1688	rs10849	3.33	rs3733030	0.053715	-4.06	-2.913	384	384	blup	0.05903	0.00188	2.58716	0.00968	1	0.362198
Lung	/home/control/data/users/william/Cytokine_pneumonia_lung_function/TWAS/TWAS_weights//Lung/Lung.ENSG00000263432.1.wgt.RDat	RN7SL689P	5	122000000	122000000	0.0919	rs10079941	-3.17	rs17388251	0.068225	-5.27	-2.503	442	3	lasso	0.055	2.14e-06	2.58664	0.00969	1	0.362198
Lung	/home/control/data/users/william/Cytokine_pneumonia_lung_function/TWAS/TWAS_weights//Lung/Lung.ENSG00000108278.7.wgt.RDat	ZNHIT3	17	34842473	34855154	0.0735	rs8067751	-3.02	rs12941866	0.0515	-5.42	-2.732	345	13	enet	0.0546	2.31e-06	2.58314	0.009791	1	0.364714
Lung	/home/control/data/users/william/Cytokine_pneumonia_lung_function/TWAS/TWAS_weights//Lung/Lung.ENSG00000213445.4.wgt.RDat	SIPA1	11	65400000	65400000	0.1686	rs2231884	3.45	rs559064	0.00309	-3.83	-1.652	338	338	blup	0.012166	0.0175	2.58275	0.0098	1	0.364714
Lung	/home/control/data/users/william/Cytokine_pneumonia_lung_function/TWAS/TWAS_weights//Lung/Lung.ENSG00000106178.2.wgt.RDat	CCL24	7	75400000	75500000	0.1541	rs1362234	3.43	rs2024049	0.027272	-4.4	-0.794	292	19	enet	0.04181	3.36e-05	2.57948	0.009895	1	0.366782
Lung	/home/control/data/users/william/Cytokine_pneumonia_lung_function/TWAS/TWAS_weights//Lung/Lung.ENSG00000069275.12.wgt.RDat	NUCKS1	1	206000000	206000000	0.0887	rs10793741	3.9	rs823094	0.0661	-5.37	-2.543	408	5	lasso	0.0491	7.37e-06	2.57892	0.00991	1	0.366782
Spleen	/home/control/data/users/william/Cytokine_pneumonia_lung_function/TWAS/TWAS_weights/GTEx.Spleen.P01/Spleen/Spleen.ENSG00000184939.11.wgt.RDat	ZFP90	16	68563993	68609975	0.633	rs1170444	-2.64	rs12925177	0.391687	-7.65	-2.62	310	7	lasso	0.3579	1.16e-15	2.57869	0.00992	1	0.366782
Lung	/home/control/data/users/william/Cytokine_pneumonia_lung_function/TWAS/TWAS_weights//Lung/Lung.ENSG00000117450.9.wgt.RDat	PRDX1	1	46000000	46000000	0.0879	rs4520450	2.68	rs781226	0.0534	-5.89	2.679	284	6	lasso	0.0934	6.32e-10	-2.57459	0.01	1	0.368824
Spleen	/home/control/data/users/william/Cytokine_pneumonia_lung_function/TWAS/TWAS_weights/GTEx.Spleen.P01/Spleen/Spleen.ENSG00000128262.4.wgt.RDat	POM121L9P	22	24647796	24661493	0.4691	rs9608277	-3.76	rs5760273	0.163689	6.48	2.5	357	7	lasso	0.2054	6.23e-09	2.575	0.010024	1	0.368824
Whole_Blood	/home/control/data/users/william/Cytokine_pneumonia_lung_function/TWAS/TWAS_weights//Whole_Blood/Whole_Blood.ENSG00000176014.8.wgt.RDat	TUBB6	18	12307668	12344319	0.3937	rs16976931	-3.47	rs4796963	0.267	10.42	2.459	429	8	lasso	0.33529	1.51e-34	2.5743	0.01004	1	0.368824
Whole_Blood	/home/control/data/users/william/Cytokine_pneumonia_lung_function/TWAS/TWAS_weights//Whole_Blood/Whole_Blood.ENSG00000189091.8.wgt.RDat	SF3B3	16	70557691	70608820	0.0467	rs2303792	2.9	rs2288491	0.037396	4.79	2.073	158	7	enet	0.039485	7.34e-05	2.57321	0.0101	1	0.369659
Lung	/home/control/data/users/william/Cytokine_pneumonia_lung_function/TWAS/TWAS_weights//Lung/Lung.ENSG00000128262.4.wgt.RDat	POM121L9P	22	24647796	24661493	0.2867	rs9608277	-3.76	rs5760273	0.202544	9.43	2.5	357	5	lasso	0.26605	1.43e-27	2.5722	0.010106	1	0.369659
Whole_Blood	/home/control/data/users/william/Cytokine_pneumonia_lung_function/TWAS/TWAS_weights//Whole_Blood/Whole_Blood.ENSG00000075223.9.wgt.RDat	SEMA3C	7	80400000	80600000	0.1109	rs4731861	3.05	rs1880957	0.043128	-4.53	-2.662	460	460	blup	0.030424	0.000455	2.56997	0.01017	1	0.370444
Spleen	/home/control/data/users/william/Cytokine_pneumonia_lung_function/TWAS/TWAS_weights/GTEx.Spleen.P01/Spleen/Spleen.ENSG00000138380.13.wgt.RDat	CARF	2	204000000	204000000	0.1526	rs13423520	-3.15	rs10497870	0.0863	-4.75	-2.498	244	2	lasso	0.071745	0.000659	2.56909	0.010196	1	0.370444
Lung	/home/control/data/users/william/Cytokine_pneumonia_lung_function/TWAS/TWAS_weights//Lung/Lung.ENSG00000120337.7.wgt.RDat	TNFSF18	1	173000000	173000000	0.0613	rs859636	-2.94	rs859722	0.0168	-4.68	-2.443	354	2	lasso	0.0193	0.00379	2.57052	0.0102	1	0.370444
Lung	/home/control/data/users/william/Cytokine_pneumonia_lung_function/TWAS/TWAS_weights//Lung/Lung.ENSG00000005955.8.wgt.RDat	GGNBP2	17	34900737	34946278	0.0911	rs8067751	-3.02	rs2306593	0.0664	-5.33	2.6761	321	2	lasso	0.0545	2.39e-06	-2.56654	0.010272	1	0.370444
Whole_Blood	/home/control/data/users/william/Cytokine_pneumonia_lung_function/TWAS/TWAS_weights//Whole_Blood/Whole_Blood.ENSG00000159214.8.wgt.RDat	CCDC24	1	44500000	44500000	0.3933	rs607062	-3.74	rs12403036	0.212	8.92	-2.4614	417	5	lasso	0.250374	6.24e-25	-2.56646	0.010274	1	0.370444
Whole_Blood	/home/control/data/users/william/Cytokine_pneumonia_lung_function/TWAS/TWAS_weights//Whole_Blood/Whole_Blood.ENSG00000175582.15.wgt.RDat	RAB6A	11	73400000	73500000	0.0852	rs10898949	-3.1	rs11220	0.042	-4.65	-1.852	334	3	lasso	0.05412	3.86e-06	2.56525	0.01031	1	0.370444
Lung	/home/control/data/users/william/Cytokine_pneumonia_lung_function/TWAS/TWAS_weights//Lung/Lung.ENSG00000121989.10.wgt.RDat	ACVR2A	2	149000000	149000000	0.1003	rs1528844	-4.89	rs2307394	0.0996	6.42	2.572	337	2	lasso	0.089637	1.42e-09	2.56503	0.010317	1	0.370444
Lung	/home/control/data/users/william/Cytokine_pneumonia_lung_function/TWAS/TWAS_weights//Lung/Lung.ENSG00000146282.13.wgt.RDat	RARS2	6	88200000	88300000	0.1121	rs9450765	-3.78	rs9450727	-0.00225	-3.97	-3.638	443	443	blup	0.02631	0.000856	2.56487	0.010321	1	0.370444
Whole_Blood	/home/control/data/users/william/Cytokine_pneumonia_lung_function/TWAS/TWAS_weights//Whole_Blood/Whole_Blood.ENSG00000136247.10.wgt.RDat	ZDHHC4	7	6620000	6630000	0.3132	rs11764399	3.32	rs4724823	0.135953	-7.23	2.9279	290	24	enet	0.194112	3.98e-19	-2.56455	0.01033	1	0.370444
Lung	/home/control/data/users/william/Cytokine_pneumonia_lung_function/TWAS/TWAS_weights//Lung/Lung.ENSG00000129219.9.wgt.RDat	PLD2	17	4710391	4726729	0.1134	rs2302320	4.37	rs2241933	0.104	6.43	2.921	436	4	lasso	0.113	8.37e-12	2.56398	0.010348	1	0.370444
Spleen	/home/control/data/users/william/Cytokine_pneumonia_lung_function/TWAS/TWAS_weights/GTEx.Spleen.P01/Spleen/Spleen.ENSG00000132517.10.wgt.RDat	SLC52A1	17	4935895	4955304	0.2078	rs2302320	4.37	rs426475	0.171588	5.16	2.921	438	4	lasso	0.128	6.11e-06	2.56336	0.010366	1	0.370444
Lung	/home/control/data/users/william/Cytokine_pneumonia_lung_function/TWAS/TWAS_weights//Lung/Lung.ENSG00000009790.10.wgt.RDat	TRAF3IP3	1	210000000	210000000	0.143	rs2064148	-3.56	rs10863785	0.059	-5.72	-3.092	513	513	blup	0.0913	9.92e-10	2.56219	0.0104	1	0.370883
Whole_Blood	/home/control/data/users/william/Cytokine_pneumonia_lung_function/TWAS/TWAS_weights//Whole_Blood/Whole_Blood.ENSG00000136270.9.wgt.RDat	TBRG4	7	45100000	45200000	0.1405	rs11770994	-3.81	rs3757573	0.083251	5.93	-2.103	440	4	lasso	0.093086	1.37e-09	-2.56003	0.01047	1	0.372601
Lung	/home/control/data/users/william/Cytokine_pneumonia_lung_function/TWAS/TWAS_weights//Lung/Lung.ENSG00000100296.9.wgt.RDat	THOC5	22	29901868	29950243	0.4904	rs9614042	-3.18	rs2302141	0.391021	-12.28	2.416	409	19	enet	0.45807	1.03e-52	-2.55554	0.010602	1	0.375875
Whole_Blood	/home/control/data/users/william/Cytokine_pneumonia_lung_function/TWAS/TWAS_weights//Whole_Blood/Whole_Blood.ENSG00000271751.1.wgt.RDat	RP11-110I1.14	11	119000000	119000000	0.196	rs535831	-3.78	rs1003081	0.0144	-4.87	-0.722	380	380	blup	0.03981	6.87e-05	2.55541	0.010606	1	0.375875
Whole_Blood	/home/control/data/users/william/Cytokine_pneumonia_lung_function/TWAS/TWAS_weights//Whole_Blood/Whole_Blood.ENSG00000187145.10.wgt.RDat	MRPS21	1	150000000	150000000	0.154	rs12116970	2.88	rs3862206	0.0575	5.96	2.718	250	250	blup	0.11589	1.17e-11	2.55284	0.010685	1	0.377474
Whole_Blood	/home/control/data/users/william/Cytokine_pneumonia_lung_function/TWAS/TWAS_weights//Whole_Blood/Whole_Blood.ENSG00000037280.11.wgt.RDat	FLT4	5	180000000	180000000	0.2572	rs13358985	-2.92	rs10052782	0.13188	7.09	-1.776	407	17	enet	0.12625	1.3e-12	-2.5526	0.0107	1	0.377474
Whole_Blood	/home/control/data/users/william/Cytokine_pneumonia_lung_function/TWAS/TWAS_weights//Whole_Blood/Whole_Blood.ENSG00000166228.4.wgt.RDat	PCBD1	10	72600000	72600000	0.2135	rs827310	-4.37	rs1538677	-0.00057	-4.3	1.046	685	35	enet	0.04302	3.6e-05	-2.55066	0.01075	1	0.377474
Lung	/home/control/data/users/william/Cytokine_pneumonia_lung_function/TWAS/TWAS_weights//Lung/Lung.ENSG00000272858.1.wgt.RDat	CTA-292E10.8	22	29210902	29211650	0.1394	rs5762730	2.59	rs6005861	0.016526	-4.64	-1.873	331	331	blup	0.04623	1.34e-05	2.55037	0.010761	1	0.377474
Lung	/home/control/data/users/william/Cytokine_pneumonia_lung_function/TWAS/TWAS_weights//Lung/Lung.ENSG00000224228.2.wgt.RDat	RP1-15D23.2	1	173000000	173000000	0.3428	rs4916268	-3.61	rs859722	0.321	-11.27	-2.443	391	3	lasso	0.336	6.18e-36	2.55038	0.0108	1	0.377474
Lung	/home/control/data/users/william/Cytokine_pneumonia_lung_function/TWAS/TWAS_weights//Lung/Lung.ENSG00000258571.1.wgt.RDat	PTTG4P	14	71600000	71600000	0.0807	rs4899362	2.61	rs2010061	-0.0017	-3.45	0.798	386	386	blup	0.01598	0.00767	-2.549	0.010804	1	0.377474
Lung	/home/control/data/users/william/Cytokine_pneumonia_lung_function/TWAS/TWAS_weights//Lung/Lung.ENSG00000197555.5.wgt.RDat	SIPA1L1	14	71800000	72200000	0.1088	rs3784063	2.66	rs11628525	-0.000736	3.93	2.142	326	326	blup	0.01808	0.00489	2.5489	0.010806	1	0.377474
Spleen	/home/control/data/users/william/Cytokine_pneumonia_lung_function/TWAS/TWAS_weights/GTEx.Spleen.P01/Spleen/Spleen.ENSG00000026297.11.wgt.RDat	RNASET2	6	167000000	167000000	0.3191	rs9457274	-3.76	rs9366076	0.140285	4.72	2.503	683	6	lasso	0.11386	1.97e-05	2.5481	0.010831	1	0.377474
Spleen	/home/control/data/users/william/Cytokine_pneumonia_lung_function/TWAS/TWAS_weights/GTEx.Spleen.P01/Spleen/Spleen.ENSG00000227954.2.wgt.RDat	RP3-323P13.2	6	134000000	134000000	0.5778	rs10457611	4.49	rs7771096	0.312059	-7.53	3.078	437	6	lasso	0.34245	6.51e-15	-2.5475	0.01085	1	0.377474
Lung	/home/control/data/users/william/Cytokine_pneumonia_lung_function/TWAS/TWAS_weights//Lung/Lung.ENSG00000196268.7.wgt.RDat	ZNF493	19	21579921	21610375	0.1781	rs2968084	-2.87	rs1520068	0.0463	-5.4	2.718	286	3	lasso	0.0654	2.4e-07	-2.54338	0.010978	1	0.38114
Lung	/home/control/data/users/william/Cytokine_pneumonia_lung_function/TWAS/TWAS_weights//Lung/Lung.ENSG00000143119.8.wgt.RDat	CD53	1	111000000	111000000	0.0964	rs6655953	-2.58	rs1936944	0.0155	4.5	-0.883	595	595	blup	0.0228	0.00179	-2.54241	0.011	1	0.38114
Lung	/home/control/data/users/william/Cytokine_pneumonia_lung_function/TWAS/TWAS_weights//Lung/Lung.ENSG00000234203.1.wgt.RDat	RP5-1050D4.2	17	4877655	4877976	0.1461	rs2302320	4.37	rs1056626	0.00459	3.78	1.943	437	437	blup	0.00416	0.108	2.5414	0.011041	1	0.381256
Spleen	/home/control/data/users/william/Cytokine_pneumonia_lung_function/TWAS/TWAS_weights/GTEx.Spleen.P01/Spleen/Spleen.ENSG00000115290.5.wgt.RDat	GRB14	2	165000000	165000000	0.2742	rs570657	2.7	rs1521521	0.0976	-5.33	2.347	344	19	enet	0.144375	1.45e-06	-2.54119	0.011048	1	0.381256
Lung	/home/control/data/users/william/Cytokine_pneumonia_lung_function/TWAS/TWAS_weights//Lung/Lung.ENSG00000138380.13.wgt.RDat	CARF	2	204000000	204000000	0.1119	rs13423520	-3.15	rs2043444	0.0523	-5.77	-2.489	244	244	blup	0.074315	3.7e-08	2.54044	0.011071	1	0.38128
Whole_Blood	/home/control/data/users/william/Cytokine_pneumonia_lung_function/TWAS/TWAS_weights//Whole_Blood/Whole_Blood.ENSG00000072163.14.wgt.RDat	LIMS2	2	128000000	128000000	0.3082	rs13417920	-2.95	rs10174611	0.0725	-7.09	-2.624	369	13	enet	0.187323	1.88e-18	2.5395	0.0111	1	0.381509
Whole_Blood	/home/control/data/users/william/Cytokine_pneumonia_lung_function/TWAS/TWAS_weights//Whole_Blood/Whole_Blood.ENSG00000197989.9.wgt.RDat	SNHG12	1	28900000	28900000	0.0495	rs10494394	-3.28	rs10915199	-0.000567	-3.95	2.159	266	266	blup	0.012074	0.0197	-2.53706	0.011179	1	0.382978
Spleen	/home/control/data/users/william/Cytokine_pneumonia_lung_function/TWAS/TWAS_weights/GTEx.Spleen.P01/Spleen/Spleen.ENSG00000183748.4.wgt.RDat	MRC1L1	10	17900000	18000000	0.5929	rs10508554	-3.17	rs532813	0.402811	-7.72	2.587	349	7	lasso	0.40551	4.44e-18	-2.53796	0.0112	1	0.382978
Lung	/home/control/data/users/william/Cytokine_pneumonia_lung_function/TWAS/TWAS_weights//Lung/Lung.ENSG00000105576.11.wgt.RDat	TNPO2	19	12810008	12834825	0.1359	rs12975560	3.48	rs8104821	0.0555	4.76	-2.927	298	3	lasso	0.0449	1.78e-05	-2.53608	0.01121	1	0.382978
Spleen	/home/control/data/users/william/Cytokine_pneumonia_lung_function/TWAS/TWAS_weights/GTEx.Spleen.P01/Spleen/Spleen.ENSG00000272823.1.wgt.RDat	RP11-295M18.6	1	221000000	221000000	0.4921	rs2642420	3.43	rs11118622	0.254	6.58	-2.617	402	11	lasso	0.37177	2.4e-16	-2.53484	0.01125	1	0.383578
Lung	/home/control/data/users/william/Cytokine_pneumonia_lung_function/TWAS/TWAS_weights//Lung/Lung.ENSG00000226886.1.wgt.RDat	AC093787.1	2	133000000	133000000	0.257	rs3748861	2.13	rs4577331	0.0748	5.6	2.052	178	27	enet	0.064391	2.99e-07	2.53308	0.011307	1	0.384753
Whole_Blood	/home/control/data/users/william/Cytokine_pneumonia_lung_function/TWAS/TWAS_weights//Whole_Blood/Whole_Blood.ENSG00000119723.11.wgt.RDat	COQ6	14	74400000	74400000	0.1286	rs17182432	-2.46	rs4903164	0.027224	-5.38	-1.904	411	27	enet	0.0538	4.14e-06	2.53248	0.01133	1	0.38477
Spleen	/home/control/data/users/william/Cytokine_pneumonia_lung_function/TWAS/TWAS_weights/GTEx.Spleen.P01/Spleen/Spleen.ENSG00000178809.7.wgt.RDat	TRIM73	7	75000000	75000000	0.2039	rs1167835	3.17	rs1167795	-0.00388	-3.43	1.9206	170	170	blup	0.05406	0.00283	-2.5307	0.011384	1	0.385613
Lung	/home/control/data/users/william/Cytokine_pneumonia_lung_function/TWAS/TWAS_weights//Lung/Lung.ENSG00000236137.1.wgt.RDat	RP11-27K13.3	1	118000000	118000000	0.0899	rs1289862	4.32	rs2767326	-0.00202	3.25	0.514	423	423	blup	0.0127	0.0158	-2.5312	0.0114	1	0.385613
Lung	/home/control/data/users/william/Cytokine_pneumonia_lung_function/TWAS/TWAS_weights//Lung/Lung.ENSG00000226524.2.wgt.RDat	RP1-102H19.8	6	88100000	88100000	0.0701	rs9450765	-3.78	rs1753153	0.0359	-5.47	2.954	417	417	blup	0.04457	1.89e-05	-2.52829	0.011462	1	0.385939
Spleen	/home/control/data/users/william/Cytokine_pneumonia_lung_function/TWAS/TWAS_weights/GTEx.Spleen.P01/Spleen/Spleen.ENSG00000169519.15.wgt.RDat	METTL15	11	28100000	28400000	0.3247	rs2585817	-3.42	rs11601602	0.06748	-4.27	-1.431	299	299	blup	0.15413	6.21e-07	2.52817	0.01147	1	0.385939
Spleen	/home/control/data/users/william/Cytokine_pneumonia_lung_function/TWAS/TWAS_weights/GTEx.Spleen.P01/Spleen/Spleen.ENSG00000185627.13.wgt.RDat	PSMD13	11	237000	253000	0.3414	rs11246136	-3.43	rs2272566	0.074519	4.58	1.696	294	3	lasso	0.09343	0.000109	2.52704	0.0115	1	0.385939
Lung	/home/control/data/users/william/Cytokine_pneumonia_lung_function/TWAS/TWAS_weights//Lung/Lung.ENSG00000088854.11.wgt.RDat	C20orf194	20	3229951	3388272	0.1028	rs6051727	2.93	rs6037513	0.0119	-4.7	2.751	444	444	blup	0.040833	4.11e-05	-2.52753	0.0115	1	0.385939
Whole_Blood	/home/control/data/users/william/Cytokine_pneumonia_lung_function/TWAS/TWAS_weights//Whole_Blood/Whole_Blood.ENSG00000167930.11.wgt.RDat	ITFG3	16	284545	319942	0.1004	rs11863276	-4.05	rs11248914	0.020334	-4.07	-2.93	328	3	lasso	0.019096	0.00456	2.52359	0.0116	1	0.386159
Whole_Blood	/home/control/data/users/william/Cytokine_pneumonia_lung_function/TWAS/TWAS_weights//Whole_Blood/Whole_Blood.ENSG00000174944.4.wgt.RDat	P2RY14	3	151000000	151000000	0.0747	rs9856118	-2.53	rs7652387	-0.002241	-3.63	-0.905	481	481	blup	0.008883	0.0391	2.52263	0.01165	1	0.386159
Lung	/home/control/data/users/william/Cytokine_pneumonia_lung_function/TWAS/TWAS_weights//Lung/Lung.ENSG00000075131.5.wgt.RDat	TIPIN	15	66600000	66700000	0.2754	rs12916494	2.89	rs11856814	0.220175	9.51	2.652	520	21	enet	0.23325	6.16e-24	2.52226	0.01166	1	0.386159
Lung	/home/control/data/users/william/Cytokine_pneumonia_lung_function/TWAS/TWAS_weights//Lung/Lung.ENSG00000161940.6.wgt.RDat	BCL6B	17	6926339	6933609	0.1081	rs5415	3.11	rs4796521	0.00733	3.43	-1.894	502	8	enet	0.00641	0.0637	-2.5222	0.011662	1	0.386159
Spleen	/home/control/data/users/william/Cytokine_pneumonia_lung_function/TWAS/TWAS_weights/GTEx.Spleen.P01/Spleen/Spleen.ENSG00000120586.4.wgt.RDat	MRC1	10	18100000	18200000	0.6124	rs10508554	-3.17	rs532813	0.394866	7.73	2.587	382	5	lasso	0.41084	2.32e-18	2.52199	0.0117	1	0.386159
Spleen	/home/control/data/users/william/Cytokine_pneumonia_lung_function/TWAS/TWAS_weights/GTEx.Spleen.P01/Spleen/Spleen.ENSG00000100485.7.wgt.RDat	SOS2	14	50600000	50700000	0.192	rs9323181	3.33	rs8020226	0.0482	4.62	-2.558	357	9	enet	0.08226	0.000276	-2.5196	0.0117	1	0.386159
Spleen	/home/control/data/users/william/Cytokine_pneumonia_lung_function/TWAS/TWAS_weights/GTEx.Spleen.P01/Spleen/Spleen.ENSG00000165929.8.wgt.RDat	TC2N	14	92200000	92300000	0.174	rs2284340	-4.3	rs941845	-0.00491	3.41	1.477	456	456	blup	0.04575	0.00562	2.5224	0.0117	1	0.386159
Lung	/home/control/data/users/william/Cytokine_pneumonia_lung_function/TWAS/TWAS_weights//Lung/Lung.ENSG00000198182.8.wgt.RDat	ZNF607	19	38187264	38210691	0.0775	rs7245461	-4.28	rs17245425	0.00526	-3.37	-0.807	296	8	enet	0.0247	0.00121	2.5209	0.011706	1	0.386159
Spleen	/home/control/data/users/william/Cytokine_pneumonia_lung_function/TWAS/TWAS_weights/GTEx.Spleen.P01/Spleen/Spleen.ENSG00000177112.3.wgt.RDat	MRVI1-AS1	11	10600000	10600000	0.3086	rs17335592	3.34	rs1462941	0.184184	-5.35	-2.743	525	3	lasso	0.08546	0.000212	2.52065	0.01171	1	0.386159
Whole_Blood	/home/control/data/users/william/Cytokine_pneumonia_lung_function/TWAS/TWAS_weights//Whole_Blood/Whole_Blood.ENSG00000259407.1.wgt.RDat	RP11-158M2.3	15	86300000	86300000	0.0734	rs4843130	3.12	rs4842896	0.030182	-4.75	-2.533	560	12	enet	0.04255	3.96e-05	2.51713	0.0118	1	0.388257
Lung	/home/control/data/users/william/Cytokine_pneumonia_lung_function/TWAS/TWAS_weights//Lung/Lung.ENSG00000270574.1.wgt.RDat	RP11-171I2.2	2	179000000	179000000	0.068	rs12464787	-3.32	rs3820979	0.00923	-4.14	-2.634	462	4	lasso	0.012172	0.0175	2.51684	0.011841	1	0.388257
Whole_Blood	/home/control/data/users/william/Cytokine_pneumonia_lung_function/TWAS/TWAS_weights//Whole_Blood/Whole_Blood.ENSG00000259004.1.wgt.RDat	RP11-8L8.2	14	102000000	102000000	0.1298	rs2180388	-3.44	rs884151	0.040576	-5.27	2.01	517	3	lasso	0.0428	3.78e-05	-2.51615	0.01186	1	0.388257
Lung	/home/control/data/users/william/Cytokine_pneumonia_lung_function/TWAS/TWAS_weights//Lung/Lung.ENSG00000152223.8.wgt.RDat	EPG5	18	43427574	43547240	0.2234	rs12604591	2.64	rs7227347	0.073548	-6.19	-2.338	513	3	lasso	0.091992	8.59e-10	2.5159	0.01187	1	0.388257
Lung	/home/control/data/users/william/Cytokine_pneumonia_lung_function/TWAS/TWAS_weights//Lung/Lung.ENSG00000169180.7.wgt.RDat	XPO6	16	28109300	28223241	0.0665	rs4788069	4.52	rs8057071	0.033818	4.45	-2.867	327	12	enet	0.02481	0.00117	-2.5148	0.0119	1	0.388257
Spleen	/home/control/data/users/william/Cytokine_pneumonia_lung_function/TWAS/TWAS_weights/GTEx.Spleen.P01/Spleen/Spleen.ENSG00000197013.5.wgt.RDat	ZNF429	19	21688366	21739072	0.508	rs12979207	2.98	rs7254018	0.312	-7.4	2.745	299	6	lasso	0.41056	2.4e-18	-2.51466	0.01191	1	0.388257
Whole_Blood	/home/control/data/users/william/Cytokine_pneumonia_lung_function/TWAS/TWAS_weights//Whole_Blood/Whole_Blood.ENSG00000211782.2.wgt.RDat	TRAV8-1	14	22300000	22300000	0.1252	rs17198040	-4.14	rs12894134	0.00508	3.68	2.072	640	640	blup	0.0196	0.0041	2.51316	0.01197	1	0.389054
Lung	/home/control/data/users/william/Cytokine_pneumonia_lung_function/TWAS/TWAS_weights//Lung/Lung.ENSG00000255495.1.wgt.RDat	FAM85A	8	12100000	12100000	0.2113	rs4469501	2.62	rs7459983	0.005235	-4.63	-1.578	202	26	enet	0.067182	1.66e-07	2.51261	0.01198	1	0.389054
Spleen	/home/control/data/users/william/Cytokine_pneumonia_lung_function/TWAS/TWAS_weights/GTEx.Spleen.P01/Spleen/Spleen.ENSG00000268433.1.wgt.RDat	RP11-420K14.2	19	21860352	21861023	0.5881	rs2968084	-2.87	rs7254018	0.429	-7.93	2.745	307	7	lasso	0.45697	6.48e-21	-2.5084	0.01213	1	0.39257
Whole_Blood	/home/control/data/users/william/Cytokine_pneumonia_lung_function/TWAS/TWAS_weights//Whole_Blood/Whole_Blood.ENSG00000105939.8.wgt.RDat	ZC3HAV1	7	139000000	139000000	0.2593	rs12666903	3.31	rs2883569	0.044948	-5.28	1.2233	407	407	blup	0.050682	7.71e-06	-2.50737	0.01216	1	0.39257
Whole_Blood	/home/control/data/users/william/Cytokine_pneumonia_lung_function/TWAS/TWAS_weights//Whole_Blood/Whole_Blood.ENSG00000185811.12.wgt.RDat	IKZF1	7	50300000	50500000	0.133	rs11575388	3	rs7781977	0.055076	-5.05	-2.451	479	4	lasso	0.033186	0.000261	2.50595	0.01221	1	0.39257
Spleen	/home/control/data/users/william/Cytokine_pneumonia_lung_function/TWAS/TWAS_weights/GTEx.Spleen.P01/Spleen/Spleen.ENSG00000013288.4.wgt.RDat	MAN2B2	4	6580000	6630000	0.388	rs6820874	-3.06	rs11726918	-0.004392	3.49	-0.656	530	530	blup	0.021519	0.0431	-2.50594	0.012213	1	0.39257
Lung	/home/control/data/users/william/Cytokine_pneumonia_lung_function/TWAS/TWAS_weights//Lung/Lung.ENSG00000037042.8.wgt.RDat	TUBG2	17	40811323	40819024	0.0982	rs4796664	3.93	rs8064765	0.0548	5.91	-2.4	260	4	lasso	0.0344	0.000158	-2.50429	0.01227	1	0.39257
Lung	/home/control/data/users/william/Cytokine_pneumonia_lung_function/TWAS/TWAS_weights//Lung/Lung.ENSG00000079435.5.wgt.RDat	LIPE	19	42905659	42931578	0.0695	rs10407639	3.06	rs758034	0.0433	5.4	2.2558	137	4	lasso	0.0557	1.83e-06	2.50419	0.012273	1	0.39257
Whole_Blood	/home/control/data/users/william/Cytokine_pneumonia_lung_function/TWAS/TWAS_weights//Whole_Blood/Whole_Blood.ENSG00000124251.6.wgt.RDat	TP53TG5	20	44002526	44036529	0.0844	rs2425688	4.19	rs6065823	-0.002695	3.14	1.991	496	496	blup	0.008216	0.0452	2.50388	0.01228	1	0.39257
Lung	/home/control/data/users/william/Cytokine_pneumonia_lung_function/TWAS/TWAS_weights//Lung/Lung.ENSG00000268278.1.wgt.RDat	RP11-420K14.1	19	21820776	21839102	0.1685	rs12979207	2.95	rs8112960	0.0884	-6.96	2.719	314	19	enet	0.1	1.46e-10	-2.50246	0.012333	1	0.39257
Lung	/home/control/data/users/william/Cytokine_pneumonia_lung_function/TWAS/TWAS_weights//Lung/Lung.ENSG00000167941.2.wgt.RDat	SOST	17	41831099	41836156	0.1216	rs865429	-2.25	rs7222683	0.0109	-4.1	1.98	348	11	enet	0.0366	9.85e-05	-2.50227	0.01234	1	0.39257
Whole_Blood	/home/control/data/users/william/Cytokine_pneumonia_lung_function/TWAS/TWAS_weights//Whole_Blood/Whole_Blood.ENSG00000117597.13.wgt.RDat	DIEXF	1	210000000	210000000	0.2732	rs2064148	-3.56	rs646596	0.176	8.32	-2.501	525	6	enet	0.186897	2.07e-18	-2.50177	0.012358	1	0.39257
Whole_Blood	/home/control/data/users/william/Cytokine_pneumonia_lung_function/TWAS/TWAS_weights//Whole_Blood/Whole_Blood.ENSG00000269834.1.wgt.RDat	CTD-3018O17.3	19	52892272	52901019	0.25	rs1006111	2.87	rs324119	0.111478	6.55	2.227	464	4	lasso	0.1146	1.54e-11	2.49985	0.0124	1	0.39257
Whole_Blood	/home/control/data/users/william/Cytokine_pneumonia_lung_function/TWAS/TWAS_weights//Whole_Blood/Whole_Blood.ENSG00000152128.13.wgt.RDat	TMEM163	2	135000000	135000000	0.1631	rs1374289	2.97	rs4954159	0.116	-6.84	-2.468	446	11	enet	0.115575	1.25e-11	2.50128	0.0124	1	0.39257
Lung	/home/control/data/users/william/Cytokine_pneumonia_lung_function/TWAS/TWAS_weights//Lung/Lung.ENSG00000203757.1.wgt.RDat	OR6K3	1	159000000	159000000	0.0615	rs751257	-3.04	rs183447	0.0539	5.56	1.936	469	3	lasso	0.0581	1.12e-06	2.50093	0.0124	1	0.39257
Whole_Blood	/home/control/data/users/william/Cytokine_pneumonia_lung_function/TWAS/TWAS_weights//Whole_Blood/Whole_Blood.ENSG00000215012.4.wgt.RDat	C22orf29	22	19833661	19840009	0.1354	rs1139793	-4.29	rs9618705	0.029656	-5.21	2.74	568	15	enet	0.073123	8.23e-08	-2.50035	0.01241	1	0.39257
Lung	/home/control/data/users/william/Cytokine_pneumonia_lung_function/TWAS/TWAS_weights//Lung/Lung.ENSG00000075651.11.wgt.RDat	PLD1	3	171000000	172000000	0.3106	rs360418	-2.9	rs10936700	0.18	8.35	2.277	452	37	enet	0.21344	8.19e-22	2.49816	0.01248	1	0.393958
Whole_Blood	/home/control/data/users/william/Cytokine_pneumonia_lung_function/TWAS/TWAS_weights//Whole_Blood/Whole_Blood.ENSG00000170956.12.wgt.RDat	CEACAM3	19	42300369	42315591	0.0979	rs3745231	2.75	rs2199830	0.059982	5.31	-2.233	266	3	lasso	0.061322	9.02e-07	-2.49744	0.0125	1	0.393958
Lung	/home/control/data/users/william/Cytokine_pneumonia_lung_function/TWAS/TWAS_weights//Lung/Lung.ENSG00000074582.8.wgt.RDat	BCS1L	2	220000000	220000000	0.0514	rs6704575	3.05	rs3731872	0.000409	-3.35	0.848	371	371	blup	0.004567	0.0982	-2.49582	0.012567	1	0.394958
Spleen	/home/control/data/users/william/Cytokine_pneumonia_lung_function/TWAS/TWAS_weights/GTEx.Spleen.P01/Spleen/Spleen.ENSG00000117597.13.wgt.RDat	DIEXF	1	210000000	210000000	0.3481	rs2064148	-3.56	rs660975	0.237	6.06	-2.491	525	7	lasso	0.18827	2.98e-08	-2.49549	0.012578	1	0.394958
Lung	/home/control/data/users/william/Cytokine_pneumonia_lung_function/TWAS/TWAS_weights//Lung/Lung.ENSG00000268240.1.wgt.RDat	RP11-678G14.4	19	21770234	21777430	0.1638	rs12979207	3.01	rs8112960	0.0564	-6.11	2.719	307	3	lasso	0.0779	1.72e-08	-2.49401	0.012631	1	0.395313
Lung	/home/control/data/users/william/Cytokine_pneumonia_lung_function/TWAS/TWAS_weights//Lung/Lung.ENSG00000121895.7.wgt.RDat	TMEM156	4	39000000	39000000	0.1361	rs1430365	-3.53	rs2566104	-0.00193	-3.47	2.036	490	25	enet	0.012423	0.0166	-2.49308	0.012664	1	0.395313
Lung	/home/control/data/users/william/Cytokine_pneumonia_lung_function/TWAS/TWAS_weights//Lung/Lung.ENSG00000203871.4.wgt.RDat	C6orf164	6	88100000	88100000	0.1331	rs9450765	-3.78	rs242268	0.146	7.82	-1.962	420	13	enet	0.15799	3.95e-16	-2.49292	0.01267	1	0.395313
Lung	/home/control/data/users/william/Cytokine_pneumonia_lung_function/TWAS/TWAS_weights//Lung/Lung.ENSG00000117597.13.wgt.RDat	DIEXF	1	210000000	210000000	0.1122	rs2064148	-3.56	rs660975	0.0754	6.07	-2.491	525	3	lasso	0.0683	1.31e-07	-2.49334	0.0127	1	0.395313
Lung	/home/control/data/users/william/Cytokine_pneumonia_lung_function/TWAS/TWAS_weights//Lung/Lung.ENSG00000235664.1.wgt.RDat	AC005682.8	7	22900000	23000000	0.2139	rs13234609	2.61	rs12700406	0.048401	5.91	2.5215	456	24	enet	0.11907	2.42e-12	2.49194	0.012705	1	0.395313
Spleen	/home/control/data/users/william/Cytokine_pneumonia_lung_function/TWAS/TWAS_weights/GTEx.Spleen.P01/Spleen/Spleen.ENSG00000234444.5.wgt.RDat	ZNF736	7	63800000	63800000	0.3889	rs17768351	-4.07	rs672309	0.133	-5.45	1.787	305	305	blup	0.16678	2.04e-07	-2.48999	0.012775	1	0.396768
Whole_Blood	/home/control/data/users/william/Cytokine_pneumonia_lung_function/TWAS/TWAS_weights//Whole_Blood/Whole_Blood.ENSG00000184056.10.wgt.RDat	VPS33B	15	91500000	91600000	0.2507	rs4244883	3.31	rs11073967	0.106544	-6.93	2.599	499	4	lasso	0.10351	1.57e-10	-2.49005	0.0128	1	0.396823
Lung	/home/control/data/users/william/Cytokine_pneumonia_lung_function/TWAS/TWAS_weights//Lung/Lung.ENSG00000037637.6.wgt.RDat	FBXO42	1	16600000	16700000	0.0467	rs696605	-2.71	rs3738605	0.0221	4.24	2.646	272	2	lasso	0.0215	0.00235	2.48535	0.0129	1	0.399199
Lung	/home/control/data/users/william/Cytokine_pneumonia_lung_function/TWAS/TWAS_weights//Lung/Lung.ENSG00000136247.10.wgt.RDat	ZDHHC4	7	6620000	6630000	0.2981	rs11764399	3.32	rs4724823	0.110602	-7.3	2.9279	290	5	lasso	0.15592	6.34e-16	-2.48555	0.012935	1	0.399558
Whole_Blood	/home/control/data/users/william/Cytokine_pneumonia_lung_function/TWAS/TWAS_weights//Whole_Blood/Whole_Blood.ENSG00000272632.1.wgt.RDat	RP11-362F19.3	4	142000000	142000000	0.2528	rs11100719	-3.9	rs1435135	0.0941	-6.08	-2.912	374	35	enet	0.09226	1.63e-09	2.4847	0.012966	1	0.399578
Lung	/home/control/data/users/william/Cytokine_pneumonia_lung_function/TWAS/TWAS_weights//Lung/Lung.ENSG00000072778.15.wgt.RDat	ACADVL	17	7121035	7128592	0.1255	rs5415	3.11	rs446994	0.0692	5.29	2.217	473	2	lasso	0.0635	3.57e-07	2.48279	0.013036	1	0.399578
Lung	/home/control/data/users/william/Cytokine_pneumonia_lung_function/TWAS/TWAS_weights//Lung/Lung.ENSG00000178607.11.wgt.RDat	ERN1	17	62116502	62208179	0.1025	rs8076809	-2.55	rs16947446	0.0452	-4.98	-2.398	307	7	enet	0.0374	8.45e-05	2.48279	0.013036	1	0.399578
Spleen	/home/control/data/users/william/Cytokine_pneumonia_lung_function/TWAS/TWAS_weights/GTEx.Spleen.P01/Spleen/Spleen.ENSG00000145384.3.wgt.RDat	FABP2	4	120000000	120000000	0.437	rs11098499	2.83	rs11935130	0.281708	6.91	-2.51	442	6	enet	0.342427	6.52e-15	-2.48245	0.013048	1	0.399578
Whole_Blood	/home/control/data/users/william/Cytokine_pneumonia_lung_function/TWAS/TWAS_weights//Whole_Blood/Whole_Blood.ENSG00000141564.9.wgt.RDat	RPTOR	17	78518619	78940038	0.1956	rs746405	2.6	rs9899843	0.0623	6.74	1.059	506	23	enet	0.14008	6.69e-14	2.48191	0.013068	1	0.399578
Whole_Blood	/home/control/data/users/william/Cytokine_pneumonia_lung_function/TWAS/TWAS_weights//Whole_Blood/Whole_Blood.ENSG00000070540.8.wgt.RDat	WIPI1	17	66422071	66453654	0.2302	rs11657051	-3.34	rs3897877	0.102	-6.81	3.14	433	3	lasso	0.139816	7.08e-14	-2.48169	0.013076	1	0.399578
Lung	/home/control/data/users/william/Cytokine_pneumonia_lung_function/TWAS/TWAS_weights//Lung/Lung.ENSG00000234444.5.wgt.RDat	ZNF736	7	63800000	63800000	0.4211	rs17768351	-4.07	rs4718067	0.123423	7.49	-3.463	305	7	lasso	0.19221	1.36e-19	-2.48054	0.013118	1	0.400146
Whole_Blood	/home/control/data/users/william/Cytokine_pneumonia_lung_function/TWAS/TWAS_weights//Whole_Blood/Whole_Blood.ENSG00000164414.12.wgt.RDat	SLC35A1	6	88200000	88200000	0.2319	rs9450765	-3.78	rs2268993	0.199	-8.78	2.404	445	6	lasso	0.19211	6.3e-19	-2.47979	0.013146	1	0.400285
Whole_Blood	/home/control/data/users/william/Cytokine_pneumonia_lung_function/TWAS/TWAS_weights//Whole_Blood/Whole_Blood.ENSG00000125871.9.wgt.RDat	MGME1	20	17949624	17971765	0.4772	rs6045027	3.16	rs17802375	0.307437	-10.86	2.72	567	20	enet	0.327815	1.18e-33	-2.47803	0.01321	1	0.400952
Lung	/home/control/data/users/william/Cytokine_pneumonia_lung_function/TWAS/TWAS_weights//Lung/Lung.ENSG00000228065.6.wgt.RDat	RP11-222A11.1	10	67300000	67500000	0.2266	rs4520482	-3.68	rs17233226	0.118	7.7	-2.366	547	16	enet	0.118795	2.57e-12	-2.47742	0.01323	1	0.400952
Spleen	/home/control/data/users/william/Cytokine_pneumonia_lung_function/TWAS/TWAS_weights/GTEx.Spleen.P01/Spleen/Spleen.ENSG00000120314.14.wgt.RDat	WDR55	5	140000000	140000000	0.1563	rs991918	-2.7	rs2563263	-0.00699	3.29	-2.597	347	26	enet	0.02422	0.0342	-2.4765	0.01327	1	0.400952
Lung	/home/control/data/users/william/Cytokine_pneumonia_lung_function/TWAS/TWAS_weights//Lung/Lung.ENSG00000260565.2.wgt.RDat	ERVK13-1	16	2710350	2723445	0.5152	rs9921791	3.81	rs11648529	0.314758	-11.28	1.903	307	17	enet	0.35628	1.86e-38	-2.4758	0.0133	1	0.400952
Lung	/home/control/data/users/william/Cytokine_pneumonia_lung_function/TWAS/TWAS_weights//Lung/Lung.ENSG00000162927.9.wgt.RDat	PUS10	2	61200000	61200000	0.0724	rs13014803	-2.58	rs13017599	0.00341	4.35	-1.895	325	325	blup	0.018648	0.00433	-2.47441	0.013345	1	0.400952
Lung	/home/control/data/users/william/Cytokine_pneumonia_lung_function/TWAS/TWAS_weights//Lung/Lung.ENSG00000258725.1.wgt.RDat	PRC1-AS1	15	91500000	91500000	0.1517	rs4244883	3.31	rs2290202	0.086354	-6.18	2.591	494	18	enet	0.06824	1.33e-07	-2.47435	0.013348	1	0.400952
Lung	/home/control/data/users/william/Cytokine_pneumonia_lung_function/TWAS/TWAS_weights//Lung/Lung.ENSG00000109572.9.wgt.RDat	CLCN3	4	171000000	171000000	0.0597	rs13150924	4.21	rs3811813	0.0116	3.96	3.035	340	340	blup	0.016988	0.00617	2.47421	0.013353	1	0.400952
Lung	/home/control/data/users/william/Cytokine_pneumonia_lung_function/TWAS/TWAS_weights//Lung/Lung.ENSG00000197013.5.wgt.RDat	ZNF429	19	21688366	21739072	0.5006	rs12979207	2.98	rs8112960	0.306	-11.07	2.719	299	5	lasso	0.374	8.64e-41	-2.47361	0.013376	1	0.400952
Spleen	/home/control/data/users/william/Cytokine_pneumonia_lung_function/TWAS/TWAS_weights/GTEx.Spleen.P01/Spleen/Spleen.ENSG00000182841.8.wgt.RDat	RRP7B	22	42951229	42978044	0.4121	rs5758689	-4.05	rs137088	0.171992	-5.25	-0.58	422	422	blup	0.1516	7.71e-07	2.4716	0.013451	1	0.400952
Whole_Blood	/home/control/data/users/william/Cytokine_pneumonia_lung_function/TWAS/TWAS_weights//Whole_Blood/Whole_Blood.ENSG00000026297.11.wgt.RDat	RNASET2	6	167000000	167000000	0.5452	rs9457274	-3.76	rs422562	0.377	11.96	2.195	683	8	lasso	0.39789	1.91e-42	2.47158	0.013452	1	0.400952
Whole_Blood	/home/control/data/users/william/Cytokine_pneumonia_lung_function/TWAS/TWAS_weights//Whole_Blood/Whole_Blood.ENSG00000268658.1.wgt.RDat	LINC00664	19	21666176	21686040	0.4357	rs12979207	2.98	rs1520068	0.261059	-10.12	2.718	295	15	enet	0.299464	2.37e-30	-2.47009	0.0135	1	0.400952
Whole_Blood	/home/control/data/users/william/Cytokine_pneumonia_lung_function/TWAS/TWAS_weights//Whole_Blood/Whole_Blood.ENSG00000269119.1.wgt.RDat	HNRNPA1P52	19	42333746	42334992	0.143	rs3745231	2.75	rs10416824	0.072611	-6.49	-2.242	257	14	enet	0.110537	3.62e-11	2.47062	0.0135	1	0.400952
Spleen	/home/control/data/users/william/Cytokine_pneumonia_lung_function/TWAS/TWAS_weights/GTEx.Spleen.P01/Spleen/Spleen.ENSG00000253210.1.wgt.RDat	RP11-809O17.1	8	142000000	142000000	0.7864	rs1467073	3.78	rs7009780	0.586	-9.31	-2.597	436	21	enet	0.55021	8.38e-27	2.47078	0.0135	1	0.400952
Lung	/home/control/data/users/william/Cytokine_pneumonia_lung_function/TWAS/TWAS_weights//Lung/Lung.ENSG00000135913.6.wgt.RDat	USP37	2	219000000	219000000	0.0884	rs6704575	3.05	rs3770214	0.0669	5.93	2.466	364	8	lasso	0.063356	3.72e-07	2.47002	0.01351	1	0.400952
Lung	/home/control/data/users/william/Cytokine_pneumonia_lung_function/TWAS/TWAS_weights//Lung/Lung.ENSG00000260552.1.wgt.RDat	RP11-49I11.1	18	33759959	33767411	0.1246	rs2090036	3.34	rs4267398	0.032111	5.18	1.943	512	11	lasso	0.063796	3.39e-07	2.4697	0.01352	1	0.400952
Whole_Blood	/home/control/data/users/william/Cytokine_pneumonia_lung_function/TWAS/TWAS_weights//Whole_Blood/Whole_Blood.ENSG00000144283.17.wgt.RDat	PKP4	2	159000000	160000000	0.4541	rs2007056	-2.66	rs13418976	0.35	11.39	-2.459	491	9	lasso	0.344469	1.17e-35	-2.46866	0.0136	1	0.402048
Whole_Blood	/home/control/data/users/william/Cytokine_pneumonia_lung_function/TWAS/TWAS_weights//Whole_Blood/Whole_Blood.ENSG00000108556.7.wgt.RDat	CHRNE	17	4801357	4806369	0.2759	rs2302320	4.37	rs8081611	0.181	9.15	2.43	443	11	enet	0.199067	1.27e-19	2.46755	0.013604	1	0.402048
Spleen	/home/control/data/users/william/Cytokine_pneumonia_lung_function/TWAS/TWAS_weights/GTEx.Spleen.P01/Spleen/Spleen.ENSG00000227184.3.wgt.RDat	EPPK1	8	145000000	145000000	0.3412	rs13257849	3.06	rs7004186	-0.00647	3.73	-0.771	262	262	blup	0.06143	0.00154	-2.46512	0.0137	1	0.404185
Lung	/home/control/data/users/william/Cytokine_pneumonia_lung_function/TWAS/TWAS_weights//Lung/Lung.ENSG00000026297.11.wgt.RDat	RNASET2	6	167000000	167000000	0.3111	rs9457274	-3.76	rs429083	0.205	9.07	2.174	683	18	enet	0.19507	6.87e-20	2.46423	0.013731	1	0.404402
Lung	/home/control/data/users/william/Cytokine_pneumonia_lung_function/TWAS/TWAS_weights//Lung/Lung.ENSG00000255517.2.wgt.RDat	CTD-3074O7.5	11	66200000	66200000	0.0979	rs1671064	2.69	rs1671064	0.0105	4.32	2.685	283	5	lasso	0.015377	0.00873	2.45942	0.01392	1	0.408444
Lung	/home/control/data/users/william/Cytokine_pneumonia_lung_function/TWAS/TWAS_weights//Lung/Lung.ENSG00000236411.1.wgt.RDat	NDUFAF4P3	3	37800000	37800000	0.1194	rs17275376	2.86	rs2685109	0.043	4.32	1.683	414	18	enet	0.01885	0.00415	2.45882	0.01394	1	0.408444
Lung	/home/control/data/users/william/Cytokine_pneumonia_lung_function/TWAS/TWAS_weights//Lung/Lung.ENSG00000241889.1.wgt.RDat	RP11-435F17.3	3	114000000	114000000	0.069	rs13074313	-3.19	rs7646203	0.0446	-5.05	-2.702	387	4	lasso	0.03938	5.57e-05	2.45892	0.01394	1	0.408444
Whole_Blood	/home/control/data/users/william/Cytokine_pneumonia_lung_function/TWAS/TWAS_weights//Whole_Blood/Whole_Blood.ENSG00000069482.6.wgt.RDat	GAL	11	68500000	68500000	0.2261	rs11228271	3.25	rs2510389	0.15	7.5	2.151	400	7	lasso	0.14032	6.35e-14	2.45706	0.014008	1	0.409092
Lung	/home/control/data/users/william/Cytokine_pneumonia_lung_function/TWAS/TWAS_weights//Lung/Lung.ENSG00000253210.1.wgt.RDat	RP11-809O17.1	8	142000000	142000000	0.6425	rs1467073	3.78	rs7009780	0.461071	-13.27	-2.597	436	9	lasso	0.458245	9.66e-53	2.45711	0.01401	1	0.409092
Lung	/home/control/data/users/william/Cytokine_pneumonia_lung_function/TWAS/TWAS_weights//Lung/Lung.ENSG00000111554.10.wgt.RDat	MDM1	12	68700000	68700000	0.2127	rs373291	2.96	rs11177160	0.097775	6.82	-2.339	532	6	lasso	0.11934	2.28e-12	-2.45498	0.0141	1	0.410317
Lung	/home/control/data/users/william/Cytokine_pneumonia_lung_function/TWAS/TWAS_weights//Lung/Lung.ENSG00000167930.11.wgt.RDat	ITFG3	16	284545	319942	0.2343	rs11863276	-4.05	rs11248925	0.048717	-6.11	-1.75	328	328	blup	0.11216	1.1e-11	2.4543	0.0141	1	0.410317
Spleen	/home/control/data/users/william/Cytokine_pneumonia_lung_function/TWAS/TWAS_weights/GTEx.Spleen.P01/Spleen/Spleen.ENSG00000169371.9.wgt.RDat	SNUPN	15	75900000	75900000	0.272	rs7183492	3.93	rs3210683	0.002733	-4.21	-2.183	222	16	enet	0.11684	1.53e-05	2.45381	0.014135	1	0.410636
Lung	/home/control/data/users/william/Cytokine_pneumonia_lung_function/TWAS/TWAS_weights//Lung/Lung.ENSG00000271662.1.wgt.RDat	RP11-141C7.3	3	195000000	195000000	0.2951	rs2410840	3.48	rs6773702	0.117	-6.91	1.9751	284	284	blup	0.14998	2.45e-15	-2.45222	0.0142	1	0.411824
Lung	/home/control/data/users/william/Cytokine_pneumonia_lung_function/TWAS/TWAS_weights//Lung/Lung.ENSG00000160991.11.wgt.RDat	ORAI2	7	102000000	102000000	0.121	rs12669274	3.17	rs10238421	0.04971	-5.39	2.088	246	5	lasso	0.05165	4.31e-06	-2.44999	0.014286	1	0.413032
Lung	/home/control/data/users/william/Cytokine_pneumonia_lung_function/TWAS/TWAS_weights//Lung/Lung.ENSG00000120586.4.wgt.RDat	MRC1	10	18100000	18200000	0.5927	rs10508554	-3.17	rs532813	0.412	12.58	2.587	382	10	lasso	0.427484	3.6e-48	2.44997	0.01429	1	0.413032
Whole_Blood	/home/control/data/users/william/Cytokine_pneumonia_lung_function/TWAS/TWAS_weights//Whole_Blood/Whole_Blood.ENSG00000166562.4.wgt.RDat	SEC11C	18	56806709	56826068	0.1115	rs4480907	-3.35	rs17696441	0.0117	4.03	2.417	608	3	lasso	0.01771	0.00608	2.4488	0.01433	1	0.413488
Whole_Blood	/home/control/data/users/william/Cytokine_pneumonia_lung_function/TWAS/TWAS_weights//Whole_Blood/Whole_Blood.ENSG00000168268.6.wgt.RDat	NT5DC2	3	52600000	52600000	0.3709	rs1133415	-3.04	rs758800	0.076294	6.56	1.633	372	15	lasso	0.183698	4.29e-18	2.44697	0.01441	1	0.414365
Whole_Blood	/home/control/data/users/william/Cytokine_pneumonia_lung_function/TWAS/TWAS_weights//Whole_Blood/Whole_Blood.ENSG00000075073.10.wgt.RDat	TACR2	10	71200000	71200000	0.1656	rs7101088	4.02	rs1124367	0.014175	-4.38	-2.174	699	699	blup	0.02895	0.000614	2.44607	0.01444	1	0.414365
Whole_Blood	/home/control/data/users/william/Cytokine_pneumonia_lung_function/TWAS/TWAS_weights//Whole_Blood/Whole_Blood.ENSG00000133794.13.wgt.RDat	ARNTL	11	13300000	13400000	0.2264	rs12808129	4.04	rs34369393	0.164	7.85	-2.0826	550	36	enet	0.14759	1.31e-14	-2.44314	0.01456	1	0.414365
Whole_Blood	/home/control/data/users/william/Cytokine_pneumonia_lung_function/TWAS/TWAS_weights//Whole_Blood/Whole_Blood.ENSG00000100024.10.wgt.RDat	UPB1	22	24863206	24924358	0.2123	rs9608277	-3.76	rs1008931	0.116937	7.6	2.334	384	384	blup	0.109762	4.25e-11	2.4426	0.01458	1	0.414365
Lung	/home/control/data/users/william/Cytokine_pneumonia_lung_function/TWAS/TWAS_weights//Lung/Lung.ENSG00000248810.1.wgt.RDat	RP11-362F19.1	4	142000000	142000000	0.4793	rs11100719	-3.9	rs1435135	0.198	-9.13	-2.912	395	16	lasso	0.293442	9.89e-31	2.44227	0.014595	1	0.414365
Lung	/home/control/data/users/william/Cytokine_pneumonia_lung_function/TWAS/TWAS_weights//Lung/Lung.ENSG00000261372.1.wgt.RDat	RP11-529H20.6	14	92500000	92500000	0.1449	rs2284340	-4.3	rs2235978	0.0882	6.24	2.788	508	6	lasso	0.08818	1.94e-09	2.4409	0.014649	1	0.414365
Whole_Blood	/home/control/data/users/william/Cytokine_pneumonia_lung_function/TWAS/TWAS_weights//Whole_Blood/Whole_Blood.ENSG00000211965.2.wgt.RDat	IGHV3-49	14	107000000	107000000	0.1564	rs885883	3.12	rs12888661	0.024888	4.43	1.443	58	58	blup	0.0583	1.66e-06	2.44087	0.01465	1	0.414365
Whole_Blood	/home/control/data/users/william/Cytokine_pneumonia_lung_function/TWAS/TWAS_weights//Whole_Blood/Whole_Blood.ENSG00000141140.12.wgt.RDat	MYO19	17	34851668	34899284	0.1026	rs8067751	-3.02	rs12603276	0.0589	-5.62	-2.392	321	4	lasso	0.052317	5.55e-06	2.44072	0.014658	1	0.414365
Spleen	/home/control/data/users/william/Cytokine_pneumonia_lung_function/TWAS/TWAS_weights/GTEx.Spleen.P01/Spleen/Spleen.ENSG00000237781.2.wgt.RDat	RP11-54A4.2	1	151000000	151000000	0.3216	rs12116970	2.88	rs6655975	0.179	-5.47	-1.894	290	17	enet	0.18211	5.2e-08	2.44066	0.01466	1	0.414365
Lung	/home/control/data/users/william/Cytokine_pneumonia_lung_function/TWAS/TWAS_weights//Lung/Lung.ENSG00000228403.1.wgt.RDat	RP11-563N6.6	10	50100000	50100000	0.0701	rs17697960	-2.97	rs2620881	0.0347	-4.74	-2.444	656	4	lasso	0.04263	2.83e-05	2.44039	0.01467	1	0.414365
Spleen	/home/control/data/users/william/Cytokine_pneumonia_lung_function/TWAS/TWAS_weights/GTEx.Spleen.P01/Spleen/Spleen.ENSG00000231646.1.wgt.RDat	AC008174.3	2	187000000	187000000	0.1126	rs1364482	-3.02	rs11884071	0.0311	-4.35	2.621	295	295	blup	0.094114	0.000103	-2.44028	0.014676	1	0.414365
Lung	/home/control/data/users/william/Cytokine_pneumonia_lung_function/TWAS/TWAS_weights//Lung/Lung.ENSG00000250412.1.wgt.RDat	KLHL2P1	4	120000000	120000000	0.0695	rs11098499	2.83	rs2389803	0.0668	6.14	2.393	441	441	blup	0.046615	1.23e-05	2.44005	0.014685	1	0.414365
Whole_Blood	/home/control/data/users/william/Cytokine_pneumonia_lung_function/TWAS/TWAS_weights//Whole_Blood/Whole_Blood.ENSG00000169180.7.wgt.RDat	XPO6	16	28109300	28223241	0.1119	rs4788069	4.52	rs11861427	0.075764	6.19	-2.178	327	10	lasso	0.083986	8.93e-09	-2.44052	0.0147	1	0.414365
Lung	/home/control/data/users/william/Cytokine_pneumonia_lung_function/TWAS/TWAS_weights//Lung/Lung.ENSG00000135744.7.wgt.RDat	AGT	1	231000000	231000000	0.3818	rs6541245	-3.19	rs5050	0.237	9.6	-2.737	689	8	lasso	0.259	9.81e-27	-2.44039	0.0147	1	0.414365
Lung	/home/control/data/users/william/Cytokine_pneumonia_lung_function/TWAS/TWAS_weights//Lung/Lung.ENSG00000139505.10.wgt.RDat	MTMR6	13	25800000	25900000	0.1423	rs17729346	3.35	rs3809335	0.083197	6.4	-2.208	500	3	lasso	0.092675	7.42e-10	-2.43899	0.01473	1	0.414449
Lung	/home/control/data/users/william/Cytokine_pneumonia_lung_function/TWAS/TWAS_weights//Lung/Lung.ENSG00000166928.6.wgt.RDat	MS4A14	11	60200000	60200000	0.4734	rs2298553	-3.25	rs2233252	0.394	-12.71	2.431	459	14	enet	0.439909	5.5e-50	-2.43783	0.01478	1	0.414449
Whole_Blood	/home/control/data/users/william/Cytokine_pneumonia_lung_function/TWAS/TWAS_weights//Whole_Blood/Whole_Blood.ENSG00000108349.10.wgt.RDat	CASC3	17	38296576	38328436	0.1123	rs9635726	4.11	rs11867995	-0.00244	-3.79	-1.1843	308	27	enet	0.01146	0.0225	2.43744	0.014792	1	0.414449
Whole_Blood	/home/control/data/users/william/Cytokine_pneumonia_lung_function/TWAS/TWAS_weights//Whole_Blood/Whole_Blood.ENSG00000145725.15.wgt.RDat	PPIP5K2	5	102000000	103000000	0.353	rs258240	-3.64	rs26262	0.355044	-12.29	-2.006	320	320	blup	0.43403	2.2e-47	2.4368	0.0148	1	0.414449
Whole_Blood	/home/control/data/users/william/Cytokine_pneumonia_lung_function/TWAS/TWAS_weights//Whole_Blood/Whole_Blood.ENSG00000211967.2.wgt.RDat	IGHV3-53	14	107000000	107000000	0.3997	rs885883	3.12	rs7157975	0.022493	-4.44	-0.38	58	58	blup	0.108	6.59e-11	-2.43504	0.01489	1	0.414887
Whole_Blood	/home/control/data/users/william/Cytokine_pneumonia_lung_function/TWAS/TWAS_weights//Whole_Blood/Whole_Blood.ENSG00000174123.6.wgt.RDat	TLR10	4	38800000	38800000	0.0744	rs1430365	-3.53	rs5743595	0.0164	-4.2	-2.921	533	2	lasso	0.01844	0.00523	2.4336	0.014951	1	0.414887
Whole_Blood	/home/control/data/users/william/Cytokine_pneumonia_lung_function/TWAS/TWAS_weights//Whole_Blood/Whole_Blood.ENSG00000163803.8.wgt.RDat	PLB1	2	28700000	28900000	0.5196	rs17006815	-2.86	rs2280733	0.0286	-5.25	-1.096	426	59	enet	0.238789	1.06e-23	2.4328	0.015	1	0.414887
Lung	/home/control/data/users/william/Cytokine_pneumonia_lung_function/TWAS/TWAS_weights//Lung/Lung.ENSG00000143630.5.wgt.RDat	HCN3	1	155000000	155000000	0.0643	rs12748814	3.15	rs11264375	0.00205	-3.15	2.619	298	298	blup	0.00954	0.0313	-2.43358	0.015	1	0.414887
Lung	/home/control/data/users/william/Cytokine_pneumonia_lung_function/TWAS/TWAS_weights//Lung/Lung.ENSG00000223345.3.wgt.RDat	HIST2H2BA	1	121000000	121000000	0.071	rs11249429	2.48	rs11249431	0.0325	-4.85	2.182	78	78	blup	0.0423	3.05e-05	-2.43189	0.015	1	0.414887
Lung	/home/control/data/users/william/Cytokine_pneumonia_lung_function/TWAS/TWAS_weights//Lung/Lung.ENSG00000228653.2.wgt.RDat	HNRNPCP7	7	64000000	64000000	0.0775	rs17768351	-4.07	rs6967116	0.058629	5.65	-1.629	329	10	enet	0.06199	4.95e-07	-2.43229	0.015003	1	0.414887
Whole_Blood	/home/control/data/users/william/Cytokine_pneumonia_lung_function/TWAS/TWAS_weights//Whole_Blood/Whole_Blood.ENSG00000168615.7.wgt.RDat	ADAM9	8	38900000	39000000	0.2075	rs1000236	2.37	rs6991968	0.134328	-7.75	-1.718	311	311	blup	0.134329	2.31e-13	2.43064	0.01507	1	0.414887
Lung	/home/control/data/users/william/Cytokine_pneumonia_lung_function/TWAS/TWAS_weights//Lung/Lung.ENSG00000213995.7.wgt.RDat	CARKD	13	111000000	111000000	0.207	rs6650307	3.04	rs330550	0.099399	-6.45	2.266	730	15	enet	0.093847	5.77e-10	-2.43025	0.01509	1	0.414887
Lung	/home/control/data/users/william/Cytokine_pneumonia_lung_function/TWAS/TWAS_weights//Lung/Lung.ENSG00000258017.1.wgt.RDat	RP11-386G11.10	12	49500000	49500000	0.1446	rs7311091	-3.67	rs11168910	0.077428	-6.84	-1.937	311	4	lasso	0.11089	1.45e-11	2.42957	0.0151	1	0.414887
Whole_Blood	/home/control/data/users/william/Cytokine_pneumonia_lung_function/TWAS/TWAS_weights//Whole_Blood/Whole_Blood.ENSG00000244682.3.wgt.RDat	FCGR2C	1	162000000	162000000	0.1962	rs3924264	2.81	rs12731669	0.0312	-4.21	2.115	451	21	enet	0.074288	6.49e-08	-2.42948	0.015121	1	0.414887
Lung	/home/control/data/users/william/Cytokine_pneumonia_lung_function/TWAS/TWAS_weights//Lung/Lung.ENSG00000170006.7.wgt.RDat	TMEM154	4	154000000	154000000	0.0808	rs12513336	3.24	rs6814401	-0.000714	-3.19	0.319	386	6	lasso	0.004822	0.0924	-2.42837	0.015167	1	0.414887
Lung	/home/control/data/users/william/Cytokine_pneumonia_lung_function/TWAS/TWAS_weights//Lung/Lung.ENSG00000124713.5.wgt.RDat	GNMT	6	42900000	42900000	0.2713	rs9462805	-3.02	rs2395943	0.171	9.42	-2.319	372	10	enet	0.22438	5.58e-23	-2.42722	0.015215	1	0.414887
Lung	/home/control/data/users/william/Cytokine_pneumonia_lung_function/TWAS/TWAS_weights//Lung/Lung.ENSG00000266930.2.wgt.RDat	CTD-2085J24.4	19	33366831	33369327	0.2013	rs11084724	3.39	rs10425973	0.0796	6.79	-2.38	423	5	lasso	0.147	5.31e-15	-2.42695	0.015226	1	0.414887
Lung	/home/control/data/users/william/Cytokine_pneumonia_lung_function/TWAS/TWAS_weights//Lung/Lung.ENSG00000170448.7.wgt.RDat	NFXL1	4	47800000	47900000	0.1547	rs392187	-2.84	rs1371729	0.097	6.48	2.812	412	8	lasso	0.101917	1.02e-10	2.42663	0.01524	1	0.414887
Whole_Blood	/home/control/data/users/william/Cytokine_pneumonia_lung_function/TWAS/TWAS_weights//Whole_Blood/Whole_Blood.ENSG00000260091.1.wgt.RDat	RP11-33B1.4	4	120000000	120000000	0.1816	rs11098499	2.83	rs10518328	0.211	9.39	2.427	440	2	lasso	0.20759	1.76e-20	2.4266	0.015241	1	0.414887
Whole_Blood	/home/control/data/users/william/Cytokine_pneumonia_lung_function/TWAS/TWAS_weights//Whole_Blood/Whole_Blood.ENSG00000112343.8.wgt.RDat	TRIM38	6	26000000	26000000	0.1206	rs4712943	3.41	rs16891235	0.0415	-5.52	-2.301	676	11	lasso	0.07699	3.74e-08	2.42643	0.015248	1	0.414887
Spleen	/home/control/data/users/william/Cytokine_pneumonia_lung_function/TWAS/TWAS_weights/GTEx.Spleen.P01/Spleen/Spleen.ENSG00000269984.1.wgt.RDat	RP11-362K14.5	3	169000000	169000000	0.2759	rs17251130	3.42	rs1881984	-0.006726	-3.05	2.516	418	418	blup	0.02295	0.0381	-2.42499	0.01531	1	0.414887
Lung	/home/control/data/users/william/Cytokine_pneumonia_lung_function/TWAS/TWAS_weights//Lung/Lung.ENSG00000273100.1.wgt.RDat	RP11-302L19.3	6	170000000	170000000	0.1533	rs12192239	3.58	rs4710704	0.0899	-5.93	-2.47	437	3	lasso	0.08293	5.94e-09	2.42348	0.015373	1	0.414887
Whole_Blood	/home/control/data/users/william/Cytokine_pneumonia_lung_function/TWAS/TWAS_weights//Whole_Blood/Whole_Blood.ENSG00000184939.11.wgt.RDat	ZFP90	16	68563993	68609975	0.5833	rs1170444	-2.64	rs1170445	0.514731	-13.79	-2.631	310	29	enet	0.529147	4.76e-62	2.4228	0.0154	1	0.414887
Whole_Blood	/home/control/data/users/william/Cytokine_pneumonia_lung_function/TWAS/TWAS_weights//Whole_Blood/Whole_Blood.ENSG00000100296.9.wgt.RDat	THOC5	22	29901868	29950243	0.1547	rs9614042	-3.18	rs460428	0.137949	-7.47	2.331	409	3	lasso	0.132262	3.6e-13	-2.42281	0.0154	1	0.414887
Lung	/home/control/data/users/william/Cytokine_pneumonia_lung_function/TWAS/TWAS_weights//Lung/Lung.ENSG00000189091.8.wgt.RDat	SF3B3	16	70557691	70608820	0.0559	rs2303792	2.9	rs7919	0.044228	-5.18	2.386	158	4	lasso	0.045	1.72e-05	-2.4224	0.0154	1	0.414887
Spleen	/home/control/data/users/william/Cytokine_pneumonia_lung_function/TWAS/TWAS_weights/GTEx.Spleen.P01/Spleen/Spleen.ENSG00000228653.2.wgt.RDat	HNRNPCP7	7	64000000	64000000	0.2791	rs17768351	-4.07	rs2862795	0.0778	4.82	-3.182	329	29	enet	0.13519	3.2e-06	-2.42256	0.015412	1	0.414887
Whole_Blood	/home/control/data/users/william/Cytokine_pneumonia_lung_function/TWAS/TWAS_weights//Whole_Blood/Whole_Blood.ENSG00000129219.9.wgt.RDat	PLD2	17	4710391	4726729	0.3416	rs2302320	4.37	rs2241933	0.227	9.28	2.921	436	3	lasso	0.281136	2.76e-28	2.42223	0.015426	1	0.414887
Lung	/home/control/data/users/william/Cytokine_pneumonia_lung_function/TWAS/TWAS_weights//Lung/Lung.ENSG00000103932.7.wgt.RDat	RPAP1	15	41800000	41800000	0.1461	rs1200348	-3.73	rs11070334	0.047784	5.98	-2.571	364	23	enet	0.07427	3.73e-08	-2.4211	0.015474	1	0.414887
Whole_Blood	/home/control/data/users/william/Cytokine_pneumonia_lung_function/TWAS/TWAS_weights//Whole_Blood/Whole_Blood.ENSG00000232442.1.wgt.RDat	CTD-3184A7.4	20	62258580	62260177	0.0903	rs310630	4.29	rs432717	0.019221	-3.86	-1.059	431	431	blup	0.018067	0.00564	2.42076	0.01549	1	0.414887
Lung	/home/control/data/users/william/Cytokine_pneumonia_lung_function/TWAS/TWAS_weights//Lung/Lung.ENSG00000186510.7.wgt.RDat	CLCNKA	1	16300000	16400000	0.0612	rs696605	-2.7	rs12038479	0.0202	-3.75	-1.9103	386	386	blup	0.0149	0.00966	2.42098	0.0155	1	0.414887
Lung	/home/control/data/users/william/Cytokine_pneumonia_lung_function/TWAS/TWAS_weights//Lung/Lung.ENSG00000120913.19.wgt.RDat	PDLIM2	8	22400000	22500000	0.1014	rs9644062	-3.2	rs922810	0.060249	-5.09	-1.159	534	21	enet	0.048108	9.02e-06	2.42054	0.0155	1	0.414887
Whole_Blood	/home/control/data/users/william/Cytokine_pneumonia_lung_function/TWAS/TWAS_weights//Whole_Blood/Whole_Blood.ENSG00000272506.1.wgt.RDat	RP4-535B20.4	1	65500000	65500000	0.0743	rs12566370	-3.36	rs2935411	0.00126	-3.65	2.048	453	453	blup	0.016645	0.00757	-2.42006	0.015518	1	0.414887
Lung	/home/control/data/users/william/Cytokine_pneumonia_lung_function/TWAS/TWAS_weights//Lung/Lung.ENSG00000114857.13.wgt.RDat	NKTR	3	42600000	42700000	0.2619	rs4383487	3.29	rs339727	0.291	-10.61	2.094	474	5	lasso	0.29907	2.14e-31	-2.42001	0.01552	1	0.414887
Spleen	/home/control/data/users/william/Cytokine_pneumonia_lung_function/TWAS/TWAS_weights/GTEx.Spleen.P01/Spleen/Spleen.ENSG00000179979.7.wgt.RDat	CRIPAK	4	1390000	1390000	0.574	rs4974578	4.06	rs10024529	0.305859	6.76	-1.835	349	8	lasso	0.424273	4.39e-19	-2.41568	0.015706	1	0.417501
Whole_Blood	/home/control/data/users/william/Cytokine_pneumonia_lung_function/TWAS/TWAS_weights//Whole_Blood/Whole_Blood.ENSG00000141401.7.wgt.RDat	IMPA2	18	11981024	12030876	0.1996	rs16976931	-3.47	rs8093219	0.0168	-4.19	1.697	452	25	enet	0.03574	0.000156	-2.4156	0.01571	1	0.417501
Whole_Blood	/home/control/data/users/william/Cytokine_pneumonia_lung_function/TWAS/TWAS_weights//Whole_Blood/Whole_Blood.ENSG00000196372.8.wgt.RDat	ASB13	10	5680000	5710000	0.1467	rs7911500	3.57	rs2386660	0.014187	3.99	-0.233	671	671	blup	0.03918	7.8e-05	2.4153	0.01572	1	0.417501
Lung	/home/control/data/users/william/Cytokine_pneumonia_lung_function/TWAS/TWAS_weights//Lung/Lung.ENSG00000181523.8.wgt.RDat	SGSH	17	78180515	78194714	0.3087	rs11655981	2.49	rs2304856	0.129	7.28	1.925	487	4	lasso	0.167	5.38e-17	2.4152	0.015727	1	0.417501
Lung	/home/control/data/users/william/Cytokine_pneumonia_lung_function/TWAS/TWAS_weights//Lung/Lung.ENSG00000113638.8.wgt.RDat	TTC33	5	40700000	40800000	0.0623	rs9283753	-5.91	rs1345778	0.046513	-4.37	-2.37	431	2	lasso	0.04255	2.88e-05	2.41496	0.01574	1	0.417501
Whole_Blood	/home/control/data/users/william/Cytokine_pneumonia_lung_function/TWAS/TWAS_weights//Whole_Blood/Whole_Blood.ENSG00000137714.2.wgt.RDat	FDX1	11	110000000	110000000	0.0842	rs11213251	3.19	rs7950145	0.0273	4.67	-2.846	434	11	enet	0.02696	0.000918	-2.41426	0.015767	1	0.417569
Spleen	/home/control/data/users/william/Cytokine_pneumonia_lung_function/TWAS/TWAS_weights/GTEx.Spleen.P01/Spleen/Spleen.ENSG00000080293.5.wgt.RDat	SCTR	2	120000000	120000000	0.2251	rs7583824	-2.42	rs6542505	0.0189	-3.68	1.251	410	410	blup	0.059603	0.00179	-2.41267	0.015836	1	0.418089
Whole_Blood	/home/control/data/users/william/Cytokine_pneumonia_lung_function/TWAS/TWAS_weights//Whole_Blood/Whole_Blood.ENSG00000166928.6.wgt.RDat	MS4A14	11	60200000	60200000	0.2339	rs2298553	-3.25	rs3816270	0.253	-10.33	2.306	459	7	lasso	0.25936	6.74e-26	-2.41208	0.015862	1	0.418089
Whole_Blood	/home/control/data/users/william/Cytokine_pneumonia_lung_function/TWAS/TWAS_weights//Whole_Blood/Whole_Blood.ENSG00000166669.9.wgt.RDat	ATF7IP2	16	10420291	10577495	0.1432	rs12443943	-3.72	rs2121941	0.013726	4.2	0.955	611	611	blup	0.020184	0.00365	2.41061	0.0159	1	0.418089
Whole_Blood	/home/control/data/users/william/Cytokine_pneumonia_lung_function/TWAS/TWAS_weights//Whole_Blood/Whole_Blood.ENSG00000082258.8.wgt.RDat	CCNT2	2	136000000	136000000	0.156	rs1374289	2.97	rs17257081	0.0789	6	-2.227	372	4	lasso	0.080714	1.75e-08	-2.41008	0.0159	1	0.418089
Spleen	/home/control/data/users/william/Cytokine_pneumonia_lung_function/TWAS/TWAS_weights/GTEx.Spleen.P01/Spleen/Spleen.ENSG00000154429.6.wgt.RDat	CCSAP	1	229000000	229000000	0.5231	rs11580918	-3.08	rs237802	0.378	7.73	2.456	477	7	lasso	0.42356	4.8e-19	2.41099	0.015909	1	0.418089
Lung	/home/control/data/users/william/Cytokine_pneumonia_lung_function/TWAS/TWAS_weights//Lung/Lung.ENSG00000255389.1.wgt.RDat	C6orf3	6	112000000	112000000	0.7641	rs2301465	3.13	rs13210247	0.131	-8.56	-2.279	437	14	lasso	0.42076	3.34e-47	2.41035	0.015937	1	0.418181
Spleen	/home/control/data/users/william/Cytokine_pneumonia_lung_function/TWAS/TWAS_weights/GTEx.Spleen.P01/Spleen/Spleen.ENSG00000211670.2.wgt.RDat	IGLV3-9	22	23161507	23162253	0.2036	rs3788360	-2.13	rs3788358	0.007354	3.6	-1.717	304	304	blup	0.0288	0.0232	-2.4086	0.016013	1	0.419531
Whole_Blood	/home/control/data/users/william/Cytokine_pneumonia_lung_function/TWAS/TWAS_weights//Whole_Blood/Whole_Blood.ENSG00000110079.12.wgt.RDat	MS4A4A	11	60000000	60100000	0.1025	rs2298553	-3.25	rs573122	0.0227	4.56	-2.422	414	14	enet	0.03955	7.24e-05	-2.40683	0.016092	1	0.42044
Spleen	/home/control/data/users/william/Cytokine_pneumonia_lung_function/TWAS/TWAS_weights/GTEx.Spleen.P01/Spleen/Spleen.ENSG00000177570.9.wgt.RDat	SAMD12	8	119000000	120000000	0.2763	rs2450216	-3.19	rs880033	0.0247	4.62	2.005	553	18	enet	0.13807	2.5e-06	2.40748	0.0161	1	0.42044
Whole_Blood	/home/control/data/users/william/Cytokine_pneumonia_lung_function/TWAS/TWAS_weights//Whole_Blood/Whole_Blood.ENSG00000227986.1.wgt.RDat	TRIM60P18	7	63800000	63800000	0.0678	rs17768351	-4.07	rs4718067	0.016572	4.76	-3.463	305	305	blup	0.042841	3.74e-05	-2.40503	0.01617	1	0.42044
Whole_Blood	/home/control/data/users/william/Cytokine_pneumonia_lung_function/TWAS/TWAS_weights//Whole_Blood/Whole_Blood.ENSG00000176476.4.wgt.RDat	CCDC101	16	28565247	28603111	0.2343	rs4788069	4.52	rs480400	0.144265	-7.49	2.504	202	202	blup	0.135104	1.96e-13	-2.40445	0.0162	1	0.42044
Whole_Blood	/home/control/data/users/william/Cytokine_pneumonia_lung_function/TWAS/TWAS_weights//Whole_Blood/Whole_Blood.ENSG00000272555.1.wgt.RDat	RP11-459I19.1	2	220000000	220000000	0.1007	rs6704575	3.05	rs933994	0.07	6.21	2.975	378	9	enet	0.090304	2.43e-09	2.40386	0.0162	1	0.42044
Whole_Blood	/home/control/data/users/william/Cytokine_pneumonia_lung_function/TWAS/TWAS_weights//Whole_Blood/Whole_Blood.ENSG00000241157.1.wgt.RDat	RP11-3K24.1	17	58322649	58323008	0.1907	rs3760332	3.13	rs345166	0.0288	5.52	2.344	175	6	lasso	0.026901	0.000929	2.40422	0.016207	1	0.42044
Whole_Blood	/home/control/data/users/william/Cytokine_pneumonia_lung_function/TWAS/TWAS_weights//Whole_Blood/Whole_Blood.ENSG00000272334.1.wgt.RDat	RP11-129K12.1	3	37000000	37000000	0.1108	rs10849	3.33	rs9311149	-0.00183	4.02	3.147	385	385	blup	0.016916	0.00716	2.40397	0.01622	1	0.42044
Lung	/home/control/data/users/william/Cytokine_pneumonia_lung_function/TWAS/TWAS_weights//Lung/Lung.ENSG00000205307.6.wgt.RDat	SAP25	7	100000000	100000000	0.2829	rs6973913	2.87	rs2406243	0.117214	7.31	-2.418	294	5	lasso	0.1025	8.94e-11	-2.4031	0.016257	1	0.420761
Spleen	/home/control/data/users/william/Cytokine_pneumonia_lung_function/TWAS/TWAS_weights/GTEx.Spleen.P01/Spleen/Spleen.ENSG00000100441.5.wgt.RDat	KHNYN	14	24900000	24900000	0.442	rs1004665	-3.07	rs10146759	0.329	7.28	-2.493	558	3	lasso	0.3377	1.1e-14	-2.4017	0.0163	1	0.421235
Lung	/home/control/data/users/william/Cytokine_pneumonia_lung_function/TWAS/TWAS_weights//Lung/Lung.ENSG00000253978.1.wgt.RDat	CTB-178M22.2	5	168000000	168000000	0.2619	rs1477304	-2.6	rs2161300	0.033844	4.98	-2.566	521	6	lasso	0.03105	0.000317	-2.40014	0.01639	1	0.422921
Lung	/home/control/data/users/william/Cytokine_pneumonia_lung_function/TWAS/TWAS_weights//Lung/Lung.ENSG00000204677.6.wgt.RDat	FAM153C	5	177000000	177000000	0.2627	rs6868483	4.07	rs7708878	0.022488	4.76	0.04	365	365	blup	0.13252	1.24e-13	-2.39936	0.01642	1	0.423056
Lung	/home/control/data/users/william/Cytokine_pneumonia_lung_function/TWAS/TWAS_weights//Lung/Lung.ENSG00000250305.4.wgt.RDat	KIAA1456	8	12800000	12900000	0.1107	rs11786924	3.04	rs2466244	0.01419	4.26	-2.397	542	2	lasso	0.021986	0.00213	-2.39751	0.01651	1	0.424735
Spleen	/home/control/data/users/william/Cytokine_pneumonia_lung_function/TWAS/TWAS_weights/GTEx.Spleen.P01/Spleen/Spleen.ENSG00000011007.8.wgt.RDat	TCEB3	1	24100000	24100000	0.3451	rs12121852	-3.87	rs985086	0.172	-6.28	2.239	345	22	enet	0.31274	1.6e-13	-2.39568	0.016589	1	0.426125
Lung	/home/control/data/users/william/Cytokine_pneumonia_lung_function/TWAS/TWAS_weights//Lung/Lung.ENSG00000170889.9.wgt.RDat	RPS9	19	54704610	54752862	0.6204	rs4806499	-3.9	rs17239559	0.327	-11.32	2.993	480	11	lasso	0.45	1.63e-51	-2.39449	0.016643	1	0.42687
Lung	/home/control/data/users/william/Cytokine_pneumonia_lung_function/TWAS/TWAS_weights//Lung/Lung.ENSG00000249695.2.wgt.RDat	RP11-598F7.4	12	247000	258000	0.1494	rs7955668	3.5	rs2368834	0.019597	-4.59	1.024	295	4	lasso	0.04099	3.98e-05	-2.3924	0.0167	1	0.42769
Whole_Blood	/home/control/data/users/william/Cytokine_pneumonia_lung_function/TWAS/TWAS_weights//Whole_Blood/Whole_Blood.ENSG00000150977.9.wgt.RDat	RILPL2	12	124000000	124000000	0.0764	rs28466887	-2.86	rs1707730	0.027775	-4.61	-2.413	367	5	lasso	0.02222	0.00241	2.3917	0.01677	1	0.427891
Spleen	/home/control/data/users/william/Cytokine_pneumonia_lung_function/TWAS/TWAS_weights/GTEx.Spleen.P01/Spleen/Spleen.ENSG00000261556.4.wgt.RDat	RP11-296I10.6	16	70253477	70279519	0.568	rs2303792	2.9	rs2070203	0.406194	7.79	2.024	199	30	enet	0.37682	1.34e-16	2.39043	0.0168	1	0.427891
Lung	/home/control/data/users/william/Cytokine_pneumonia_lung_function/TWAS/TWAS_weights//Lung/Lung.ENSG00000148429.10.wgt.RDat	USP6NL	10	11500000	11600000	0.1399	rs1747716	-2.66	rs12242452	0.0504	-4.48	-1.286	522	32	enet	0.03939	5.56e-05	2.39115	0.0168	1	0.427891
Lung	/home/control/data/users/william/Cytokine_pneumonia_lung_function/TWAS/TWAS_weights//Lung/Lung.ENSG00000223542.1.wgt.RDat	RP1-283K11.3	6	134000000	134000000	0.4561	rs10457611	4.49	rs7771096	0.191	-8.86	3.078	439	42	enet	0.31617	1.91e-33	-2.39064	0.016819	1	0.427891
Lung	/home/control/data/users/william/Cytokine_pneumonia_lung_function/TWAS/TWAS_weights//Lung/Lung.ENSG00000242252.1.wgt.RDat	BGLAP	1	156000000	156000000	0.1252	rs7695	3.1	rs12090516	0.0456	-5.33	1.623	386	3	lasso	0.0529	3.35e-06	-2.3897	0.0169	1	0.427891
Whole_Blood	/home/control/data/users/william/Cytokine_pneumonia_lung_function/TWAS/TWAS_weights//Whole_Blood/Whole_Blood.ENSG00000258701.1.wgt.RDat	LINC00638	14	105000000	105000000	0.1804	rs4424849	3.44	rs8010024	0.076132	-6.32	2.555	360	15	enet	0.128	9.04e-13	-2.38804	0.01694	1	0.427891
Whole_Blood	/home/control/data/users/william/Cytokine_pneumonia_lung_function/TWAS/TWAS_weights//Whole_Blood/Whole_Blood.ENSG00000180185.7.wgt.RDat	FAHD1	16	1877196	1890208	0.1728	rs9921791	3.81	rs2247696	0.18465	8.59	2.311	476	12	lasso	0.196802	2.15e-19	2.38778	0.017	1	0.427891
Lung	/home/control/data/users/william/Cytokine_pneumonia_lung_function/TWAS/TWAS_weights//Lung/Lung.ENSG00000136014.7.wgt.RDat	USP44	12	95900000	95900000	0.1041	rs10859971	4.01	rs10859895	0.003832	4.23	0.446	612	612	blup	0.00216	0.177	-2.38694	0.017	1	0.427891
Whole_Blood	/home/control/data/users/william/Cytokine_pneumonia_lung_function/TWAS/TWAS_weights//Whole_Blood/Whole_Blood.ENSG00000255389.1.wgt.RDat	C6orf3	6	112000000	112000000	0.3574	rs2301465	3.13	rs13210247	0.126	-6.93	-2.279	437	6	lasso	0.16716	1.76e-16	2.38564	0.017049	1	0.427891
Whole_Blood	/home/control/data/users/william/Cytokine_pneumonia_lung_function/TWAS/TWAS_weights//Whole_Blood/Whole_Blood.ENSG00000137601.11.wgt.RDat	NEK1	4	170000000	171000000	0.1089	rs13150924	4.21	rs13550	0.0126	4.9	-2.726	340	3	lasso	0.02511	0.00134	-2.3855	0.017055	1	0.427891
Lung	/home/control/data/users/william/Cytokine_pneumonia_lung_function/TWAS/TWAS_weights//Lung/Lung.ENSG00000166165.8.wgt.RDat	CKB	14	104000000	104000000	0.0853	rs3212028	4.16	rs11623869	0.0133	4.15	-2.017	357	357	blup	0.0356	0.000122	-2.3846	0.017097	1	0.427891
Whole_Blood	/home/control/data/users/william/Cytokine_pneumonia_lung_function/TWAS/TWAS_weights//Whole_Blood/Whole_Blood.ENSG00000180901.6.wgt.RDat	KCTD2	17	73028670	73061984	0.1428	rs8073363	3.05	rs4435292	0.0265	-4.54	0.34	418	20	enet	0.050016	8.82e-06	-2.38412	0.01712	1	0.427891
Whole_Blood	/home/control/data/users/william/Cytokine_pneumonia_lung_function/TWAS/TWAS_weights//Whole_Blood/Whole_Blood.ENSG00000257345.2.wgt.RDat	RP11-511B23.1	12	93400000	93400000	0.1275	rs7306385	-2.22	rs1546608	0.001212	-3.62	-0.994	394	394	blup	0.02654	0.000999	2.38386	0.01713	1	0.427891
Spleen	/home/control/data/users/william/Cytokine_pneumonia_lung_function/TWAS/TWAS_weights/GTEx.Spleen.P01/Spleen/Spleen.ENSG00000273456.1.wgt.RDat	RP11-686O6.2	2	203000000	203000000	0.2084	rs12478319	-3.07	rs12468226	0.132	4.68	2.214	334	11	enet	0.106055	3.8e-05	2.38347	0.01715	1	0.427891
Spleen	/home/control/data/users/william/Cytokine_pneumonia_lung_function/TWAS/TWAS_weights/GTEx.Spleen.P01/Spleen/Spleen.ENSG00000169402.11.wgt.RDat	RSPH10B2	7	6790000	6840000	0.2976	rs11764399	3.32	rs940870	0.00586	-4.15	1.969	348	8	lasso	0.02672	0.0276	-2.38319	0.017163	1	0.427891
Whole_Blood	/home/control/data/users/william/Cytokine_pneumonia_lung_function/TWAS/TWAS_weights//Whole_Blood/Whole_Blood.ENSG00000132718.7.wgt.RDat	SYT11	1	156000000	156000000	0.0896	rs7695	3.1	rs6657670	0.0614	-5.01	2.432	260	5	lasso	0.050477	8.04e-06	-2.38303	0.017171	1	0.427891
Lung	/home/control/data/users/william/Cytokine_pneumonia_lung_function/TWAS/TWAS_weights//Lung/Lung.ENSG00000113269.9.wgt.RDat	RNF130	5	179000000	179000000	0.139	rs17617068	-3.16	rs11739898	0.031089	-4.98	-0.453	413	20	enet	0.07673	2.22e-08	2.38266	0.01719	1	0.427891
Whole_Blood	/home/control/data/users/william/Cytokine_pneumonia_lung_function/TWAS/TWAS_weights//Whole_Blood/Whole_Blood.ENSG00000175166.12.wgt.RDat	PSMD2	3	184000000	184000000	0.2052	rs11545169	-3.91	rs6845	0.085369	-5.83	-2.617	527	3	lasso	0.079032	2.46e-08	2.38161	0.01724	1	0.427891
Lung	/home/control/data/users/william/Cytokine_pneumonia_lung_function/TWAS/TWAS_weights//Lung/Lung.ENSG00000100196.6.wgt.RDat	KDELR3	22	38864067	38879444	0.244	rs2267387	-2.88	rs196059	0.044035	5.77	2.417	377	7	lasso	0.09982	1.6e-10	2.3815	0.017242	1	0.427891
Spleen	/home/control/data/users/william/Cytokine_pneumonia_lung_function/TWAS/TWAS_weights/GTEx.Spleen.P01/Spleen/Spleen.ENSG00000167555.9.wgt.RDat	ZNF528	19	52901102	52921657	0.5483	rs1006111	2.87	rs2245620	0.0944	-4.25	2.3666	464	3	enet	0.05369	0.00292	-2.38138	0.01725	1	0.427891
Spleen	/home/control/data/users/william/Cytokine_pneumonia_lung_function/TWAS/TWAS_weights/GTEx.Spleen.P01/Spleen/Spleen.ENSG00000125871.9.wgt.RDat	MGME1	20	17949624	17971765	0.5906	rs6045027	3.16	rs3736771	0.408728	-7.92	2.776	567	8	lasso	0.42798	2.76e-19	-2.38076	0.01728	1	0.427891
Lung	/home/control/data/users/william/Cytokine_pneumonia_lung_function/TWAS/TWAS_weights//Lung/Lung.ENSG00000109689.10.wgt.RDat	STIM2	4	26900000	27000000	0.1436	rs10939136	2.63	rs13114545	0.0545	5.71	1.981	368	28	enet	0.064456	2.95e-07	2.3804	0.017294	1	0.427891
Spleen	/home/control/data/users/william/Cytokine_pneumonia_lung_function/TWAS/TWAS_weights/GTEx.Spleen.P01/Spleen/Spleen.ENSG00000157578.9.wgt.RDat	LCA5L	21	40777770	40817729	0.561	rs9979861	3.52	rs2837008	0.34151	7.1	1.545	686	10	lasso	0.36788	3.75e-16	2.3801	0.0173	1	0.427891
Whole_Blood	/home/control/data/users/william/Cytokine_pneumonia_lung_function/TWAS/TWAS_weights//Whole_Blood/Whole_Blood.ENSG00000011295.11.wgt.RDat	TTC19	17	15902694	15948329	0.1558	rs2302415	-4.31	rs2157992	0.122	-7.87	-3.527	279	279	blup	0.151799	5.23e-15	2.38008	0.017309	1	0.427891
Whole_Blood	/home/control/data/users/william/Cytokine_pneumonia_lung_function/TWAS/TWAS_weights//Whole_Blood/Whole_Blood.ENSG00000188056.7.wgt.RDat	TREML4	6	41200000	41200000	0.6577	rs6926018	2.85	rs9369265	0.458	13.21	2.137	551	36	enet	0.56561	1.81e-68	2.37905	0.017357	1	0.428281
Lung	/home/control/data/users/william/Cytokine_pneumonia_lung_function/TWAS/TWAS_weights//Lung/Lung.ENSG00000182985.12.wgt.RDat	CADM1	11	115000000	115000000	0.0987	rs1785016	3.17	rs1398259	-0.00074	3.9	0.131	481	481	blup	0.025683	0.000977	-2.37861	0.01738	1	0.428281
Lung	/home/control/data/users/william/Cytokine_pneumonia_lung_function/TWAS/TWAS_weights//Lung/Lung.ENSG00000126088.8.wgt.RDat	UROD	1	45500000	45500000	0.1658	rs275075	-3.71	rs7541207	0.116	-7.4	1.373	322	6	lasso	0.151	1.89e-15	-2.37827	0.0174	1	0.428281
Spleen	/home/control/data/users/william/Cytokine_pneumonia_lung_function/TWAS/TWAS_weights/GTEx.Spleen.P01/Spleen/Spleen.ENSG00000135929.4.wgt.RDat	CYP27A1	2	220000000	220000000	0.2238	rs6704575	3.05	rs6704575	0.0224	4.07	3.053	381	8	lasso	0.031358	0.0187	2.3775	0.01743	1	0.428402
Spleen	/home/control/data/users/william/Cytokine_pneumonia_lung_function/TWAS/TWAS_weights/GTEx.Spleen.P01/Spleen/Spleen.ENSG00000165632.7.wgt.RDat	TAF3	10	7860000	8060000	0.2642	rs17466705	3.68	rs1244507	0.090825	-4.37	1.623	626	626	blup	0.10029	6.16e-05	-2.37692	0.0175	1	0.429504
Whole_Blood	/home/control/data/users/william/Cytokine_pneumonia_lung_function/TWAS/TWAS_weights//Whole_Blood/Whole_Blood.ENSG00000245958.2.wgt.RDat	RP11-33B1.1	4	120000000	120000000	0.2565	rs11098499	2.83	rs7654587	0.395	-12.21	2.43	419	14	enet	0.39535	4.14e-42	-2.3753	0.017535	1	0.429637
Whole_Blood	/home/control/data/users/william/Cytokine_pneumonia_lung_function/TWAS/TWAS_weights//Whole_Blood/Whole_Blood.ENSG00000073921.13.wgt.RDat	PICALM	11	85700000	85800000	0.061	rs629343	3.27	rs10501604	0.00381	3.76	0.013	487	487	blup	0.01358	0.0143	2.37434	0.01758	1	0.429637
Spleen	/home/control/data/users/william/Cytokine_pneumonia_lung_function/TWAS/TWAS_weights/GTEx.Spleen.P01/Spleen/Spleen.ENSG00000100603.9.wgt.RDat	SNW1	14	78200000	78200000	0.165	rs10132900	-3.63	rs2284234	0.0546	4.49	-2.275	622	6	lasso	0.04618	0.00543	-2.3736	0.0176	1	0.429637
Lung	/home/control/data/users/william/Cytokine_pneumonia_lung_function/TWAS/TWAS_weights//Lung/Lung.ENSG00000213976.3.wgt.RDat	CTD-2561J22.2	19	21565667	21569979	0.1748	rs2968084	-2.87	rs13346641	0.0503	-5.29	-2.183	287	14	enet	0.058	1.13e-06	2.37381	0.017606	1	0.429637
Whole_Blood	/home/control/data/users/william/Cytokine_pneumonia_lung_function/TWAS/TWAS_weights//Whole_Blood/Whole_Blood.ENSG00000173209.18.wgt.RDat	AHSA2	2	61400000	61400000	0.4579	rs13014803	-2.58	rs2167565	0.315	-11.31	1.95	306	22	enet	0.44444	7.29e-49	-2.37211	0.0177	1	0.430143
Lung	/home/control/data/users/william/Cytokine_pneumonia_lung_function/TWAS/TWAS_weights//Lung/Lung.ENSG00000215452.3.wgt.RDat	ZNF663P	20	45042867	45087915	0.2977	rs6032678	-2.58	rs1527139	0.088	6.79	2.144	549	21	enet	0.086996	2.5e-09	2.37105	0.0177	1	0.430143
Lung	/home/control/data/users/william/Cytokine_pneumonia_lung_function/TWAS/TWAS_weights//Lung/Lung.ENSG00000198590.7.wgt.RDat	C3orf35	3	37400000	37500000	0.0573	rs10849	3.33	rs6800842	0.00292	-3.9	-2.479	399	399	blup	0.01351	0.0131	2.37138	0.01772	1	0.430143
Lung	/home/control/data/users/william/Cytokine_pneumonia_lung_function/TWAS/TWAS_weights//Lung/Lung.ENSG00000184182.14.wgt.RDat	UBE2F	2	239000000	239000000	0.3183	rs3769109	-2.49	rs3739055	0.0608	6.28	-1.96	499	9	lasso	0.094515	5e-10	-2.37076	0.017752	1	0.430143
Lung	/home/control/data/users/william/Cytokine_pneumonia_lung_function/TWAS/TWAS_weights//Lung/Lung.ENSG00000188056.7.wgt.RDat	TREML4	6	41200000	41200000	0.2632	rs6926018	2.85	rs9369265	0.155	8.82	2.137	551	19	enet	0.24685	2e-25	2.37008	0.017784	1	0.430143
Whole_Blood	/home/control/data/users/william/Cytokine_pneumonia_lung_function/TWAS/TWAS_weights//Whole_Blood/Whole_Blood.ENSG00000197256.6.wgt.RDat	KANK2	19	11274943	11308243	0.3832	rs4804149	3.15	rs17616661	0.146903	-8.34	1.709	388	6	enet	0.135948	1.63e-13	-2.37002	0.0178	1	0.430143
Whole_Blood	/home/control/data/users/william/Cytokine_pneumonia_lung_function/TWAS/TWAS_weights//Whole_Blood/Whole_Blood.ENSG00000170390.10.wgt.RDat	DCLK2	4	151000000	151000000	0.3698	rs7667918	-3.5	rs13435543	0.223	9.22	2.188	392	4	lasso	0.21775	1.62e-21	2.3697	0.017803	1	0.430143
Whole_Blood	/home/control/data/users/william/Cytokine_pneumonia_lung_function/TWAS/TWAS_weights//Whole_Blood/Whole_Blood.ENSG00000198851.5.wgt.RDat	CD3E	11	118000000	118000000	0.188	rs633683	3.14	rs2231440	0.156	7.65	-2.527	526	5	lasso	0.15919	1.03e-15	-2.36841	0.017865	1	0.430755
Spleen	/home/control/data/users/william/Cytokine_pneumonia_lung_function/TWAS/TWAS_weights/GTEx.Spleen.P01/Spleen/Spleen.ENSG00000107854.5.wgt.RDat	TNKS2	10	93600000	93600000	0.2417	rs1229578	-3.73	rs10881985	0.093062	-4.95	-1.927	305	18	enet	0.18591	3.69e-08	2.36743	0.0179	1	0.430755
Lung	/home/control/data/users/william/Cytokine_pneumonia_lung_function/TWAS/TWAS_weights//Lung/Lung.ENSG00000112139.10.wgt.RDat	MDGA1	6	37600000	37700000	0.6503	rs16890001	3.95	rs6938061	0.343	11.52	-1.779	482	11	lasso	0.38062	1.19e-41	-2.36759	0.017904	1	0.430755
Spleen	/home/control/data/users/william/Cytokine_pneumonia_lung_function/TWAS/TWAS_weights/GTEx.Spleen.P01/Spleen/Spleen.ENSG00000205702.6.wgt.RDat	CYP2D7P1	22	42536214	42540576	0.4747	rs5758689	-4.05	rs742086	-0.004919	3.46	-3.528	362	362	blup	0.0471	0.00503	-2.3664	0.017962	1	0.431543
Whole_Blood	/home/control/data/users/william/Cytokine_pneumonia_lung_function/TWAS/TWAS_weights//Whole_Blood/Whole_Blood.ENSG00000163945.11.wgt.RDat	UVSSA	4	1340000	1380000	0.3336	rs4974578	4.1	rs7695691	0.101	-6.96	3.463	376	376	blup	0.22102	7.49e-22	-2.3654	0.018012	1	0.431985
Whole_Blood	/home/control/data/users/william/Cytokine_pneumonia_lung_function/TWAS/TWAS_weights//Whole_Blood/Whole_Blood.ENSG00000204138.8.wgt.RDat	PHACTR4	1	28700000	28800000	0.1229	rs10494394	-3.28	rs6682922	0.149	-7.6	2.288	281	5	lasso	0.146845	1.54e-14	-2.36499	0.018031	1	0.431985
Lung	/home/control/data/users/william/Cytokine_pneumonia_lung_function/TWAS/TWAS_weights//Lung/Lung.ENSG00000226632.1.wgt.RDat	UBE2V1P1	20	3342527	3342971	0.094	rs6051727	2.93	rs6084327	0.0709	5.49	-2.244	436	5	lasso	0.056994	1.41e-06	-2.36336	0.0181	1	0.432649
Whole_Blood	/home/control/data/users/william/Cytokine_pneumonia_lung_function/TWAS/TWAS_weights//Whole_Blood/Whole_Blood.ENSG00000171492.10.wgt.RDat	LRRC8D	1	90300000	90400000	0.0805	rs11804087	3	rs1215649	0.0597	5.23	-2.363	384	1	lasso	0.050047	8.77e-06	-2.363	0.018128	1	0.432649
Spleen	/home/control/data/users/william/Cytokine_pneumonia_lung_function/TWAS/TWAS_weights/GTEx.Spleen.P01/Spleen/Spleen.ENSG00000268340.1.wgt.RDat	RP3-477O4.16	20	34106682	34107108	0.3008	rs11167267	-2.58	rs6060442	0.188416	5.53	-2.558	315	5	lasso	0.1894	2.69e-08	-2.36265	0.01814	1	0.432649
Spleen	/home/control/data/users/william/Cytokine_pneumonia_lung_function/TWAS/TWAS_weights/GTEx.Spleen.P01/Spleen/Spleen.ENSG00000261360.1.wgt.RDat	CTD-2165H16.4	5	14700000	14700000	0.2761	rs26057	-3.13	rs860665	0.0289	3.9	1.172	464	464	blup	0.06061	0.00165	2.3624	0.01816	1	0.432649
Lung	/home/control/data/users/william/Cytokine_pneumonia_lung_function/TWAS/TWAS_weights//Lung/Lung.ENSG00000177406.4.wgt.RDat	RP11-218M22.1	12	740000	772000	0.3962	rs7955668	3.5	rs2061317	0.315376	11.06	2.256	457	4	lasso	0.35182	6.93e-38	2.36171	0.0182	1	0.432998
Lung	/home/control/data/users/william/Cytokine_pneumonia_lung_function/TWAS/TWAS_weights//Lung/Lung.ENSG00000260103.2.wgt.RDat	RP11-10O17.1	15	74800000	74800000	0.0533	rs4886409	3.67	rs12441817	0.034638	-4.58	2.36	356	1	lasso	0.03102	0.000319	-2.36	0.018275	1	0.434167
Whole_Blood	/home/control/data/users/william/Cytokine_pneumonia_lung_function/TWAS/TWAS_weights//Whole_Blood/Whole_Blood.ENSG00000205356.5.wgt.RDat	TECPR1	7	97800000	97900000	0.1238	rs1180774	2.98	rs2291750	0.021304	4.64	-1.59	350	15	enet	0.044232	2.82e-05	-2.3594	0.0183	1	0.434167
Spleen	/home/control/data/users/william/Cytokine_pneumonia_lung_function/TWAS/TWAS_weights/GTEx.Spleen.P01/Spleen/Spleen.ENSG00000255221.2.wgt.RDat	CARD17	11	105000000	105000000	0.2247	rs11226653	3.65	rs2291269	0.040161	-3.7	3.047	342	6	lasso	0.07716	0.000421	-2.35792	0.01838	1	0.434472
Spleen	/home/control/data/users/william/Cytokine_pneumonia_lung_function/TWAS/TWAS_weights/GTEx.Spleen.P01/Spleen/Spleen.ENSG00000261189.1.wgt.RDat	RP3-512B11.3	6	7540000	7540000	0.2837	rs4959462	3	rs2764077	0.059333	-4.51	1.806	583	583	blup	0.07708	0.000424	-2.3576	0.018396	1	0.434472
Whole_Blood	/home/control/data/users/william/Cytokine_pneumonia_lung_function/TWAS/TWAS_weights//Whole_Blood/Whole_Blood.ENSG00000100612.9.wgt.RDat	DHRS7	14	60600000	60600000	0.077	rs390132	-3.64	rs219318	0.018221	-4.22	-2.26	293	293	blup	0.0292	0.000586	2.35756	0.0184	1	0.434472
Whole_Blood	/home/control/data/users/william/Cytokine_pneumonia_lung_function/TWAS/TWAS_weights//Whole_Blood/Whole_Blood.ENSG00000125447.12.wgt.RDat	GGA3	17	73232694	73257754	0.1594	rs1671023	3.05	rs9988	0.0564	4.9	-2.467	377	2	lasso	0.040228	6.32e-05	-2.35699	0.018424	1	0.434472
Spleen	/home/control/data/users/william/Cytokine_pneumonia_lung_function/TWAS/TWAS_weights/GTEx.Spleen.P01/Spleen/Spleen.ENSG00000089154.6.wgt.RDat	GCN1L1	12	121000000	121000000	0.245	rs7956304	2.76	rs6490286	0.108611	-4.96	1.838	375	18	enet	0.1366	2.84e-06	-2.3566	0.01844	1	0.434472
Spleen	/home/control/data/users/william/Cytokine_pneumonia_lung_function/TWAS/TWAS_weights/GTEx.Spleen.P01/Spleen/Spleen.ENSG00000160072.15.wgt.RDat	ATAD3B	1	1410000	1430000	0.4327	rs13306651	2.83	rs13306651	0.171	-5.04	2.8261	288	6	lasso	0.16148	3.26e-07	-2.35487	0.018529	1	0.435967
Lung	/home/control/data/users/william/Cytokine_pneumonia_lung_function/TWAS/TWAS_weights//Lung/Lung.ENSG00000266717.1.wgt.RDat	RP11-855A2.3	17	65947001	65947862	0.0778	rs11652004	-4.03	rs12949350	0.0139	-3.44	-2.245	331	331	blup	0.00724	0.0526	2.35331	0.018607	1	0.436047
Whole_Blood	/home/control/data/users/william/Cytokine_pneumonia_lung_function/TWAS/TWAS_weights//Whole_Blood/Whole_Blood.ENSG00000185627.13.wgt.RDat	PSMD13	11	237000	253000	0.2028	rs11246136	-3.43	rs6598060	0.167	8.02	2.495	294	9	lasso	0.16421	3.39e-16	2.35296	0.018625	1	0.436047
Spleen	/home/control/data/users/william/Cytokine_pneumonia_lung_function/TWAS/TWAS_weights/GTEx.Spleen.P01/Spleen/Spleen.ENSG00000177406.4.wgt.RDat	RP11-218M22.1	12	740000	772000	0.637	rs7955668	3.5	rs2061317	0.488482	8.6	2.256	457	5	lasso	0.49074	6.36e-23	2.35255	0.01865	1	0.436047
Lung	/home/control/data/users/william/Cytokine_pneumonia_lung_function/TWAS/TWAS_weights//Lung/Lung.ENSG00000231194.1.wgt.RDat	FARP1-AS1	13	99100000	99100000	0.1794	rs4772092	-2.81	rs3742137	0.145821	7.54	-2.267	659	3	lasso	0.13321	1.06e-13	-2.35251	0.01865	1	0.436047
Whole_Blood	/home/control/data/users/william/Cytokine_pneumonia_lung_function/TWAS/TWAS_weights//Whole_Blood/Whole_Blood.ENSG00000100441.5.wgt.RDat	KHNYN	14	24900000	24900000	0.6057	rs1004665	-3.07	rs10146759	0.390623	12.04	-2.493	558	15	enet	0.389	2.99e-41	-2.35216	0.01866	1	0.436047
Whole_Blood	/home/control/data/users/william/Cytokine_pneumonia_lung_function/TWAS/TWAS_weights//Whole_Blood/Whole_Blood.ENSG00000205710.3.wgt.RDat	C17orf107	17	4802713	4806227	0.2063	rs2302320	4.37	rs8070572	0.173	8.11	2.256	443	4	lasso	0.171194	7.16e-17	2.3508	0.018733	1	0.436334
Lung	/home/control/data/users/william/Cytokine_pneumonia_lung_function/TWAS/TWAS_weights//Lung/Lung.ENSG00000260404.2.wgt.RDat	RP11-384K6.6	4	120000000	120000000	0.3976	rs7656990	-2.45	rs7689541	0.267	-10.19	-2.315	339	4	lasso	0.261781	4.33e-27	2.35076	0.018735	1	0.436334
Lung	/home/control/data/users/william/Cytokine_pneumonia_lung_function/TWAS/TWAS_weights//Lung/Lung.ENSG00000188522.10.wgt.RDat	FAM83G	17	18872102	18908117	0.1805	rs2076562	2.7	rs886283	0.062	-5.48	1.9257	178	4	lasso	0.0521	3.92e-06	-2.3497	0.018788	1	0.436334
Whole_Blood	/home/control/data/users/william/Cytokine_pneumonia_lung_function/TWAS/TWAS_weights//Whole_Blood/Whole_Blood.ENSG00000268322.1.wgt.RDat	CTD-3030D20.2	19	21500963	21501521	0.1568	rs2968084	-2.87	rs1781867	0.096692	6.26	-2.143	288	4	lasso	0.088897	3.25e-09	-2.34954	0.0188	1	0.436334
Lung	/home/control/data/users/william/Cytokine_pneumonia_lung_function/TWAS/TWAS_weights//Lung/Lung.ENSG00000162039.10.wgt.RDat	MEIOB	16	1883984	1934295	0.0565	rs9921791	3.81	rs1624387	0.037115	5.04	2.214	455	4	lasso	0.02533	0.00105	2.3504	0.0188	1	0.436334
Whole_Blood	/home/control/data/users/william/Cytokine_pneumonia_lung_function/TWAS/TWAS_weights//Whole_Blood/Whole_Blood.ENSG00000240005.1.wgt.RDat	RP11-293A21.1	4	26900000	26900000	0.2232	rs10939136	2.62	rs9790789	0.2	8.7	2.21	371	4	lasso	0.2	1.03e-19	2.348	0.018875	1	0.4374
Lung	/home/control/data/users/william/Cytokine_pneumonia_lung_function/TWAS/TWAS_weights//Lung/Lung.ENSG00000256053.3.wgt.RDat	APOPT1	14	104000000	104000000	0.1042	rs3212028	4.2	rs34026011	0.0436	-5.23	2.499	361	2	lasso	0.04592	1.42e-05	-2.3473	0.01891	1	0.4374
Whole_Blood	/home/control/data/users/william/Cytokine_pneumonia_lung_function/TWAS/TWAS_weights//Whole_Blood/Whole_Blood.ENSG00000124713.5.wgt.RDat	GNMT	6	42900000	42900000	0.1298	rs9462805	-3.02	rs2395943	0.0843	6.2	-2.319	372	5	enet	0.09235	1.6e-09	-2.34611	0.01897	1	0.4374
Lung	/home/control/data/users/william/Cytokine_pneumonia_lung_function/TWAS/TWAS_weights//Lung/Lung.ENSG00000226686.3.wgt.RDat	AC012309.5	19	37742814	37756437	0.5445	rs11668709	-2.94	rs256744	0.325	11.63	1.957	280	18	enet	0.369	3.66e-40	2.34581	0.018986	1	0.4374
Lung	/home/control/data/users/william/Cytokine_pneumonia_lung_function/TWAS/TWAS_weights//Lung/Lung.ENSG00000140943.12.wgt.RDat	MBTPS1	16	84087371	84150511	0.1976	rs12598746	3.7	rs4782892	0.071265	-5.91	1.932	992	4	lasso	0.0938	5.83e-10	-2.3458	0.019	1	0.4374
Lung	/home/control/data/users/william/Cytokine_pneumonia_lung_function/TWAS/TWAS_weights//Lung/Lung.ENSG00000245958.2.wgt.RDat	RP11-33B1.1	4	120000000	120000000	0.3963	rs11098499	2.83	rs7659551	0.494	-13.97	2.421	419	9	lasso	0.500228	2.04e-59	-2.34453	0.019051	1	0.4374
Whole_Blood	/home/control/data/users/william/Cytokine_pneumonia_lung_function/TWAS/TWAS_weights//Whole_Blood/Whole_Blood.ENSG00000149292.12.wgt.RDat	TTC12	11	113000000	113000000	0.3827	rs12575544	4.02	rs723077	0.156	-8.53	-1.634	527	7	lasso	0.32151	6.58e-33	2.34413	0.019071	1	0.4374
Whole_Blood	/home/control/data/users/william/Cytokine_pneumonia_lung_function/TWAS/TWAS_weights//Whole_Blood/Whole_Blood.ENSG00000125445.6.wgt.RDat	MRPS7	17	73257886	73262308	0.2447	rs1671023	3.05	rs2242231	0.162	-8.3	-2.351	377	5	lasso	0.18054	8.76e-18	2.34399	0.019079	1	0.4374
Whole_Blood	/home/control/data/users/william/Cytokine_pneumonia_lung_function/TWAS/TWAS_weights//Whole_Blood/Whole_Blood.ENSG00000139505.10.wgt.RDat	MTMR6	13	25800000	25900000	0.1531	rs17729346	3.35	rs3809335	0.100924	6.28	-2.208	500	6	lasso	0.103692	1.51e-10	-2.3438	0.01909	1	0.4374
Whole_Blood	/home/control/data/users/william/Cytokine_pneumonia_lung_function/TWAS/TWAS_weights//Whole_Blood/Whole_Blood.ENSG00000172803.13.wgt.RDat	SNX32	11	65600000	65600000	0.1671	rs2231884	3.45	rs11227332	0.122	7.24	3.131	351	351	blup	0.13964	7.35e-14	2.34353	0.019102	1	0.4374
Spleen	/home/control/data/users/william/Cytokine_pneumonia_lung_function/TWAS/TWAS_weights/GTEx.Spleen.P01/Spleen/Spleen.ENSG00000213290.4.wgt.RDat	PGK1P2	19	12670385	12671919	0.1914	rs12975560	3.48	rs2861410	0.18	5.59	2.3681	287	5	lasso	0.1729	1.18e-07	2.33992	0.01929	1	0.441113
Whole_Blood	/home/control/data/users/william/Cytokine_pneumonia_lung_function/TWAS/TWAS_weights//Whole_Blood/Whole_Blood.ENSG00000131469.8.wgt.RDat	RPL27	17	41150290	41154976	0.3344	rs4793039	3.66	rs7212564	0.0943	6.74	-2.3221	260	4	lasso	0.075064	5.54e-08	-2.33841	0.019366	1	0.441296
Spleen	/home/control/data/users/william/Cytokine_pneumonia_lung_function/TWAS/TWAS_weights/GTEx.Spleen.P01/Spleen/Spleen.ENSG00000166928.6.wgt.RDat	MS4A14	11	60200000	60200000	0.3906	rs2298553	-3.25	rs2233252	0.320241	-7.2	2.431	459	7	lasso	0.3571	1.27e-15	-2.33812	0.01938	1	0.441296
Lung	/home/control/data/users/william/Cytokine_pneumonia_lung_function/TWAS/TWAS_weights//Lung/Lung.ENSG00000143434.11.wgt.RDat	SEMA6C	1	151000000	151000000	0.1996	rs955955	2.58	rs6664387	0.117	7.27	2.386	314	10	enet	0.104	5.89e-11	2.33685	0.0194	1	0.441296
Whole_Blood	/home/control/data/users/william/Cytokine_pneumonia_lung_function/TWAS/TWAS_weights//Whole_Blood/Whole_Blood.ENSG00000179051.9.wgt.RDat	RCC2	1	17700000	17800000	0.1559	rs11587313	-3.07	rs12078935	0.0457	5.7	-1.122	537	537	blup	0.053515	4.36e-06	-2.33717	0.01943	1	0.441296
Lung	/home/control/data/users/william/Cytokine_pneumonia_lung_function/TWAS/TWAS_weights//Lung/Lung.ENSG00000226950.2.wgt.RDat	DANCR	4	53600000	53600000	0.0946	rs2898681	2.71	rs7677282	0.0794	6.48	2.207	289	8	lasso	0.094214	5.34e-10	2.33708	0.019435	1	0.441296
Spleen	/home/control/data/users/william/Cytokine_pneumonia_lung_function/TWAS/TWAS_weights/GTEx.Spleen.P01/Spleen/Spleen.ENSG00000136002.12.wgt.RDat	ARHGEF4	2	132000000	132000000	0.2919	rs10153570	-3.08	rs10195855	0.263	6.24	-2.407	142	3	lasso	0.263396	2.47e-11	-2.33674	0.019453	1	0.441296
Lung	/home/control/data/users/william/Cytokine_pneumonia_lung_function/TWAS/TWAS_weights//Lung/Lung.ENSG00000108556.7.wgt.RDat	CHRNE	17	4801357	4806369	0.4422	rs2302320	4.37	rs8070572	0.434	12.94	2.256	443	30	enet	0.423	1.67e-47	2.33622	0.01948	1	0.441323
Spleen	/home/control/data/users/william/Cytokine_pneumonia_lung_function/TWAS/TWAS_weights/GTEx.Spleen.P01/Spleen/Spleen.ENSG00000172922.4.wgt.RDat	RNASEH2C	11	65500000	65500000	0.1883	rs2231884	3.45	rs677740	0.004193	-3.67	1.152	329	16	enet	0.04716	0.00501	-2.33384	0.0196	1	0.441871
Lung	/home/control/data/users/william/Cytokine_pneumonia_lung_function/TWAS/TWAS_weights//Lung/Lung.ENSG00000225217.1.wgt.RDat	HSPA7	1	162000000	162000000	0.3005	rs3924264	2.81	rs2099684	0.0364	-6.12	1.28	452	29	enet	0.147	4.6e-15	-2.33387	0.0196	1	0.441871
Whole_Blood	/home/control/data/users/william/Cytokine_pneumonia_lung_function/TWAS/TWAS_weights//Whole_Blood/Whole_Blood.ENSG00000143870.8.wgt.RDat	PDIA6	2	10900000	11000000	0.1022	rs10203916	-3.85	rs1198873	0.011	4.25	-1.284	577	577	blup	0.023675	0.00179	-2.33278	0.0197	1	0.441871
Whole_Blood	/home/control/data/users/william/Cytokine_pneumonia_lung_function/TWAS/TWAS_weights//Whole_Blood/Whole_Blood.ENSG00000183748.4.wgt.RDat	MRC1L1	10	17900000	18000000	0.1001	rs10508554	-3.17	rs483822	0.014792	-4.38	2.276	349	4	lasso	0.02826	0.000705	-2.33181	0.01971	1	0.441871
Lung	/home/control/data/users/william/Cytokine_pneumonia_lung_function/TWAS/TWAS_weights//Lung/Lung.ENSG00000172367.11.wgt.RDat	PDZD3	11	119000000	119000000	0.0658	rs535831	-3.78	rs682795	0.025	3.93	-1.697	383	4	lasso	0.022676	0.00184	-2.33174	0.01971	1	0.441871
Whole_Blood	/home/control/data/users/william/Cytokine_pneumonia_lung_function/TWAS/TWAS_weights//Whole_Blood/Whole_Blood.ENSG00000080815.14.wgt.RDat	PSEN1	14	73600000	73700000	0.2532	rs17182432	-2.87	rs214260	0.171629	-8.13	-2.155	406	5	lasso	0.226	2.35e-22	2.33117	0.01974	1	0.441871
Lung	/home/control/data/users/william/Cytokine_pneumonia_lung_function/TWAS/TWAS_weights//Lung/Lung.ENSG00000272195.1.wgt.RDat	RP11-156E8.1	1	245000000	245000000	0.3441	rs4328062	2.73	rs2050632	0.291	-11.02	-2.149	465	2	lasso	0.306	3.36e-32	2.33024	0.0198	1	0.441871
Lung	/home/control/data/users/william/Cytokine_pneumonia_lung_function/TWAS/TWAS_weights//Lung/Lung.ENSG00000170310.10.wgt.RDat	STX8	17	9153788	9479908	0.2467	rs2270121	3.47	rs8075395	0.0804	6.36	0.989	561	561	blup	0.0803	1.04e-08	2.32887	0.019866	1	0.441871
Lung	/home/control/data/users/william/Cytokine_pneumonia_lung_function/TWAS/TWAS_weights//Lung/Lung.ENSG00000178078.7.wgt.RDat	STAP2	19	4324040	4342783	0.1806	rs28736724	-2.96	rs34302459	0.073	5.54	2.357	370	4	lasso	0.0559	1.78e-06	2.32884	0.019867	1	0.441871
Whole_Blood	/home/control/data/users/william/Cytokine_pneumonia_lung_function/TWAS/TWAS_weights//Whole_Blood/Whole_Blood.ENSG00000187231.9.wgt.RDat	SESTD1	2	180000000	180000000	0.2057	rs9288032	-3.9	rs10209875	0.045	5.25	0.921	510	6	lasso	0.078141	2.96e-08	2.32772	0.0199	1	0.441871
Lung	/home/control/data/users/william/Cytokine_pneumonia_lung_function/TWAS/TWAS_weights//Lung/Lung.ENSG00000257122.1.wgt.RDat	RRN3P3	16	22430090	22448905	0.0815	rs6497575	-3.42	rs1424193	-0.001763	-2.87	-0.287	257	257	blup	0.0033	0.134	-2.3279	0.0199	1	0.441871
Spleen	/home/control/data/users/william/Cytokine_pneumonia_lung_function/TWAS/TWAS_weights/GTEx.Spleen.P01/Spleen/Spleen.ENSG00000169231.9.wgt.RDat	THBS3	1	155000000	155000000	0.2793	rs12748814	3.15	rs2066981	0.169	-5.51	-1.661	338	26	enet	0.1505	8.51e-07	2.3279	0.019918	1	0.441871
Lung	/home/control/data/users/william/Cytokine_pneumonia_lung_function/TWAS/TWAS_weights//Lung/Lung.ENSG00000126861.4.wgt.RDat	OMG	17	29599031	29624429	0.0607	rs6505247	3.92	rs9894648	-0.000998	-3.36	2.22	369	369	blup	0.0144	0.0108	-2.32739	0.019944	1	0.441871
Whole_Blood	/home/control/data/users/william/Cytokine_pneumonia_lung_function/TWAS/TWAS_weights//Whole_Blood/Whole_Blood.ENSG00000196388.4.wgt.RDat	INCA1	17	4891521	4900905	0.0734	rs2302320	4.37	rs12450045	-0.00216	3.58	2.084	436	436	blup	0.017053	0.00696	2.32697	0.019967	1	0.441871
Spleen	/home/control/data/users/william/Cytokine_pneumonia_lung_function/TWAS/TWAS_weights/GTEx.Spleen.P01/Spleen/Spleen.ENSG00000137936.12.wgt.RDat	BCAR3	1	94000000	94300000	0.2733	rs17110905	2.57	rs17110225	0.0431	-3.98	1.482	436	436	blup	0.08782	0.000174	-2.3265	0.019992	1	0.441871
Lung	/home/control/data/users/william/Cytokine_pneumonia_lung_function/TWAS/TWAS_weights//Lung/Lung.ENSG00000143184.4.wgt.RDat	XCL1	1	169000000	169000000	0.2035	rs12740293	2.5	rs1323533	0.0839	6.15	2.246	544	3	lasso	0.0861	3.04e-09	2.32702	0.02	1	0.441871
Spleen	/home/control/data/users/william/Cytokine_pneumonia_lung_function/TWAS/TWAS_weights/GTEx.Spleen.P01/Spleen/Spleen.ENSG00000109686.12.wgt.RDat	SH3D19	4	152000000	152000000	0.378	rs17027780	3.52	rs17505402	-0.006298	3.4	0.449	279	279	blup	0.061775	0.0015	2.32532	0.020055	1	0.441871
Spleen	/home/control/data/users/william/Cytokine_pneumonia_lung_function/TWAS/TWAS_weights/GTEx.Spleen.P01/Spleen/Spleen.ENSG00000166166.8.wgt.RDat	TRMT61A	14	104000000	104000000	0.194	rs3212028	4.13	rs8014013	0.0773	-4.59	-0.062	353	353	blup	0.10263	5.06e-05	2.3242	0.0201	1	0.441871
Whole_Blood	/home/control/data/users/william/Cytokine_pneumonia_lung_function/TWAS/TWAS_weights//Whole_Blood/Whole_Blood.ENSG00000146223.10.wgt.RDat	RPL7L1	6	42800000	42900000	0.1025	rs9462805	-3.02	rs2395939	0.0487	-4.91	2.564	354	10	enet	0.0535	4.38e-06	-2.32325	0.020165	1	0.441871
Spleen	/home/control/data/users/william/Cytokine_pneumonia_lung_function/TWAS/TWAS_weights/GTEx.Spleen.P01/Spleen/Spleen.ENSG00000185745.8.wgt.RDat	IFIT1	10	91200000	91200000	0.1684	rs9658691	3.54	rs304502	-0.002093	-3.83	0.981	579	579	blup	0.08492	0.000222	-2.32219	0.0202	1	0.441871
Spleen	/home/control/data/users/william/Cytokine_pneumonia_lung_function/TWAS/TWAS_weights/GTEx.Spleen.P01/Spleen/Spleen.ENSG00000109066.9.wgt.RDat	TMEM104	17	72772622	72835918	0.2078	rs8073363	3.05	rs8072277	-0.00638	3.44	-2.12	449	449	blup	0.0376	0.011	-2.32258	0.020202	1	0.441871
Lung	/home/control/data/users/william/Cytokine_pneumonia_lung_function/TWAS/TWAS_weights//Lung/Lung.ENSG00000146067.11.wgt.RDat	FAM193B	5	177000000	177000000	0.1253	rs2306760	2.77	rs2630758	0.078584	-5.82	1.964	241	4	lasso	0.07774	1.79e-08	-2.32183	0.02024	1	0.441871
Whole_Blood	/home/control/data/users/william/Cytokine_pneumonia_lung_function/TWAS/TWAS_weights//Whole_Blood/Whole_Blood.ENSG00000237513.1.wgt.RDat	RP11-325F22.2	7	105000000	105000000	0.1074	rs6977743	-3.15	rs2428161	0.075826	6.06	2.121	408	5	lasso	0.085713	6.27e-09	2.32035	0.02032	1	0.441871
Spleen	/home/control/data/users/william/Cytokine_pneumonia_lung_function/TWAS/TWAS_weights/GTEx.Spleen.P01/Spleen/Spleen.ENSG00000090316.11.wgt.RDat	MAEA	4	1280000	1330000	0.475	rs4974578	4.11	rs1882099	0.217915	-6.65	-1.567	384	21	enet	0.290404	1.63e-12	2.32032	0.020324	1	0.441871
Whole_Blood	/home/control/data/users/william/Cytokine_pneumonia_lung_function/TWAS/TWAS_weights//Whole_Blood/Whole_Blood.ENSG00000260404.2.wgt.RDat	RP11-384K6.6	4	120000000	120000000	0.2639	rs7656990	-2.45	rs7689541	0.195	-8.56	-2.315	339	4	lasso	0.17864	1.35e-17	2.3195	0.020369	1	0.441871
Spleen	/home/control/data/users/william/Cytokine_pneumonia_lung_function/TWAS/TWAS_weights/GTEx.Spleen.P01/Spleen/Spleen.ENSG00000272195.1.wgt.RDat	RP11-156E8.1	1	245000000	245000000	0.4191	rs4328062	2.73	rs2050632	0.317	-6.99	-2.149	464	3	lasso	0.29119	1.5e-12	2.3192	0.020384	1	0.441871
Whole_Blood	/home/control/data/users/william/Cytokine_pneumonia_lung_function/TWAS/TWAS_weights//Whole_Blood/Whole_Blood.ENSG00000142082.10.wgt.RDat	SIRT3	11	215000	236000	0.1025	rs11246136	-3.43	rs4758633	0.0548	-4.75	2.41	294	2	lasso	0.03944	7.4e-05	-2.31827	0.020435	1	0.441871
Lung	/home/control/data/users/william/Cytokine_pneumonia_lung_function/TWAS/TWAS_weights//Lung/Lung.ENSG00000183484.7.wgt.RDat	GPR132	14	106000000	106000000	0.0808	rs4424849	3.44	rs8020062	0.0151	4.57	2.44	304	304	blup	0.02575	0.000964	2.3181	0.020445	1	0.441871
Lung	/home/control/data/users/william/Cytokine_pneumonia_lung_function/TWAS/TWAS_weights//Lung/Lung.ENSG00000198077.6.wgt.RDat	CYP2A7	19	41381344	41388657	0.3387	rs8102683	-3.23	rs3869579	0.204	-8.9	-2.452	423	27	enet	0.193	1.1e-19	2.31807	0.020445	1	0.441871
Lung	/home/control/data/users/william/Cytokine_pneumonia_lung_function/TWAS/TWAS_weights//Lung/Lung.ENSG00000196388.4.wgt.RDat	INCA1	17	4891521	4900905	0.0789	rs2302320	4.37	rs17707385	0.00738	4.43	2.512	436	15	enet	0.0165	0.00687	2.31766	0.020468	1	0.441871
Lung	/home/control/data/users/william/Cytokine_pneumonia_lung_function/TWAS/TWAS_weights//Lung/Lung.ENSG00000204147.5.wgt.RDat	ASAH2B	10	52500000	52600000	0.4817	rs4382847	-2.81	rs4382847	0.293	10.9	-2.811	465	28	enet	0.326316	1.1e-34	-2.31666	0.02052	1	0.441871
Spleen	/home/control/data/users/william/Cytokine_pneumonia_lung_function/TWAS/TWAS_weights/GTEx.Spleen.P01/Spleen/Spleen.ENSG00000271662.1.wgt.RDat	RP11-141C7.3	3	195000000	195000000	0.5705	rs2410840	3.48	rs3749331	0.243594	-6.46	2.318	284	11	lasso	0.32037	7.12e-14	-2.31649	0.02053	1	0.441871
Whole_Blood	/home/control/data/users/william/Cytokine_pneumonia_lung_function/TWAS/TWAS_weights//Whole_Blood/Whole_Blood.ENSG00000108771.8.wgt.RDat	DHX58	17	40253422	40264751	0.2308	rs4796664	3.93	rs1122326	0.101	-6.76	2.295	321	8	lasso	0.122896	2.66e-12	-2.31643	0.020535	1	0.441871
Lung	/home/control/data/users/william/Cytokine_pneumonia_lung_function/TWAS/TWAS_weights//Lung/Lung.ENSG00000142082.10.wgt.RDat	SIRT3	11	215000	236000	0.2093	rs11246136	-3.43	rs4758633	0.103	-7.02	2.41	294	5	lasso	0.125369	6.04e-13	-2.31635	0.02054	1	0.441871
Lung	/home/control/data/users/william/Cytokine_pneumonia_lung_function/TWAS/TWAS_weights//Lung/Lung.ENSG00000225892.3.wgt.RDat	RP11-384K6.2	4	120000000	120000000	0.312	rs7656990	-2.45	rs7689541	0.23	-9.41	-2.315	349	3	lasso	0.216853	3.56e-22	2.31614	0.02055	1	0.441871
Lung	/home/control/data/users/william/Cytokine_pneumonia_lung_function/TWAS/TWAS_weights//Lung/Lung.ENSG00000162994.11.wgt.RDat	CLHC1	2	55400000	55500000	0.6238	rs2920880	-3.8	rs4435493	0.373	12.48	2.032	506	11	lasso	0.447749	3.74e-51	2.31571	0.020574	1	0.441871
Whole_Blood	/home/control/data/users/william/Cytokine_pneumonia_lung_function/TWAS/TWAS_weights//Whole_Blood/Whole_Blood.ENSG00000126214.16.wgt.RDat	KLC1	14	104000000	104000000	0.136	rs3212028	4.2	rs12884809	0.118155	7.21	1.975	361	9	enet	0.125	1.6e-12	2.31555	0.02058	1	0.441871
Spleen	/home/control/data/users/william/Cytokine_pneumonia_lung_function/TWAS/TWAS_weights/GTEx.Spleen.P01/Spleen/Spleen.ENSG00000154451.10.wgt.RDat	GBP5	1	89700000	89700000	0.2775	rs6660788	2.95	rs6690597	0.179	5.25	2.267	362	3	lasso	0.12397	8.35e-06	2.31537	0.020593	1	0.441871
Lung	/home/control/data/users/william/Cytokine_pneumonia_lung_function/TWAS/TWAS_weights//Lung/Lung.ENSG00000132694.14.wgt.RDat	ARHGEF11	1	157000000	157000000	0.0873	rs1970101	-3.07	rs17412099	0.0464	4.63	1.464	504	504	blup	0.0301	0.000385	2.31499	0.0206	1	0.441871
Whole_Blood	/home/control/data/users/william/Cytokine_pneumonia_lung_function/TWAS/TWAS_weights//Whole_Blood/Whole_Blood.ENSG00000225892.3.wgt.RDat	RP11-384K6.2	4	120000000	120000000	0.3245	rs7656990	-2.45	rs7689541	0.305	-10.63	-2.315	349	1	lasso	0.29619	5.59e-30	2.315	0.020613	1	0.441871
Spleen	/home/control/data/users/william/Cytokine_pneumonia_lung_function/TWAS/TWAS_weights/GTEx.Spleen.P01/Spleen/Spleen.ENSG00000260404.2.wgt.RDat	RP11-384K6.6	4	120000000	120000000	0.383	rs7656990	-2.45	rs7689541	0.297545	-6.88	-2.315	339	2	lasso	0.272151	1.03e-11	2.31484	0.020622	1	0.441871
Lung	/home/control/data/users/william/Cytokine_pneumonia_lung_function/TWAS/TWAS_weights//Lung/Lung.ENSG00000228997.1.wgt.RDat	RP1-186E20.1	10	10800000	10800000	0.1753	rs12777303	-3.14	rs7085561	0.102	-6.52	-2.349	638	3	lasso	0.098182	2.27e-10	2.31462	0.02063	1	0.441871
Lung	/home/control/data/users/william/Cytokine_pneumonia_lung_function/TWAS/TWAS_weights//Lung/Lung.ENSG00000182397.10.wgt.RDat	DNM1P46	15	100000000	100000000	0.5202	rs12719733	-3.04	rs11855419	0.319605	-11.08	-2.2201	541	13	lasso	0.34528	4.71e-37	2.31371	0.020684	1	0.441871
Whole_Blood	/home/control/data/users/william/Cytokine_pneumonia_lung_function/TWAS/TWAS_weights//Whole_Blood/Whole_Blood.ENSG00000115306.11.wgt.RDat	SPTBN1	2	54700000	54900000	0.293	rs6715538	3.58	rs12624153	0.108	7.29	1.001	527	9	lasso	0.209832	1.04e-20	2.31364	0.0207	1	0.441871
Whole_Blood	/home/control/data/users/william/Cytokine_pneumonia_lung_function/TWAS/TWAS_weights//Whole_Blood/Whole_Blood.ENSG00000164615.3.wgt.RDat	CAMLG	5	134000000	134000000	0.0864	rs606995	2.78	rs2305049	0.017634	4.47	0.975	307	307	blup	0.02605	0.0011	2.3126	0.0207	1	0.441871
Lung	/home/control/data/users/william/Cytokine_pneumonia_lung_function/TWAS/TWAS_weights//Lung/Lung.ENSG00000168405.10.wgt.RDat	CMAHP	6	25100000	25200000	0.131	rs4712943	3.41	rs9393617	0.0236	4.69	-2.511	618	22	enet	0.0365	0.000102	-2.31339	0.020701	1	0.441871
Lung	/home/control/data/users/william/Cytokine_pneumonia_lung_function/TWAS/TWAS_weights//Lung/Lung.ENSG00000148832.10.wgt.RDat	PAOX	10	135000000	135000000	0.2282	rs2070674	3.48	rs4240520	0.103	-6.57	-2.281	348	2	lasso	0.094628	4.88e-10	2.31308	0.02072	1	0.441871
Whole_Blood	/home/control/data/users/william/Cytokine_pneumonia_lung_function/TWAS/TWAS_weights//Whole_Blood/Whole_Blood.ENSG00000171793.9.wgt.RDat	CTPS1	1	41400000	41500000	0.1779	rs3819842	-3.46	rs10789262	0.118	-6.7	-2.432	421	3	lasso	0.104036	1.41e-10	2.3122	0.020767	1	0.441983
Lung	/home/control/data/users/william/Cytokine_pneumonia_lung_function/TWAS/TWAS_weights//Lung/Lung.ENSG00000105372.2.wgt.RDat	RPS19	19	42363988	42376994	0.1138	rs3745231	2.75	rs2075750	0.0456	5.3	-1.549	251	251	blup	0.0469	1.17e-05	-2.31202	0.020777	1	0.441983
Spleen	/home/control/data/users/william/Cytokine_pneumonia_lung_function/TWAS/TWAS_weights/GTEx.Spleen.P01/Spleen/Spleen.ENSG00000243317.3.wgt.RDat	C7orf73	7	135000000	135000000	0.3657	rs7457117	-2.81	rs4075517	0.0755	-4.74	-2.79	462	4	lasso	0.15297	6.86e-07	2.31075	0.020847	1	0.442921
Spleen	/home/control/data/users/william/Cytokine_pneumonia_lung_function/TWAS/TWAS_weights/GTEx.Spleen.P01/Spleen/Spleen.ENSG00000132953.12.wgt.RDat	XPO4	13	21400000	21500000	0.2025	rs9509571	-2.75	rs7318857	0.03027	4.11	1.993	457	457	blup	0.05824	0.00201	2.3098	0.0209	1	0.443495
Whole_Blood	/home/control/data/users/william/Cytokine_pneumonia_lung_function/TWAS/TWAS_weights//Whole_Blood/Whole_Blood.ENSG00000134152.6.wgt.RDat	KATNBL1	15	34400000	34500000	0.0778	rs7175892	-3.1	rs8031404	0.007484	4.28	-1.822	449	4	lasso	0.01888	0.00477	-2.30759	0.021	1	0.444725
Spleen	/home/control/data/users/william/Cytokine_pneumonia_lung_function/TWAS/TWAS_weights/GTEx.Spleen.P01/Spleen/Spleen.ENSG00000260997.1.wgt.RDat	RP4-647J21.1	7	45000000	45000000	0.3647	rs10264842	-2.56	rs10951781	0.256	6.2	2.304	434	4	lasso	0.19905	1.12e-08	2.3078	0.02101	1	0.444725
Spleen	/home/control/data/users/william/Cytokine_pneumonia_lung_function/TWAS/TWAS_weights/GTEx.Spleen.P01/Spleen/Spleen.ENSG00000108556.7.wgt.RDat	CHRNE	17	4801357	4806369	0.4472	rs2302320	4.37	rs8081611	0.118143	4.92	2.43	443	443	blup	0.147	1.17e-06	2.30644	0.021086	1	0.444976
Spleen	/home/control/data/users/william/Cytokine_pneumonia_lung_function/TWAS/TWAS_weights/GTEx.Spleen.P01/Spleen/Spleen.ENSG00000107551.16.wgt.RDat	RASSF4	10	45500000	45500000	0.329	rs7088026	3.44	rs7068660	0.111139	5.29	-2.016	466	5	lasso	0.14431	1.46e-06	-2.30546	0.0211	1	0.444976
Spleen	/home/control/data/users/william/Cytokine_pneumonia_lung_function/TWAS/TWAS_weights/GTEx.Spleen.P01/Spleen/Spleen.ENSG00000110786.13.wgt.RDat	PTPN5	11	18700000	18800000	0.3527	rs11600150	-3.23	rs7117716	0.040609	4.74	1.661	466	15	enet	0.17431	1.05e-07	2.30616	0.0211	1	0.444976
Spleen	/home/control/data/users/william/Cytokine_pneumonia_lung_function/TWAS/TWAS_weights/GTEx.Spleen.P01/Spleen/Spleen.ENSG00000188056.7.wgt.RDat	TREML4	6	41200000	41200000	0.6184	rs6926018	2.85	rs1968871	0.385331	7.74	1.955	550	11	lasso	0.42248	5.5e-19	2.3044	0.021197	1	0.445435
Whole_Blood	/home/control/data/users/william/Cytokine_pneumonia_lung_function/TWAS/TWAS_weights//Whole_Blood/Whole_Blood.ENSG00000196151.6.wgt.RDat	WDSUB1	2	160000000	160000000	0.1524	rs16844084	-2.84	rs6761921	0.0443	-4.99	1.715	427	23	enet	0.041241	5.15e-05	-2.30459	0.0212	1	0.445435
Lung	/home/control/data/users/william/Cytokine_pneumonia_lung_function/TWAS/TWAS_weights//Lung/Lung.ENSG00000262468.1.wgt.RDat	RP11-95P2.1	16	4295826	4303790	0.1933	rs6500594	3.23	rs4785955	0.094993	-6.17	2.402	384	5	lasso	0.0837	5.05e-09	-2.3042	0.0212	1	0.445435
Lung	/home/control/data/users/william/Cytokine_pneumonia_lung_function/TWAS/TWAS_weights//Lung/Lung.ENSG00000178950.12.wgt.RDat	GAK	4	843000	926000	0.1316	rs4974578	4.11	rs3775127	0.0937	6.57	-2.171	417	3	lasso	0.076399	2.38e-08	-2.30338	0.021257	1	0.445683
Lung	/home/control/data/users/william/Cytokine_pneumonia_lung_function/TWAS/TWAS_weights//Lung/Lung.ENSG00000125447.12.wgt.RDat	GGA3	17	73232694	73257754	0.2213	rs1671023	3.05	rs2242229	0.125	7.37	-2.345	377	4	lasso	0.122	1.23e-12	-2.30327	0.021264	1	0.445683
Spleen	/home/control/data/users/william/Cytokine_pneumonia_lung_function/TWAS/TWAS_weights/GTEx.Spleen.P01/Spleen/Spleen.ENSG00000267741.1.wgt.RDat	UBE2L4	19	9885173	9885636	0.2177	rs10415225	2.33	rs12104234	0.0107	-3.43	1.423	340	340	blup	0.02846	0.0238	-2.3025	0.02131	1	0.4461
Whole_Blood	/home/control/data/users/william/Cytokine_pneumonia_lung_function/TWAS/TWAS_weights//Whole_Blood/Whole_Blood.ENSG00000170291.10.wgt.RDat	ELP5	17	7155401	7163221	0.1252	rs5415	3.11	rs2106842	0.0887	5.85	2.323	476	4	lasso	0.072152	1e-07	2.30189	0.021341	1	0.446202
Spleen	/home/control/data/users/william/Cytokine_pneumonia_lung_function/TWAS/TWAS_weights/GTEx.Spleen.P01/Spleen/Spleen.ENSG00000196950.9.wgt.RDat	SLC39A10	2	196000000	197000000	0.2578	rs1371122	4.1	rs11889699	0.0583	-4.82	2.52	337	8	lasso	0.078526	0.000376	-2.30015	0.02144	1	0.446566
Whole_Blood	/home/control/data/users/william/Cytokine_pneumonia_lung_function/TWAS/TWAS_weights//Whole_Blood/Whole_Blood.ENSG00000175826.7.wgt.RDat	CTDNEP1	17	7146910	7155342	0.1769	rs5415	3.11	rs2106842	0.12	-7.27	2.323	476	7	enet	0.136625	1.41e-13	-2.29956	0.021473	1	0.446566
Whole_Blood	/home/control/data/users/william/Cytokine_pneumonia_lung_function/TWAS/TWAS_weights//Whole_Blood/Whole_Blood.ENSG00000130939.14.wgt.RDat	UBE4B	1	10100000	10200000	0.133	rs6671289	-2.33	rs12411122	0.0232	2.91	2.2471	324	5	lasso	0.025236	0.0013	2.29933	0.021486	1	0.446566
Lung	/home/control/data/users/william/Cytokine_pneumonia_lung_function/TWAS/TWAS_weights//Lung/Lung.ENSG00000173660.7.wgt.RDat	UQCRH	1	46800000	46800000	0.1784	rs12410307	-3.21	rs17102101	0.0697	-5.63	-2.386	356	11	enet	0.0843	4.44e-09	2.29881	0.0215	1	0.446566
Whole_Blood	/home/control/data/users/william/Cytokine_pneumonia_lung_function/TWAS/TWAS_weights//Whole_Blood/Whole_Blood.ENSG00000143156.9.wgt.RDat	NME7	1	169000000	169000000	0.0833	rs6025	3.5	rs2037250	0.0263	-4.62	2.354	595	5	lasso	0.018412	0.00525	-2.29893	0.021509	1	0.446566
Lung	/home/control/data/users/william/Cytokine_pneumonia_lung_function/TWAS/TWAS_weights//Lung/Lung.ENSG00000197766.3.wgt.RDat	CFD	19	859453	863453	0.1592	rs873289	3.34	rs2241623	0.0522	-5.57	2.224	481	20	enet	0.0594	8.59e-07	-2.29836	0.021542	1	0.446566
Lung	/home/control/data/users/william/Cytokine_pneumonia_lung_function/TWAS/TWAS_weights//Lung/Lung.ENSG00000124279.7.wgt.RDat	FASTKD3	5	7860000	7870000	0.1248	rs10475403	2.9	rs162024	0.063437	5.1	-1.847	600	6	lasso	0.07782	1.76e-08	-2.29789	0.02157	1	0.446566
Spleen	/home/control/data/users/william/Cytokine_pneumonia_lung_function/TWAS/TWAS_weights/GTEx.Spleen.P01/Spleen/Spleen.ENSG00000135913.6.wgt.RDat	USP37	2	219000000	219000000	0.2104	rs6704575	3.05	rs17572485	0.126	5.01	2.618	364	7	lasso	0.139464	2.22e-06	2.29749	0.021591	1	0.446566
Whole_Blood	/home/control/data/users/william/Cytokine_pneumonia_lung_function/TWAS/TWAS_weights//Whole_Blood/Whole_Blood.ENSG00000140386.8.wgt.RDat	SCAPER	15	76600000	77200000	0.2653	rs12591100	3.17	rs11633869	0.324158	11.15	2.539	233	233	blup	0.3219	5.92e-33	2.29732	0.0216	1	0.446566
Lung	/home/control/data/users/william/Cytokine_pneumonia_lung_function/TWAS/TWAS_weights//Lung/Lung.ENSG00000175826.7.wgt.RDat	CTDNEP1	17	7146910	7155342	0.1264	rs5415	3.11	rs222851	0.0617	-5.39	2.468	476	4	lasso	0.0516	4.36e-06	-2.29686	0.021627	1	0.446566
Lung	/home/control/data/users/william/Cytokine_pneumonia_lung_function/TWAS/TWAS_weights//Lung/Lung.ENSG00000177663.9.wgt.RDat	IL17RA	22	17565844	17596583	0.365	rs2845379	3.2	rs3827278	0.101973	7.31	-1.645	497	6	lasso	0.23765	2.04e-24	-2.29653	0.021646	1	0.446566
Whole_Blood	/home/control/data/users/william/Cytokine_pneumonia_lung_function/TWAS/TWAS_weights//Whole_Blood/Whole_Blood.ENSG00000241889.1.wgt.RDat	RP11-435F17.3	3	114000000	114000000	0.1268	rs13074313	-3.19	rs10934256	0.014352	-4.13	-0.834	387	8	lasso	0.027208	0.000873	2.29544	0.02171	1	0.446918
Whole_Blood	/home/control/data/users/william/Cytokine_pneumonia_lung_function/TWAS/TWAS_weights//Whole_Blood/Whole_Blood.ENSG00000100485.7.wgt.RDat	SOS2	14	50600000	50700000	0.0745	rs9323181	3.33	rs8010501	0.011215	4.01	-2.138	358	358	blup	0.0251	0.00134	-2.2947	0.02175	1	0.446918
Whole_Blood	/home/control/data/users/william/Cytokine_pneumonia_lung_function/TWAS/TWAS_weights//Whole_Blood/Whole_Blood.ENSG00000137757.6.wgt.RDat	CASP5	11	105000000	105000000	0.0681	rs11226653	3.66	rs17103873	0.0003	4.07	-0.421	327	327	blup	0.01102	0.0247	2.29385	0.021799	1	0.446918
Lung	/home/control/data/users/william/Cytokine_pneumonia_lung_function/TWAS/TWAS_weights//Lung/Lung.ENSG00000162572.15.wgt.RDat	SCNN1D	1	1220000	1230000	0.1348	rs13306651	2.78	rs11260570	-0.00166	3.53	1.047	253	253	blup	0.0213	0.00249	2.29315	0.0218	1	0.446918
Lung	/home/control/data/users/william/Cytokine_pneumonia_lung_function/TWAS/TWAS_weights//Lung/Lung.ENSG00000244682.3.wgt.RDat	FCGR2C	1	162000000	162000000	0.3247	rs3924264	2.81	rs12731669	0.0463	-6.03	2.115	451	31	enet	0.176	6.36e-18	-2.29399	0.0218	1	0.446918
Spleen	/home/control/data/users/william/Cytokine_pneumonia_lung_function/TWAS/TWAS_weights/GTEx.Spleen.P01/Spleen/Spleen.ENSG00000225892.3.wgt.RDat	RP11-384K6.2	4	120000000	120000000	0.345	rs7656990	-2.45	rs6811780	0.217345	-5.9	-2.28	349	4	lasso	0.181803	5.34e-08	2.29348	0.02182	1	0.446918
Lung	/home/control/data/users/william/Cytokine_pneumonia_lung_function/TWAS/TWAS_weights//Lung/Lung.ENSG00000116906.7.wgt.RDat	GNPAT	1	231000000	231000000	0.2268	rs6541245	-3.19	rs3767758	0.207	9	-2.291	488	3	lasso	0.199	2.83e-20	-2.29212	0.0219	1	0.447483
Lung	/home/control/data/users/william/Cytokine_pneumonia_lung_function/TWAS/TWAS_weights//Lung/Lung.ENSG00000101216.6.wgt.RDat	GMEB2	20	62218955	62258394	0.1563	rs310630	4.29	rs2872810	0.0995	6.36	-2.3	431	2	lasso	0.090444	1.2e-09	-2.29286	0.0219	1	0.447483
Whole_Blood	/home/control/data/users/william/Cytokine_pneumonia_lung_function/TWAS/TWAS_weights//Whole_Blood/Whole_Blood.ENSG00000169231.9.wgt.RDat	THBS3	1	155000000	155000000	0.4176	rs12748814	3.15	rs4072037	0.24	-9.63	-1.886	338	37	enet	0.24893	8.9e-25	2.29111	0.021957	1	0.447842
Lung	/home/control/data/users/william/Cytokine_pneumonia_lung_function/TWAS/TWAS_weights//Lung/Lung.ENSG00000161021.7.wgt.RDat	MAML1	5	179000000	179000000	0.1139	rs17617068	-3.16	rs4700838	0.014765	3.9	-3.016	442	442	blup	0.01425	0.0111	-2.29087	0.02197	1	0.447842
Whole_Blood	/home/control/data/users/william/Cytokine_pneumonia_lung_function/TWAS/TWAS_weights//Whole_Blood/Whole_Blood.ENSG00000183570.12.wgt.RDat	PCBP3	21	47063608	47362368	0.194	rs4819095	-3.01	rs944423	0.049719	5	1.72	489	489	blup	0.05436	3.67e-06	2.29108	0.022	1	0.447919
Spleen	/home/control/data/users/william/Cytokine_pneumonia_lung_function/TWAS/TWAS_weights/GTEx.Spleen.P01/Spleen/Spleen.ENSG00000142252.6.wgt.RDat	GEMIN7	19	45582453	45594782	0.3597	rs7246959	-3.49	rs3745157	-0.00636	-4.17	2.722	367	367	blup	0.03198	0.0177	-2.28919	0.02207	1	0.448809
Lung	/home/control/data/users/william/Cytokine_pneumonia_lung_function/TWAS/TWAS_weights//Lung/Lung.ENSG00000206869.1.wgt.RDat	SNORA70F	2	166000000	166000000	0.0945	rs570657	2.7	rs355837	0.0064	-4.43	-0.848	358	358	blup	0.039387	5.56e-05	2.2873	0.022178	1	0.449846
Whole_Blood	/home/control/data/users/william/Cytokine_pneumonia_lung_function/TWAS/TWAS_weights//Whole_Blood/Whole_Blood.ENSG00000105583.5.wgt.RDat	WDR83OS	19	12778885	12782170	0.1269	rs12975560	3.48	rs2302159	0.007532	-3.81	2.09208	300	29	enet	0.014708	0.0113	-2.28608	0.0222	1	0.449846
Whole_Blood	/home/control/data/users/william/Cytokine_pneumonia_lung_function/TWAS/TWAS_weights//Whole_Blood/Whole_Blood.ENSG00000049167.9.wgt.RDat	ERCC8	5	60200000	60200000	0.0422	rs124899	-2.77	rs248685	0.008672	4.03	-2.531	310	310	blup	0.0211	0.00302	-2.287	0.0222	1	0.449846
Spleen	/home/control/data/users/william/Cytokine_pneumonia_lung_function/TWAS/TWAS_weights/GTEx.Spleen.P01/Spleen/Spleen.ENSG00000217165.1.wgt.RDat	ANKRD18EP	6	39100000	39100000	0.446	rs6458068	3.12	rs2815074	0.062296	-4.87	-1.597	634	31	enet	0.1866	3.47e-08	2.2842	0.022359	1	0.452531
Spleen	/home/control/data/users/william/Cytokine_pneumonia_lung_function/TWAS/TWAS_weights/GTEx.Spleen.P01/Spleen/Spleen.ENSG00000256574.2.wgt.RDat	OR13A1	10	45800000	45800000	0.3221	rs1856591	2.75	rs7906533	0.098397	-5.05	1.874	370	28	enet	0.10081	5.9e-05	-2.28339	0.0224	1	0.452825
Whole_Blood	/home/control/data/users/william/Cytokine_pneumonia_lung_function/TWAS/TWAS_weights//Whole_Blood/Whole_Blood.ENSG00000162869.11.wgt.RDat	PPP1R21	2	48700000	48700000	0.1349	rs11682325	3.73	rs28439229	0.0589	4.89	-1.115	429	4	lasso	0.047432	1.48e-05	-2.28157	0.0225	1	0.454309
Spleen	/home/control/data/users/william/Cytokine_pneumonia_lung_function/TWAS/TWAS_weights/GTEx.Spleen.P01/Spleen/Spleen.ENSG00000112167.5.wgt.RDat	SAYSD1	6	39100000	39100000	0.3396	rs6458068	3.12	rs228821	0.198753	5.51	2.401	635	21	enet	0.20696	5.4e-09	2.2805	0.022578	1	0.455252
Lung	/home/control/data/users/william/Cytokine_pneumonia_lung_function/TWAS/TWAS_weights//Lung/Lung.ENSG00000135976.12.wgt.RDat	ANKRD36	2	97800000	97900000	0.3451	rs11682994	-2.84	rs10199493	0.0632	-6.18	0.032	129	32	enet	0.136114	5.55e-14	-2.27962	0.022631	1	0.455252
Spleen	/home/control/data/users/william/Cytokine_pneumonia_lung_function/TWAS/TWAS_weights/GTEx.Spleen.P01/Spleen/Spleen.ENSG00000086205.12.wgt.RDat	FOLH1	11	49200000	49200000	0.3737	rs11040244	3.37	rs11040106	0.089904	5.46	1.679	168	168	blup	0.24549	1.42e-10	2.27931	0.02265	1	0.455252
Lung	/home/control/data/users/william/Cytokine_pneumonia_lung_function/TWAS/TWAS_weights//Lung/Lung.ENSG00000181827.10.wgt.RDat	RFX7	15	56400000	56500000	0.3146	rs4392004	3.7	rs4774232	0.220067	-9.42	-2.312	358	6	lasso	0.22459	5.3e-23	2.27898	0.022668	1	0.455252
Whole_Blood	/home/control/data/users/william/Cytokine_pneumonia_lung_function/TWAS/TWAS_weights//Whole_Blood/Whole_Blood.ENSG00000138468.11.wgt.RDat	SENP7	3	101000000	101000000	0.2018	rs635268	-3.77	rs1019677	0.222602	9.16	-2.22	370	5	lasso	0.216101	2.39e-21	-2.27871	0.02268	1	0.455252
Spleen	/home/control/data/users/william/Cytokine_pneumonia_lung_function/TWAS/TWAS_weights/GTEx.Spleen.P01/Spleen/Spleen.ENSG00000196388.4.wgt.RDat	INCA1	17	4891521	4900905	0.4947	rs2302320	4.37	rs418305	0.209372	5.63	2.759	436	11	lasso	0.174	1.05e-07	2.27689	0.022793	1	0.456568
Lung	/home/control/data/users/william/Cytokine_pneumonia_lung_function/TWAS/TWAS_weights//Lung/Lung.ENSG00000259330.1.wgt.RDat	LINC00984	15	40600000	40600000	0.2496	rs2412511	-2.71	rs934935	0.08943	5.99	-2.309	398	4	lasso	0.09164	9.26e-10	-2.27679	0.022799	1	0.456568
Lung	/home/control/data/users/william/Cytokine_pneumonia_lung_function/TWAS/TWAS_weights//Lung/Lung.ENSG00000137845.10.wgt.RDat	ADAM10	15	58900000	59000000	0.08	rs1446240	3.21	rs17236194	0.022457	4.95	2.38	510	6	enet	0.02444	0.00127	2.2758	0.022858	1	0.456983
Whole_Blood	/home/control/data/users/william/Cytokine_pneumonia_lung_function/TWAS/TWAS_weights//Whole_Blood/Whole_Blood.ENSG00000099769.5.wgt.RDat	IGFALS	16	1840414	1844972	0.0686	rs9921791	3.81	rs2974847	-0.001009	3.67	-0.659	479	479	blup	0.012566	0.0178	-2.27547	0.0229	1	0.456983
Whole_Blood	/home/control/data/users/william/Cytokine_pneumonia_lung_function/TWAS/TWAS_weights//Whole_Blood/Whole_Blood.ENSG00000166816.9.wgt.RDat	LDHD	16	75145758	75150669	0.1108	rs12924867	-3.14	rs7197382	-0.000959	-3.21	-1.258	412	412	blup	0.018335	0.00534	2.27453	0.0229	1	0.456983
Whole_Blood	/home/control/data/users/william/Cytokine_pneumonia_lung_function/TWAS/TWAS_weights//Whole_Blood/Whole_Blood.ENSG00000266126.1.wgt.RDat	RP11-209D14.4	17	19832685	19833050	0.0803	rs11654515	2.38	rs3764436	0.0184	4.13	1.857	293	293	blup	0.015399	0.00981	2.27392	0.022971	1	0.457865
Spleen	/home/control/data/users/william/Cytokine_pneumonia_lung_function/TWAS/TWAS_weights/GTEx.Spleen.P01/Spleen/Spleen.ENSG00000173992.4.wgt.RDat	CCS	11	66400000	66400000	0.3072	rs1671064	2.69	rs692892	0.217807	-6.22	-2.215	258	4	lasso	0.19534	1.57e-08	2.27334	0.02301	1	0.458108
Spleen	/home/control/data/users/william/Cytokine_pneumonia_lung_function/TWAS/TWAS_weights/GTEx.Spleen.P01/Spleen/Spleen.ENSG00000180185.7.wgt.RDat	FAHD1	16	1877196	1890208	0.3943	rs9921791	3.81	rs2754189	0.404247	7.94	2.263	476	11	lasso	0.42846	2.6e-19	2.27206	0.0231	1	0.459365
Lung	/home/control/data/users/william/Cytokine_pneumonia_lung_function/TWAS/TWAS_weights//Lung/Lung.ENSG00000127884.4.wgt.RDat	ECHS1	10	135000000	135000000	0.0521	rs2070674	3.48	rs4838721	0.0539	4.77	-2.252	350	2	lasso	0.041291	3.74e-05	-2.26905	0.02327	1	0.462207
Whole_Blood	/home/control/data/users/william/Cytokine_pneumonia_lung_function/TWAS/TWAS_weights//Whole_Blood/Whole_Blood.ENSG00000259514.1.wgt.RDat	RP11-685G9.2	15	76600000	76600000	0.2485	rs7183492	3.93	rs2454454	0.021483	4.59	2.345	272	272	blup	0.07748	3.39e-08	2.26879	0.0233	1	0.462266
Lung	/home/control/data/users/william/Cytokine_pneumonia_lung_function/TWAS/TWAS_weights//Lung/Lung.ENSG00000130158.9.wgt.RDat	DOCK6	19	11309971	11373128	0.1528	rs4804149	3.15	rs2116877	0.0989	6.33	2.143	387	3	lasso	0.0966	3.21e-10	2.26791	0.023335	1	0.462423
Spleen	/home/control/data/users/william/Cytokine_pneumonia_lung_function/TWAS/TWAS_weights/GTEx.Spleen.P01/Spleen/Spleen.ENSG00000180438.10.wgt.RDat	TPRXL	3	14000000	14100000	0.264	rs1384106	-3.22	rs2168718	0.163245	-5.67	-2.282	536	12	enet	0.12247	9.49e-06	2.26696	0.02339	1	0.462637
Whole_Blood	/home/control/data/users/william/Cytokine_pneumonia_lung_function/TWAS/TWAS_weights//Whole_Blood/Whole_Blood.ENSG00000142025.11.wgt.RDat	DMRTC2	19	42348806	42356401	0.1643	rs3745231	2.75	rs10416824	0.15427	-7.69	-2.242	251	7	lasso	0.141322	5.11e-14	2.26709	0.0234	1	0.462637
Whole_Blood	/home/control/data/users/william/Cytokine_pneumonia_lung_function/TWAS/TWAS_weights//Whole_Blood/Whole_Blood.ENSG00000166685.7.wgt.RDat	COG1	17	71189129	71203491	0.1278	rs11658593	-3.55	rs17184168	0.104	7.04	-2.213	559	5	lasso	0.109928	4.11e-11	-2.26597	0.023453	1	0.463147
Spleen	/home/control/data/users/william/Cytokine_pneumonia_lung_function/TWAS/TWAS_weights/GTEx.Spleen.P01/Spleen/Spleen.ENSG00000213976.3.wgt.RDat	CTD-2561J22.2	19	21565667	21569979	0.1351	rs2968084	-2.87	rs2359144	0.0701	-4.29	-2.185	287	7	lasso	0.09098	0.000134	2.26549	0.02348	1	0.463147
Lung	/home/control/data/users/william/Cytokine_pneumonia_lung_function/TWAS/TWAS_weights//Lung/Lung.ENSG00000108774.10.wgt.RDat	RAB5C	17	40276994	40307016	0.1686	rs4796664	3.93	rs9915255	0.0913	6.24	2.488	320	3	lasso	0.0769	2.13e-08	2.26432	0.023555	1	0.463851
Spleen	/home/control/data/users/william/Cytokine_pneumonia_lung_function/TWAS/TWAS_weights/GTEx.Spleen.P01/Spleen/Spleen.ENSG00000177359.13.wgt.RDat	RP11-551L14.1	12	31300000	31400000	0.448	rs1529912	-3.68	rs10843894	0.050316	-4.28	0.201	469	14	enet	0.15536	5.57e-07	-2.26414	0.02357	1	0.463851
Lung	/home/control/data/users/william/Cytokine_pneumonia_lung_function/TWAS/TWAS_weights//Lung/Lung.ENSG00000110583.8.wgt.RDat	NAA40	11	63700000	63700000	0.07	rs7131541	2.64	rs11231628	0.0152	4.18	1.751	331	331	blup	0.033292	0.000198	2.26316	0.02363	1	0.464411
Whole_Blood	/home/control/data/users/william/Cytokine_pneumonia_lung_function/TWAS/TWAS_weights//Whole_Blood/Whole_Blood.ENSG00000183172.8.wgt.RDat	SMDT1	22	42475695	42480288	0.6567	rs5758689	-4.05	rs4147638	0.549803	-14.36	1.961	343	10	lasso	0.56015	1.79e-67	-2.26244	0.02367	1	0.464411
Whole_Blood	/home/control/data/users/william/Cytokine_pneumonia_lung_function/TWAS/TWAS_weights//Whole_Blood/Whole_Blood.ENSG00000126005.11.wgt.RDat	MMP24-AS1	20	33804265	33865934	0.3167	rs11167267	-2.58	rs2250205	0.087767	-7.01	-1.929	344	16	enet	0.110258	3.83e-11	2.2623	0.02368	1	0.464411
Lung	/home/control/data/users/william/Cytokine_pneumonia_lung_function/TWAS/TWAS_weights//Lung/Lung.ENSG00000070476.10.wgt.RDat	ZXDC	3	126000000	126000000	0.1682	rs17693438	3.31	rs3231	0.06	-5.77	-1.509	534	6	lasso	0.05843	1.04e-06	2.26104	0.02376	1	0.465445
Lung	/home/control/data/users/william/Cytokine_pneumonia_lung_function/TWAS/TWAS_weights//Lung/Lung.ENSG00000232445.1.wgt.RDat	RP11-132A1.4	7	101000000	101000000	0.1954	rs9769986	3.17	rs10275421	0.09341	6.16	2.435	377	6	lasso	0.12044	1.79e-12	2.2603	0.023803	1	0.465509
Lung	/home/control/data/users/william/Cytokine_pneumonia_lung_function/TWAS/TWAS_weights//Lung/Lung.ENSG00000267427.1.wgt.RDat	CTC-503J8.6	19	6210390	6212492	0.1381	rs17304450	-3.24	rs2227261	0.0289	-4.29	-1.923	391	13	enet	0.0383	6.94e-05	2.25997	0.023823	1	0.465509
Lung	/home/control/data/users/william/Cytokine_pneumonia_lung_function/TWAS/TWAS_weights//Lung/Lung.ENSG00000170500.8.wgt.RDat	LONRF2	2	101000000	101000000	0.1188	rs11897738	-3.19	rs7581011	-0.00229	-3.69	-2.063	476	476	blup	0.010784	0.0238	2.25962	0.023845	1	0.465509
Lung	/home/control/data/users/william/Cytokine_pneumonia_lung_function/TWAS/TWAS_weights//Lung/Lung.ENSG00000228923.1.wgt.RDat	AP000355.2	22	24912476	24914354	0.0703	rs9608277	-3.76	rs1008932	0.046178	4.92	2.327	402	2	lasso	0.03405	0.000169	2.25808	0.02394	1	0.46683
Lung	/home/control/data/users/william/Cytokine_pneumonia_lung_function/TWAS/TWAS_weights//Lung/Lung.ENSG00000254838.4.wgt.RDat	GVINP1	11	6730000	6770000	0.1278	rs12294600	3.82	rs1506972	0.0638	-5.83	1.805	629	3	lasso	0.063641	3.5e-07	-2.25408	0.02419	1	0.471167
Spleen	/home/control/data/users/william/Cytokine_pneumonia_lung_function/TWAS/TWAS_weights/GTEx.Spleen.P01/Spleen/Spleen.ENSG00000069275.12.wgt.RDat	NUCKS1	1	206000000	206000000	0.2372	rs10793741	3.9	rs823130	0.0829	-3.99	-2.239	408	408	blup	0.03493	0.0138	2.25307	0.024255	1	0.471494
Lung	/home/control/data/users/william/Cytokine_pneumonia_lung_function/TWAS/TWAS_weights//Lung/Lung.ENSG00000256294.3.wgt.RDat	ZNF225	19	44616393	44637027	0.075	rs2117385	2.7	rs2466423	-0.000429	3.05	2.6859	495	495	blup	0.00685	0.0576	2.25296	0.024262	1	0.471494
Whole_Blood	/home/control/data/users/william/Cytokine_pneumonia_lung_function/TWAS/TWAS_weights//Whole_Blood/Whole_Blood.ENSG00000103174.7.wgt.RDat	NAGPA	16	5074845	5084142	0.2469	rs2075639	2.54	rs887854	0.054846	-6.24	-1.285	440	7	lasso	0.11253	2.38e-11	2.25217	0.0243	1	0.471595
Lung	/home/control/data/users/william/Cytokine_pneumonia_lung_function/TWAS/TWAS_weights//Lung/Lung.ENSG00000068120.10.wgt.RDat	COASY	17	40713485	40718295	0.0613	rs4796664	3.93	rs8073311	0.00627	-3.42	-2.467	254	254	blup	0.0249	0.00114	2.25196	0.024325	1	0.471595
Lung	/home/control/data/users/william/Cytokine_pneumonia_lung_function/TWAS/TWAS_weights//Lung/Lung.ENSG00000251402.3.wgt.RDat	FAM90A25P	8	12300000	12300000	0.0641	rs7832410	-3.16	rs4469501	0.002948	3.48	2.616	188	188	blup	0.008832	0.0367	2.25151	0.02435	1	0.471595
Whole_Blood	/home/control/data/users/william/Cytokine_pneumonia_lung_function/TWAS/TWAS_weights//Whole_Blood/Whole_Blood.ENSG00000048342.11.wgt.RDat	CC2D2A	4	15500000	15600000	0.1063	rs7697314	3.03	rs7697314	0.0689	-6.01	3.03	497	3	lasso	0.08325	1.04e-08	-2.2497	0.024466	1	0.473305
Lung	/home/control/data/users/william/Cytokine_pneumonia_lung_function/TWAS/TWAS_weights//Lung/Lung.ENSG00000258811.1.wgt.RDat	CTD-3051D23.1	14	105000000	105000000	0.089	rs4424849	3.44	rs2841279	0.000352	-3.87	0.867	350	13	enet	0.01375	0.0124	-2.2488	0.024526	1	0.473929
Lung	/home/control/data/users/william/Cytokine_pneumonia_lung_function/TWAS/TWAS_weights//Lung/Lung.ENSG00000013288.4.wgt.RDat	MAN2B2	4	6580000	6630000	0.3922	rs6820874	-3.06	rs7659958	0.172	-8.42	1.961	530	9	lasso	0.171877	1.61e-17	-2.24792	0.024581	1	0.474455
Spleen	/home/control/data/users/william/Cytokine_pneumonia_lung_function/TWAS/TWAS_weights/GTEx.Spleen.P01/Spleen/Spleen.ENSG00000189068.5.wgt.RDat	VSTM1	19	54544079	54567207	0.2499	rs4806499	-3.9	rs10500316	0.0499	4.51	0.602	454	19	enet	0.03793	0.0108	2.24706	0.02464	1	0.47456
Lung	/home/control/data/users/william/Cytokine_pneumonia_lung_function/TWAS/TWAS_weights//Lung/Lung.ENSG00000239736.2.wgt.RDat	CEACAMP3	19	42106090	42112339	0.4282	rs12985771	2.49	rs2302188	0.263	10.2	1.698	306	26	enet	0.278	5.92e-29	2.24698	0.024642	1	0.47456
Whole_Blood	/home/control/data/users/william/Cytokine_pneumonia_lung_function/TWAS/TWAS_weights//Whole_Blood/Whole_Blood.ENSG00000234072.1.wgt.RDat	AC074117.10	2	27600000	27600000	0.0514	rs1728918	2.85	rs920435	0.0178	3.75	-2.307	301	301	blup	0.013573	0.0144	-2.24624	0.0247	1	0.475141
Whole_Blood	/home/control/data/users/william/Cytokine_pneumonia_lung_function/TWAS/TWAS_weights//Whole_Blood/Whole_Blood.ENSG00000166965.8.wgt.RDat	RCCD1	15	91500000	91500000	0.1188	rs4244883	3.31	rs2290202	0.098185	6.36	2.591	493	8	enet	0.09517	8.91e-10	2.24513	0.0248	1	0.475599
Lung	/home/control/data/users/william/Cytokine_pneumonia_lung_function/TWAS/TWAS_weights//Lung/Lung.ENSG00000196993.4.wgt.RDat	NPIPB9	16	28763108	28784128	0.1103	rs4788069	4.52	rs28698667	0.021038	-4.46	3.662	199	21	enet	0.0377	7.9e-05	-2.2451	0.0248	1	0.475599
Spleen	/home/control/data/users/william/Cytokine_pneumonia_lung_function/TWAS/TWAS_weights/GTEx.Spleen.P01/Spleen/Spleen.ENSG00000129596.4.wgt.RDat	CDO1	5	115000000	115000000	0.4112	rs12187953	-2.53	rs154759	0.136	4.96	1.808	536	6	lasso	0.12228	9.65e-06	2.2444	0.02481	1	0.475599
Whole_Blood	/home/control/data/users/william/Cytokine_pneumonia_lung_function/TWAS/TWAS_weights//Whole_Blood/Whole_Blood.ENSG00000256020.1.wgt.RDat	RP5-1154L15.2	12	695000	696000	0.3387	rs7955668	3.5	rs11063749	0.294754	-10.46	-2.276	454	2	lasso	0.28702	6.07e-29	2.24351	0.02486	1	0.475599
Spleen	/home/control/data/users/william/Cytokine_pneumonia_lung_function/TWAS/TWAS_weights/GTEx.Spleen.P01/Spleen/Spleen.ENSG00000141219.11.wgt.RDat	C17orf80	17	71228534	71245091	0.1962	rs11658593	-3.55	rs3751925	0.115891	-5	-2.251	576	12	enet	0.0886	0.000164	2.24352	0.024863	1	0.475599
Lung	/home/control/data/users/william/Cytokine_pneumonia_lung_function/TWAS/TWAS_weights//Lung/Lung.ENSG00000258701.1.wgt.RDat	LINC00638	14	105000000	105000000	0.2745	rs4424849	3.44	rs8010024	0.146	-8.39	2.555	360	7	lasso	0.19365	9.63e-20	-2.2421	0.024956	1	0.476844
Spleen	/home/control/data/users/william/Cytokine_pneumonia_lung_function/TWAS/TWAS_weights/GTEx.Spleen.P01/Spleen/Spleen.ENSG00000100296.9.wgt.RDat	THOC5	22	29901868	29950243	0.4583	rs9614042	-3.18	rs5763297	0.31386	-7.06	2.263	407	12	lasso	0.3768	1.35e-16	-2.2399	0.025099	1	0.478525
Lung	/home/control/data/users/william/Cytokine_pneumonia_lung_function/TWAS/TWAS_weights//Lung/Lung.ENSG00000169567.7.wgt.RDat	HINT1	5	130000000	131000000	0.0767	rs6595983	-3.82	rs3852208	0.012478	-3.69	0.348	263	263	blup	0.00989	0.029	-2.23992	0.0251	1	0.478525
Spleen	/home/control/data/users/william/Cytokine_pneumonia_lung_function/TWAS/TWAS_weights/GTEx.Spleen.P01/Spleen/Spleen.ENSG00000168237.13.wgt.RDat	GLYCTK	3	52300000	52300000	0.3182	rs1133415	-3.04	rs11717383	0.242615	6.45	2.159	340	3	lasso	0.20572	6.06e-09	2.23877	0.02517	1	0.478922
Lung	/home/control/data/users/william/Cytokine_pneumonia_lung_function/TWAS/TWAS_weights//Lung/Lung.ENSG00000184106.4.wgt.RDat	TREML3P	6	41200000	41200000	0.2288	rs6926018	2.85	rs9369265	0.194	8.79	2.137	554	9	lasso	0.18635	5.44e-19	2.23842	0.025194	1	0.478922
Lung	/home/control/data/users/william/Cytokine_pneumonia_lung_function/TWAS/TWAS_weights//Lung/Lung.ENSG00000146535.9.wgt.RDat	GNA12	7	2770000	2880000	0.1211	rs6973204	3.02	rs798486	0.035824	5.48	-2.45	566	11	enet	0.05359	2.87e-06	-2.23811	0.025214	1	0.478922
Lung	/home/control/data/users/william/Cytokine_pneumonia_lung_function/TWAS/TWAS_weights//Lung/Lung.ENSG00000137714.2.wgt.RDat	FDX1	11	110000000	110000000	0.2821	rs11213251	3.19	rs7950145	0.117	7.49	-2.846	434	4	lasso	0.139418	2.65e-14	-2.23735	0.02526	1	0.478922
Lung	/home/control/data/users/william/Cytokine_pneumonia_lung_function/TWAS/TWAS_weights//Lung/Lung.ENSG00000040933.11.wgt.RDat	INPP4A	2	99100000	99200000	0.0838	rs6727412	2.8	rs2122753	0.0011	-4.21	1.037	316	316	blup	0.036926	9.29e-05	-2.23739	0.025261	1	0.478922
Lung	/home/control/data/users/william/Cytokine_pneumonia_lung_function/TWAS/TWAS_weights//Lung/Lung.ENSG00000203761.4.wgt.RDat	MSTO2P	1	156000000	156000000	0.065	rs12748814	3.15	rs10908481	0.0689	-5.33	2.292	236	3	lasso	0.0569	1.45e-06	-2.23727	0.0253	1	0.478932
Spleen	/home/control/data/users/william/Cytokine_pneumonia_lung_function/TWAS/TWAS_weights/GTEx.Spleen.P01/Spleen/Spleen.ENSG00000197037.6.wgt.RDat	ZSCAN25	7	99200000	99200000	0.2428	rs3801288	3.35	rs4646456	0.0265	4.02	2.025	314	4	lasso	0.03732	0.0113	2.23643	0.025323	1	0.478932
Lung	/home/control/data/users/william/Cytokine_pneumonia_lung_function/TWAS/TWAS_weights//Lung/Lung.ENSG00000251061.2.wgt.RDat	RP11-789C1.2	4	171000000	171000000	0.4701	rs1406514	-2.67	rs4692824	0.226	9.76	-2.582	369	369	blup	0.248226	1.41e-25	-2.23433	0.025462	1	0.478932
Lung	/home/control/data/users/william/Cytokine_pneumonia_lung_function/TWAS/TWAS_weights//Lung/Lung.ENSG00000127022.10.wgt.RDat	CANX	5	179000000	179000000	0.1112	rs17617068	-3.16	rs13182141	0.063696	-5.82	1.8	463	4	enet	0.04892	7.61e-06	-2.23413	0.02547	1	0.478932
Spleen	/home/control/data/users/william/Cytokine_pneumonia_lung_function/TWAS/TWAS_weights/GTEx.Spleen.P01/Spleen/Spleen.ENSG00000169598.11.wgt.RDat	DFFB	1	3770000	3800000	0.2829	rs10909974	-3.13	rs12097125	-0.00662	-3.79	1.653	454	22	enet	0.05058	0.00378	-2.23376	0.025499	1	0.478932
Whole_Blood	/home/control/data/users/william/Cytokine_pneumonia_lung_function/TWAS/TWAS_weights//Whole_Blood/Whole_Blood.ENSG00000225217.1.wgt.RDat	HSPA7	1	162000000	162000000	0.1865	rs3924264	2.81	rs12142755	0.0462	-5.3	2.5955	452	452	blup	0.053457	4.41e-06	-2.23365	0.025506	1	0.478932
Whole_Blood	/home/control/data/users/william/Cytokine_pneumonia_lung_function/TWAS/TWAS_weights//Whole_Blood/Whole_Blood.ENSG00000226524.2.wgt.RDat	RP1-102H19.8	6	88100000	88100000	0.1137	rs9450765	-3.78	rs9353455	0.0801	6.27	-2.203	417	12	enet	0.09842	4.54e-10	-2.23366	0.025506	1	0.478932
Spleen	/home/control/data/users/william/Cytokine_pneumonia_lung_function/TWAS/TWAS_weights/GTEx.Spleen.P01/Spleen/Spleen.ENSG00000108405.3.wgt.RDat	P2RX1	17	3799886	3819794	0.5022	rs923375	-3.16	rs11078477	0.267174	-6.94	-2.1659	493	5	lasso	0.313	1.64e-13	2.23365	0.025506	1	0.478932
Lung	/home/control/data/users/william/Cytokine_pneumonia_lung_function/TWAS/TWAS_weights//Lung/Lung.ENSG00000189050.10.wgt.RDat	RNFT1	17	58029601	58042122	0.1037	rs3760332	3.13	rs1292045	0.0222	-4.7	1.688	246	3	lasso	0.0378	7.75e-05	-2.23307	0.025544	1	0.478932
Lung	/home/control/data/users/william/Cytokine_pneumonia_lung_function/TWAS/TWAS_weights//Lung/Lung.ENSG00000167653.4.wgt.RDat	PSCA	8	144000000	144000000	0.1606	rs12676425	-2.9	rs12155758	0.04091	4.66	0.138	409	409	blup	0.062384	4.56e-07	2.23289	0.02556	1	0.478932
Whole_Blood	/home/control/data/users/william/Cytokine_pneumonia_lung_function/TWAS/TWAS_weights//Whole_Blood/Whole_Blood.ENSG00000260552.1.wgt.RDat	RP11-49I11.1	18	33759959	33767411	0.0975	rs2090036	3.34	rs592261	0.06	5.16	1.746	512	4	lasso	0.05842	1.62e-06	2.2324	0.02559	1	0.478932
Lung	/home/control/data/users/william/Cytokine_pneumonia_lung_function/TWAS/TWAS_weights//Lung/Lung.ENSG00000269086.2.wgt.RDat	CTC-523E23.5	19	35328793	35346208	0.1213	rs12982982	-4.51	rs7259297	0.0393	4.65	2.195	443	3	lasso	0.0218	0.00219	2.23226	0.025598	1	0.478932
Whole_Blood	/home/control/data/users/william/Cytokine_pneumonia_lung_function/TWAS/TWAS_weights//Whole_Blood/Whole_Blood.ENSG00000123838.6.wgt.RDat	C4BPA	1	207000000	207000000	0.7634	rs6669284	3.96	rs3813948	0.483	13.4	2.045	393	12	lasso	0.495221	1.66e-56	2.23161	0.025641	1	0.479212
Lung	/home/control/data/users/william/Cytokine_pneumonia_lung_function/TWAS/TWAS_weights//Lung/Lung.ENSG00000169398.15.wgt.RDat	PTK2	8	142000000	142000000	0.1408	rs1467073	3.78	rs306990	-0.002077	3.33	1.284	408	408	blup	0.000576	0.27	-2.23034	0.02573	1	0.48035
Lung	/home/control/data/users/william/Cytokine_pneumonia_lung_function/TWAS/TWAS_weights//Lung/Lung.ENSG00000168268.6.wgt.RDat	NT5DC2	3	52600000	52600000	0.0818	rs1133415	-3.04	rs7614981	0.0526	5.33	1.744	372	10	enet	0.05752	1.26e-06	2.22929	0.02579	1	0.480455
Lung	/home/control/data/users/william/Cytokine_pneumonia_lung_function/TWAS/TWAS_weights//Lung/Lung.ENSG00000167207.7.wgt.RDat	NOD2	16	50727514	50766988	0.1219	rs924131	2.56	rs7204069	0.000617	-3.52	1.247	430	31	enet	0.01591	0.00778	-2.2296	0.0258	1	0.480455
Spleen	/home/control/data/users/william/Cytokine_pneumonia_lung_function/TWAS/TWAS_weights/GTEx.Spleen.P01/Spleen/Spleen.ENSG00000254560.1.wgt.RDat	RP11-1L12.3	11	27100000	27200000	0.2899	rs4357647	3.95	rs7479309	0.012333	-3.6	2.263	406	406	blup	0.08134	0.000298	-2.22893	0.02582	1	0.480455
Lung	/home/control/data/users/william/Cytokine_pneumonia_lung_function/TWAS/TWAS_weights//Lung/Lung.ENSG00000156599.6.wgt.RDat	ZDHHC5	11	57400000	57500000	0.0809	rs641325	3.14	rs631791	0.0613	5.69	2.458	392	10	enet	0.065134	2.56e-07	2.22784	0.02589	1	0.480895
Lung	/home/control/data/users/william/Cytokine_pneumonia_lung_function/TWAS/TWAS_weights//Lung/Lung.ENSG00000101019.17.wgt.RDat	UQCC1	20	33890369	33999944	0.1981	rs11167267	-2.58	rs224331	0.11	-6.92	-2.119	329	8	lasso	0.109774	1.85e-11	2.2284	0.0259	1	0.480895
Lung	/home/control/data/users/william/Cytokine_pneumonia_lung_function/TWAS/TWAS_weights//Lung/Lung.ENSG00000154945.6.wgt.RDat	ANKRD40	17	48770551	48785285	0.3089	rs4793661	3.24	rs11651060	0.19	-8.85	2.498	426	9	enet	0.184	9.56e-19	-2.22481	0.026094	1	0.483959
Whole_Blood	/home/control/data/users/william/Cytokine_pneumonia_lung_function/TWAS/TWAS_weights//Whole_Blood/Whole_Blood.ENSG00000169955.6.wgt.RDat	ZNF747	16	30541688	30546072	0.0948	rs8050463	-3.29	rs35105141	0.009269	-3.56	0.235	182	182	blup	0.024522	0.00151	-2.22372	0.0262	1	0.483959
Whole_Blood	/home/control/data/users/william/Cytokine_pneumonia_lung_function/TWAS/TWAS_weights//Whole_Blood/Whole_Blood.ENSG00000100167.15.wgt.RDat	2003-09-01	22	42372276	42394225	0.0868	rs5758689	-4.05	rs4501042	0.005284	-3.84	-0.83	347	347	blup	0.048537	1.19e-05	2.22325	0.0262	1	0.483959
Whole_Blood	/home/control/data/users/william/Cytokine_pneumonia_lung_function/TWAS/TWAS_weights//Whole_Blood/Whole_Blood.ENSG00000166170.9.wgt.RDat	BAG5	14	104000000	104000000	0.0774	rs3212028	4.2	rs8017993	0.050936	4.65	2.495	361	3	lasso	0.0356	0.000161	2.22258	0.02624	1	0.483959
Lung	/home/control/data/users/william/Cytokine_pneumonia_lung_function/TWAS/TWAS_weights//Lung/Lung.ENSG00000226673.1.wgt.RDat	RP11-359N11.2	6	14300000	14300000	0.1347	rs9396412	-2.82	rs9358029	0.0494	4.46	-2.25	519	4	lasso	0.04276	2.75e-05	-2.22223	0.026268	1	0.483959
Lung	/home/control/data/users/william/Cytokine_pneumonia_lung_function/TWAS/TWAS_weights//Lung/Lung.ENSG00000092051.12.wgt.RDat	JPH4	14	24000000	24000000	0.1231	rs12431698	2.31	rs1951635	0.00271	-3.36	1.631	445	445	blup	0.03432	0.00016	-2.2222	0.026272	1	0.483959
Lung	/home/control/data/users/william/Cytokine_pneumonia_lung_function/TWAS/TWAS_weights//Lung/Lung.ENSG00000143001.4.wgt.RDat	TMEM61	1	55400000	55500000	0.1891	rs2289015	2.79	rs2495516	0.0828	5.98	2.262	579	6	lasso	0.0841	4.68e-09	2.22238	0.0263	1	0.483959
Lung	/home/control/data/users/william/Cytokine_pneumonia_lung_function/TWAS/TWAS_weights//Lung/Lung.ENSG00000244137.1.wgt.RDat	RP11-99J16__A.2	1	231000000	231000000	0.2368	rs6541245	-3.19	rs3893224	0.134	-7.43	1.895	652	16	enet	0.171	1.9e-17	-2.22162	0.0263	1	0.483959
Whole_Blood	/home/control/data/users/william/Cytokine_pneumonia_lung_function/TWAS/TWAS_weights//Whole_Blood/Whole_Blood.ENSG00000196655.5.wgt.RDat	TRAPPC4	11	119000000	119000000	0.4251	rs535831	-3.78	rs4938621	0.307	10.94	2.032	386	6	lasso	0.34971	2.67e-36	2.22146	0.02632	1	0.483959
Lung	/home/control/data/users/william/Cytokine_pneumonia_lung_function/TWAS/TWAS_weights//Lung/Lung.ENSG00000170262.8.wgt.RDat	MRAP	21	33664124	33671388	0.1216	rs963503	2.62	rs11702306	0.000683	3.77	2.144	498	2	lasso	0.00356	0.125	2.2197	0.0264	1	0.484516
Spleen	/home/control/data/users/william/Cytokine_pneumonia_lung_function/TWAS/TWAS_weights/GTEx.Spleen.P01/Spleen/Spleen.ENSG00000159556.5.wgt.RDat	ISL2	15	76600000	76600000	0.3924	rs7183492	3.93	rs2460161	0.172664	-6.1	-0.325	273	273	blup	0.32133	6.43e-14	2.22017	0.026407	1	0.484516
Whole_Blood	/home/control/data/users/william/Cytokine_pneumonia_lung_function/TWAS/TWAS_weights//Whole_Blood/Whole_Blood.ENSG00000239521.3.wgt.RDat	GATS	7	99800000	99800000	0.1164	rs2014764	2.63	rs4134909	0.040531	-4.22	-1.873	282	29	enet	0.02921	0.000582	2.21711	0.02662	1	0.487633
Lung	/home/control/data/users/william/Cytokine_pneumonia_lung_function/TWAS/TWAS_weights//Lung/Lung.ENSG00000167555.9.wgt.RDat	ZNF528	19	52901102	52921657	0.5427	rs1006111	2.87	rs2245620	0.265	-10.25	2.3666	464	12	lasso	0.283	1.62e-29	-2.21684	0.026634	1	0.487633
Lung	/home/control/data/users/william/Cytokine_pneumonia_lung_function/TWAS/TWAS_weights//Lung/Lung.ENSG00000172922.4.wgt.RDat	RNASEH2C	11	65500000	65500000	0.2058	rs2231884	3.45	rs3372	0.175	-8.28	2.156	329	4	lasso	0.150795	2.04e-15	-2.21472	0.02678	1	0.4891
Lung	/home/control/data/users/william/Cytokine_pneumonia_lung_function/TWAS/TWAS_weights//Lung/Lung.ENSG00000110871.10.wgt.RDat	COQ5	12	121000000	121000000	0.3477	rs7956304	2.76	rs10849753	0.230948	9.76	2.341	408	4	lasso	0.24899	1.16e-25	2.21409	0.0268	1	0.4891
Lung	/home/control/data/users/william/Cytokine_pneumonia_lung_function/TWAS/TWAS_weights//Lung/Lung.ENSG00000185684.8.wgt.RDat	EP400NL	12	133000000	133000000	0.496	rs4073399	2.94	rs7973039	0.393477	-12.33	-2.023	320	35	enet	0.42784	3.2e-48	2.2137	0.0268	1	0.4891
Whole_Blood	/home/control/data/users/william/Cytokine_pneumonia_lung_function/TWAS/TWAS_weights//Whole_Blood/Whole_Blood.ENSG00000255517.2.wgt.RDat	CTD-3074O7.5	11	66200000	66200000	0.0574	rs1671064	2.69	rs11227527	0.0129	-4.25	-1.874	283	5	enet	0.03858	8.8e-05	2.21379	0.026843	1	0.489362
Lung	/home/control/data/users/william/Cytokine_pneumonia_lung_function/TWAS/TWAS_weights//Lung/Lung.ENSG00000130733.6.wgt.RDat	YIPF2	19	11033454	11039357	0.0735	rs4804149	3.15	rs12985197	0.0492	-4.53	-1.75	379	2	lasso	0.0308	0.000336	2.21289	0.026905	1	0.48972
Lung	/home/control/data/users/william/Cytokine_pneumonia_lung_function/TWAS/TWAS_weights//Lung/Lung.ENSG00000133661.11.wgt.RDat	SFTPD	10	81700000	81700000	0.1971	rs12220642	-2.41	rs11200985	0.0356	-5.22	-0.35545	305	305	blup	0.052701	3.46e-06	2.21268	0.02692	1	0.48972
Spleen	/home/control/data/users/william/Cytokine_pneumonia_lung_function/TWAS/TWAS_weights/GTEx.Spleen.P01/Spleen/Spleen.ENSG00000174007.7.wgt.RDat	CEP19	3	196000000	196000000	0.4462	rs6766451	-3.88	rs7616240	0.038644	-4.37	-0.318	403	403	blup	0.0806	0.000317	2.21188	0.02697	1	0.490108
Lung	/home/control/data/users/william/Cytokine_pneumonia_lung_function/TWAS/TWAS_weights//Lung/Lung.ENSG00000272668.1.wgt.RDat	RP11-190A12.8	1	160000000	160000000	0.5946	rs876537	-4.79	rs4133290	0.383	12.15	-1.69	512	30	enet	0.455	3.45e-52	-2.21153	0.027	1	0.490132
Spleen	/home/control/data/users/william/Cytokine_pneumonia_lung_function/TWAS/TWAS_weights/GTEx.Spleen.P01/Spleen/Spleen.ENSG00000169087.6.wgt.RDat	HSPBAP1	3	122000000	123000000	0.4261	rs10934626	-3.56	rs7630740	0.270301	6.43	-2.26	509	4	lasso	0.25632	4.95e-11	-2.21103	0.02703	1	0.490155
Lung	/home/control/data/users/william/Cytokine_pneumonia_lung_function/TWAS/TWAS_weights//Lung/Lung.ENSG00000235565.1.wgt.RDat	RP11-86H7.7	1	95100000	95100000	0.192	rs1245489	-3.75	rs17112332	0.06	5.75	0.516	490	6	lasso	0.096	3.66e-10	2.21015	0.0271	1	0.490904
Spleen	/home/control/data/users/william/Cytokine_pneumonia_lung_function/TWAS/TWAS_weights/GTEx.Spleen.P01/Spleen/Spleen.ENSG00000260091.1.wgt.RDat	RP11-33B1.4	4	120000000	120000000	0.11	rs11098499	2.83	rs10028423	0.112123	4.57	2.389	440	2	lasso	0.066434	0.00102	2.20882	0.027187	1	0.491958
Whole_Blood	/home/control/data/users/william/Cytokine_pneumonia_lung_function/TWAS/TWAS_weights//Whole_Blood/Whole_Blood.ENSG00000126106.9.wgt.RDat	TMEM53	1	45100000	45100000	0.0613	rs41524944	3.96	rs2355365	-0.00147	-3.67	-0.2974	369	369	blup	0.003089	0.145	2.20829	0.027224	1	0.492106
Spleen	/home/control/data/users/william/Cytokine_pneumonia_lung_function/TWAS/TWAS_weights/GTEx.Spleen.P01/Spleen/Spleen.ENSG00000154945.6.wgt.RDat	ANKRD40	17	48770551	48785285	0.2924	rs4793661	3.24	rs12452333	0.110357	-4.19	2.2021	425	6	lasso	0.0321	0.0176	-2.20743	0.027284	1	0.492669
Whole_Blood	/home/control/data/users/william/Cytokine_pneumonia_lung_function/TWAS/TWAS_weights//Whole_Blood/Whole_Blood.ENSG00000164096.10.wgt.RDat	C4orf3	4	120000000	120000000	0.1668	rs11098499	2.83	rs7678238	0.208	9.51	2.393	443	22	enet	0.23366	3.65e-23	2.205	0.027451	1	0.495108
Spleen	/home/control/data/users/william/Cytokine_pneumonia_lung_function/TWAS/TWAS_weights/GTEx.Spleen.P01/Spleen/Spleen.ENSG00000258701.1.wgt.RDat	LINC00638	14	105000000	105000000	0.419	rs4424849	3.44	rs8010024	0.229	-6.65	2.555	360	3	lasso	0.32135	6.41e-14	-2.2043	0.0275	1	0.495108
Lung	/home/control/data/users/william/Cytokine_pneumonia_lung_function/TWAS/TWAS_weights//Lung/Lung.ENSG00000267078.1.wgt.RDat	RP11-666A8.9	17	74565874	74567322	0.2148	rs694251	-3.38	rs11077835	0.101	-6.77	2.147	511	3	lasso	0.108	2.98e-11	-2.20426	0.027506	1	0.495108
Whole_Blood	/home/control/data/users/william/Cytokine_pneumonia_lung_function/TWAS/TWAS_weights//Whole_Blood/Whole_Blood.ENSG00000153187.12.wgt.RDat	HNRNPU	1	245000000	245000000	0.1211	rs4328062	2.73	rs1874393	0.0363	-4.79	-2.337	419	5	lasso	0.023949	0.00169	2.20303	0.027593	1	0.496151
Lung	/home/control/data/users/william/Cytokine_pneumonia_lung_function/TWAS/TWAS_weights//Lung/Lung.ENSG00000100577.14.wgt.RDat	GSTZ1	14	77800000	77800000	0.2314	rs7145669	3.58	rs2111699	0.124	7.4	-1.111	549	7	lasso	0.14929	2.86e-15	-2.2006	0.027761	1	0.498647
Lung	/home/control/data/users/william/Cytokine_pneumonia_lung_function/TWAS/TWAS_weights//Lung/Lung.ENSG00000115526.6.wgt.RDat	CHST10	2	101000000	101000000	0.0681	rs11897738	-3.19	rs4850927	0.0231	4.58	2.327	486	4	lasso	0.016094	0.00748	2.19981	0.02782	1	0.498759
Spleen	/home/control/data/users/william/Cytokine_pneumonia_lung_function/TWAS/TWAS_weights/GTEx.Spleen.P01/Spleen/Spleen.ENSG00000126860.7.wgt.RDat	EVI2A	17	29644578	29648902	0.3658	rs6505247	3.92	rs8065496	0.20685	-5.55	2.037	364	4	lasso	0.157	4.86e-07	-2.19821	0.027934	1	0.498759
Whole_Blood	/home/control/data/users/william/Cytokine_pneumonia_lung_function/TWAS/TWAS_weights//Whole_Blood/Whole_Blood.ENSG00000141219.11.wgt.RDat	C17orf80	17	71228534	71245091	0.1827	rs11658593	-3.55	rs17184168	0.172	-8.14	-2.213	576	7	lasso	0.169928	9.5e-17	2.19766	0.027973	1	0.498759
Lung	/home/control/data/users/william/Cytokine_pneumonia_lung_function/TWAS/TWAS_weights//Lung/Lung.ENSG00000134463.10.wgt.RDat	ECHDC3	10	11800000	11800000	0.3297	rs17554109	-2.69	rs3829154	0.141	-7.47	1.98	474	4	lasso	0.128306	3.15e-13	-2.19741	0.02799	1	0.498759
Whole_Blood	/home/control/data/users/william/Cytokine_pneumonia_lung_function/TWAS/TWAS_weights//Whole_Blood/Whole_Blood.ENSG00000028116.12.wgt.RDat	VRK2	2	58100000	58400000	0.1097	rs4402741	-2.58	rs13424099	0.0195	-4.7	1.892	382	382	blup	0.030556	0.000443	-2.19792	0.028	1	0.498759
Lung	/home/control/data/users/william/Cytokine_pneumonia_lung_function/TWAS/TWAS_weights//Lung/Lung.ENSG00000167595.10.wgt.RDat	C19orf55	19	36249044	36260766	0.2117	rs7254596	-2.82	rs231237	0.1	-6.28	-1.942	429	4	lasso	0.0986	2.08e-10	2.19726	0.028002	1	0.498759
Lung	/home/control/data/users/william/Cytokine_pneumonia_lung_function/TWAS/TWAS_weights//Lung/Lung.ENSG00000173653.3.wgt.RDat	RCE1	11	66600000	66600000	0.0725	rs1671064	2.69	rs4397861	-0.00167	-3.22	-1.5313	235	235	blup	0.004001	0.112	2.19718	0.02801	1	0.498759
Whole_Blood	/home/control/data/users/william/Cytokine_pneumonia_lung_function/TWAS/TWAS_weights//Whole_Blood/Whole_Blood.ENSG00000160593.13.wgt.RDat	AMICA1	11	118000000	118000000	0.1147	rs633683	3.14	rs671351	8.43e-05	3.78	-0.803	550	550	blup	0.02412	0.00163	-2.19701	0.02802	1	0.498759
Lung	/home/control/data/users/william/Cytokine_pneumonia_lung_function/TWAS/TWAS_weights//Lung/Lung.ENSG00000237697.2.wgt.RDat	LINC00312	3	8610000	8620000	0.1078	rs12497498	-3.16	rs1038483	-0.00159	3.1	1.478	718	718	blup	0.027	0.00074	2.19693	0.02803	1	0.498759
Lung	/home/control/data/users/william/Cytokine_pneumonia_lung_function/TWAS/TWAS_weights//Lung/Lung.ENSG00000240005.1.wgt.RDat	RP11-293A21.1	4	26900000	26900000	0.2685	rs10939136	2.63	rs4505809	0.293	10.61	2.165	372	9	enet	0.26837	7.79e-28	2.19612	0.028083	1	0.499182
Spleen	/home/control/data/users/william/Cytokine_pneumonia_lung_function/TWAS/TWAS_weights/GTEx.Spleen.P01/Spleen/Spleen.ENSG00000124713.5.wgt.RDat	GNMT	6	42900000	42900000	0.4045	rs9462805	-3.02	rs2274514	0.245513	6.28	-2.061	372	4	lasso	0.26517	2.07e-11	-2.195	0.028163	1	0.499471
Whole_Blood	/home/control/data/users/william/Cytokine_pneumonia_lung_function/TWAS/TWAS_weights//Whole_Blood/Whole_Blood.ENSG00000162290.12.wgt.RDat	DCP1A	3	53300000	53400000	0.1118	rs7627178	-2.71	rs17308399	0.004903	4.32	-1.899	405	405	blup	0.011123	0.0241	-2.19475	0.02818	1	0.499471
Whole_Blood	/home/control/data/users/william/Cytokine_pneumonia_lung_function/TWAS/TWAS_weights//Whole_Blood/Whole_Blood.ENSG00000112249.9.wgt.RDat	ASCC3	6	101000000	101000000	0.1561	rs6930051	2.57	rs9390697	0.0651	-5.3	2.327	307	307	blup	0.07284	8.71e-08	-2.19467	0.028187	1	0.499471
Spleen	/home/control/data/users/william/Cytokine_pneumonia_lung_function/TWAS/TWAS_weights/GTEx.Spleen.P01/Spleen/Spleen.ENSG00000185988.7.wgt.RDat	PLK5	19	1524073	1535455	0.3432	rs873289	3.34	rs9304882	-0.00613	3.37	1.151	392	392	blup	0.06273	0.00139	2.19369	0.02826	1	0.4998
Whole_Blood	/home/control/data/users/william/Cytokine_pneumonia_lung_function/TWAS/TWAS_weights//Whole_Blood/Whole_Blood.ENSG00000100298.11.wgt.RDat	APOBEC3H	22	39493229	39500072	0.1854	rs2413583	3.04	rs2413570	0.041619	-5.35	1.747	399	6	enet	0.048776	1.13e-05	-2.19348	0.02827	1	0.4998
Lung	/home/control/data/users/william/Cytokine_pneumonia_lung_function/TWAS/TWAS_weights//Lung/Lung.ENSG00000172171.6.wgt.RDat	TEFM	17	29224354	29233838	0.1448	rs12449302	2.53	rs9915139	0.0597	-5.67	1.915	271	271	blup	0.0762	2.5e-08	-2.1919	0.028387	1	0.4998
Lung	/home/control/data/users/william/Cytokine_pneumonia_lung_function/TWAS/TWAS_weights//Lung/Lung.ENSG00000149451.13.wgt.RDat	ADAM33	20	3648612	3662893	0.3444	rs6051727	2.93	rs554743	0.168	8.1	-1.663	507	5	lasso	0.175466	6.99e-18	-2.19112	0.0284	1	0.4998
Lung	/home/control/data/users/william/Cytokine_pneumonia_lung_function/TWAS/TWAS_weights//Lung/Lung.ENSG00000104774.8.wgt.RDat	MAN2B1	19	12757327	12777556	0.1305	rs12975560	3.48	rs3087801	0.0522	-5.61	0.652	300	300	blup	0.0742	3.82e-08	-2.1913	0.02843	1	0.4998
Spleen	/home/control/data/users/william/Cytokine_pneumonia_lung_function/TWAS/TWAS_weights/GTEx.Spleen.P01/Spleen/Spleen.ENSG00000248375.1.wgt.RDat	RP11-177B4.1	4	53600000	53600000	0.118	rs2898681	2.71	rs17051666	0.125264	-4.82	2.349	289	5	enet	0.108202	3.17e-05	-2.19099	0.028453	1	0.4998
Whole_Blood	/home/control/data/users/william/Cytokine_pneumonia_lung_function/TWAS/TWAS_weights//Whole_Blood/Whole_Blood.ENSG00000181666.13.wgt.RDat	HKR1	19	37803739	37860267	0.2058	rs11668709	-3.36	rs862234	0.118268	-6.8	2.217	281	4	lasso	0.120495	4.42e-12	-2.19033	0.0285	1	0.4998
Lung	/home/control/data/users/william/Cytokine_pneumonia_lung_function/TWAS/TWAS_weights//Lung/Lung.ENSG00000183172.8.wgt.RDat	SMDT1	22	42475695	42480288	0.5227	rs5758689	-4.05	rs4147638	0.55996	-14.69	1.961	343	4	lasso	0.56196	2.55e-70	-2.18943	0.028566	1	0.4998
Lung	/home/control/data/users/william/Cytokine_pneumonia_lung_function/TWAS/TWAS_weights//Lung/Lung.ENSG00000180185.7.wgt.RDat	FAHD1	16	1877196	1890208	0.5475	rs9921791	3.81	rs3743854	0.518374	14.3	2.294	476	14	lasso	0.5487	7.45e-68	2.1895	0.0286	1	0.4998
Lung	/home/control/data/users/william/Cytokine_pneumonia_lung_function/TWAS/TWAS_weights//Lung/Lung.ENSG00000106560.6.wgt.RDat	GIMAP2	7	150000000	150000000	0.1463	rs3800791	-3.5	rs4725356	0.081328	-6.36	-2.193	483	7	lasso	0.06722	1.65e-07	2.18893	0.028602	1	0.4998
Lung	/home/control/data/users/william/Cytokine_pneumonia_lung_function/TWAS/TWAS_weights//Lung/Lung.ENSG00000075275.12.wgt.RDat	CELSR1	22	46756731	46933067	0.152	rs6007903	2.7	rs8136574	0.060731	5.75	1.737	545	5	lasso	0.05892	9.42e-07	2.18872	0.028617	1	0.4998
Spleen	/home/control/data/users/william/Cytokine_pneumonia_lung_function/TWAS/TWAS_weights/GTEx.Spleen.P01/Spleen/Spleen.ENSG00000184185.5.wgt.RDat	KCNJ12	17	21279509	21323179	0.5363	rs7212402	-3.37	rs7213608	0.251616	-6.23	2.168	205	9	lasso	0.204	7.2e-09	-2.18853	0.028631	1	0.4998
Spleen	/home/control/data/users/william/Cytokine_pneumonia_lung_function/TWAS/TWAS_weights/GTEx.Spleen.P01/Spleen/Spleen.ENSG00000272792.1.wgt.RDat	RP11-141C7.4	3	195000000	195000000	0.4093	rs2410840	3.48	rs6773702	0.167825	-5.36	1.983	284	30	enet	0.20365	7.33e-09	-2.18837	0.02864	1	0.4998
Whole_Blood	/home/control/data/users/william/Cytokine_pneumonia_lung_function/TWAS/TWAS_weights//Whole_Blood/Whole_Blood.ENSG00000166002.2.wgt.RDat	SMCO4	11	93200000	93300000	0.4497	rs2605603	-2.91	rs11603560	0.298	10.58	2.192	425	6	lasso	0.29779	3.68e-30	2.18812	0.028661	1	0.4998
Whole_Blood	/home/control/data/users/william/Cytokine_pneumonia_lung_function/TWAS/TWAS_weights//Whole_Blood/Whole_Blood.ENSG00000189269.8.wgt.RDat	C22orf43	22	23950639	23974508	0.5625	rs2070467	-2.8	rs9680742	0.116321	-9.08	0.879	475	21	enet	0.437789	6.48e-48	-2.18778	0.02869	1	0.4998
Lung	/home/control/data/users/william/Cytokine_pneumonia_lung_function/TWAS/TWAS_weights//Lung/Lung.ENSG00000183726.6.wgt.RDat	TMEM50A	1	25700000	25700000	0.0876	rs11584631	-2.64	rs9689	0.00186	-3.47	-0.375	386	386	blup	0.0119	0.0186	2.18693	0.0287	1	0.4998
Spleen	/home/control/data/users/william/Cytokine_pneumonia_lung_function/TWAS/TWAS_weights/GTEx.Spleen.P01/Spleen/Spleen.ENSG00000270179.1.wgt.RDat	RP11-159N11.4	11	113000000	113000000	0.4591	rs12575544	4.02	rs723077	0.0397	-4.75	-1.634	516	516	blup	0.12574	7.19e-06	2.1872	0.02873	1	0.4998
Whole_Blood	/home/control/data/users/william/Cytokine_pneumonia_lung_function/TWAS/TWAS_weights//Whole_Blood/Whole_Blood.ENSG00000184677.12.wgt.RDat	ZBTB40	1	22800000	22900000	0.1696	rs12133700	3.31	rs1738392	0.0846	6.03	2.383	500	2	lasso	0.072253	9.82e-08	2.18677	0.028759	1	0.4998
Spleen	/home/control/data/users/william/Cytokine_pneumonia_lung_function/TWAS/TWAS_weights/GTEx.Spleen.P01/Spleen/Spleen.ENSG00000239883.4.wgt.RDat	RP11-175I17.2	10	46300000	46400000	0.2119	rs17768548	-2.42	rs10900221	0.0445	-4.86	1.837	103	19	enet	0.15544	5.53e-07	-2.18593	0.0288	1	0.4998
Lung	/home/control/data/users/william/Cytokine_pneumonia_lung_function/TWAS/TWAS_weights//Lung/Lung.ENSG00000203401.4.wgt.RDat	AC009061.1	16	67466595	67468931	0.0557	rs35316276	-2.23	rs12597880	-0.002526	-3.25	-2.0939	231	231	blup	0.01949	0.00362	2.1861	0.0288	1	0.4998
Whole_Blood	/home/control/data/users/william/Cytokine_pneumonia_lung_function/TWAS/TWAS_weights//Whole_Blood/Whole_Blood.ENSG00000214548.10.wgt.RDat	MEG3	14	101000000	101000000	0.0976	rs2180388	-3.44	rs4076891	-0.002713	-3.5	0.153	484	484	blup	0.0177	0.00604	-2.18592	0.02882	1	0.4998
Spleen	/home/control/data/users/william/Cytokine_pneumonia_lung_function/TWAS/TWAS_weights/GTEx.Spleen.P01/Spleen/Spleen.ENSG00000255389.1.wgt.RDat	C6orf3	6	112000000	112000000	0.6739	rs2301465	3.13	rs13196377	0.071669	-5.84	-2.023	437	8	lasso	0.43158	1.75e-19	2.1854	0.028856	1	0.499917
Lung	/home/control/data/users/william/Cytokine_pneumonia_lung_function/TWAS/TWAS_weights//Lung/Lung.ENSG00000258891.1.wgt.RDat	RP5-1021I20.5	14	74400000	74400000	0.0679	rs17182432	-2.47	rs11621523	0.00332	-3.42	-0.706	409	409	blup	0.02211	0.00208	2.1847	0.028913	1	0.500397
Lung	/home/control/data/users/william/Cytokine_pneumonia_lung_function/TWAS/TWAS_weights//Lung/Lung.ENSG00000038274.12.wgt.RDat	MAT2B	5	163000000	163000000	0.1255	rs10059212	-2.57	rs7733775	0.04928	-4.6	-0.363	465	465	blup	0.04607	1.38e-05	-2.18368	0.02899	1	0.501222
Spleen	/home/control/data/users/william/Cytokine_pneumonia_lung_function/TWAS/TWAS_weights/GTEx.Spleen.P01/Spleen/Spleen.ENSG00000241679.2.wgt.RDat	RP11-80H8.4	3	143000000	143000000	0.3128	rs9681405	-3.58	rs6664	0.0023	3.56	-1.871	548	548	blup	0.06582	0.00107	-2.18278	0.02905	1	0.501751
Whole_Blood	/home/control/data/users/william/Cytokine_pneumonia_lung_function/TWAS/TWAS_weights//Whole_Blood/Whole_Blood.ENSG00000174483.15.wgt.RDat	BBS1	11	66300000	66300000	0.1438	rs1671064	2.69	rs3741360	0.0212	-5.34	-1.842	267	267	blup	0.05897	1.45e-06	2.18235	0.029084	1	0.501831
Whole_Blood	/home/control/data/users/william/Cytokine_pneumonia_lung_function/TWAS/TWAS_weights//Whole_Blood/Whole_Blood.ENSG00000135605.8.wgt.RDat	TEC	4	48100000	48300000	0.1911	rs392187	-2.84	rs17573709	0.0797	5.69	2.728	346	4	lasso	0.09436	1.05e-09	2.1807	0.029206	1	0.503021
Spleen	/home/control/data/users/william/Cytokine_pneumonia_lung_function/TWAS/TWAS_weights/GTEx.Spleen.P01/Spleen/Spleen.ENSG00000124920.9.wgt.RDat	MYRF	11	61500000	61600000	0.3132	rs4246215	-2.8	rs198462	0.128276	-4.88	2.103	412	6	lasso	0.10946	2.85e-05	-2.18051	0.02922	1	0.503021
Whole_Blood	/home/control/data/users/william/Cytokine_pneumonia_lung_function/TWAS/TWAS_weights//Whole_Blood/Whole_Blood.ENSG00000169490.12.wgt.RDat	TM2D2	8	38800000	38900000	0.2017	rs1000236	2.37	rs7295	0.069997	5.87	0.468	311	311	blup	0.075475	5.09e-08	2.1799	0.02927	1	0.503021
Whole_Blood	/home/control/data/users/william/Cytokine_pneumonia_lung_function/TWAS/TWAS_weights//Whole_Blood/Whole_Blood.ENSG00000188559.9.wgt.RDat	RALGAPA2	20	20370196	20693131	0.0993	rs6075643	-3.08	rs6082049	0.037445	4.7	2.794	413	10	enet	0.015147	0.0103	2.17851	0.02937	1	0.503021
Spleen	/home/control/data/users/william/Cytokine_pneumonia_lung_function/TWAS/TWAS_weights/GTEx.Spleen.P01/Spleen/Spleen.ENSG00000259422.1.wgt.RDat	RP11-593F23.1	15	76500000	76500000	0.5125	rs7183492	3.93	rs2469548	0.338902	-7.12	2.332	279	6	lasso	0.31195	1.74e-13	-2.17748	0.029445	1	0.503021
Lung	/home/control/data/users/william/Cytokine_pneumonia_lung_function/TWAS/TWAS_weights//Lung/Lung.ENSG00000237037.5.wgt.RDat	NDUFA6-AS1	22	42486960	42535286	0.1647	rs5758689	-4.05	rs4467371	0.060957	6.58	-3.291	351	351	blup	0.08308	5.77e-09	-2.17738	0.029452	1	0.503021
Spleen	/home/control/data/users/william/Cytokine_pneumonia_lung_function/TWAS/TWAS_weights/GTEx.Spleen.P01/Spleen/Spleen.ENSG00000138759.13.wgt.RDat	FRAS1	4	79000000	79500000	0.344	rs11728758	3.25	rs143371	0.211338	5.65	-1.614	477	7	lasso	0.182397	5.07e-08	-2.17735	0.029454	1	0.503021
Whole_Blood	/home/control/data/users/william/Cytokine_pneumonia_lung_function/TWAS/TWAS_weights//Whole_Blood/Whole_Blood.ENSG00000104660.13.wgt.RDat	LEPROTL1	8	30000000	30000000	0.1738	rs10089684	-3.04	rs9649896	0.104522	7.27	-1.385	382	6	enet	0.128068	8.83e-13	-2.17733	0.02946	1	0.503021
Spleen	/home/control/data/users/william/Cytokine_pneumonia_lung_function/TWAS/TWAS_weights/GTEx.Spleen.P01/Spleen/Spleen.ENSG00000196693.10.wgt.RDat	ZNF33B	10	43100000	43100000	0.1577	rs2488279	-3.2	rs210271	0.033488	-3.4	1.119	289	289	blup	0.02697	0.027	-2.17635	0.0295	1	0.503021
Lung	/home/control/data/users/william/Cytokine_pneumonia_lung_function/TWAS/TWAS_weights//Lung/Lung.ENSG00000260135.2.wgt.RDat	RP11-212I21.2	16	55461470	55496209	0.562	rs11646699	-3.17	rs1345320	0.448237	13.13	-2.006	680	6	lasso	0.48099	2.73e-56	-2.1768	0.0295	1	0.503021
Lung	/home/control/data/users/william/Cytokine_pneumonia_lung_function/TWAS/TWAS_weights//Lung/Lung.ENSG00000078043.11.wgt.RDat	PIAS2	18	44388353	44500111	0.0732	rs2956976	3.87	rs8094654	0.053124	5.21	-1.254	520	3	lasso	0.046172	1.35e-05	-2.1768	0.0295	1	0.503021
Whole_Blood	/home/control/data/users/william/Cytokine_pneumonia_lung_function/TWAS/TWAS_weights//Whole_Blood/Whole_Blood.ENSG00000141576.10.wgt.RDat	RNF157	17	74138534	74236454	0.1466	rs694251	-3.38	rs9893558	0.00915	4.72	1.175	424	27	enet	0.016387	0.00799	2.17662	0.029509	1	0.503021
Spleen	/home/control/data/users/william/Cytokine_pneumonia_lung_function/TWAS/TWAS_weights/GTEx.Spleen.P01/Spleen/Spleen.ENSG00000272034.1.wgt.RDat	SNORD14A	11	17100000	17100000	0.2931	rs217765	2.97	rs1541533	0.178106	5.16	1.715	485	4	lasso	0.17831	7.31e-08	2.17592	0.02956	1	0.503021
Lung	/home/control/data/users/william/Cytokine_pneumonia_lung_function/TWAS/TWAS_weights//Lung/Lung.ENSG00000066135.8.wgt.RDat	KDM4A	1	44100000	44200000	0.1083	rs607062	-3.74	rs12045544	-0.00163	-3.83	-2.136	451	451	blup	0.00787	0.0456	2.17558	0.0296	1	0.503021
Lung	/home/control/data/users/william/Cytokine_pneumonia_lung_function/TWAS/TWAS_weights//Lung/Lung.ENSG00000100372.10.wgt.RDat	SLC25A17	22	41165634	41215403	0.0587	rs7290458	3.61	rs9611435	0.006376	3.95	1.516	289	289	blup	0.02162	0.0023	2.17537	0.029603	1	0.503021
Lung	/home/control/data/users/william/Cytokine_pneumonia_lung_function/TWAS/TWAS_weights//Lung/Lung.ENSG00000175749.11.wgt.RDat	EIF3KP1	5	102000000	102000000	0.1492	rs258240	-3.64	rs1826673	0.199249	9.68	-2.105	310	10	lasso	0.21851	2.37e-22	-2.17476	0.02965	1	0.503021
Whole_Blood	/home/control/data/users/william/Cytokine_pneumonia_lung_function/TWAS/TWAS_weights//Whole_Blood/Whole_Blood.ENSG00000177570.9.wgt.RDat	SAMD12	8	119000000	120000000	0.3056	rs2450216	-3.19	rs2514602	0.214228	8.98	2.174	553	9	enet	0.208507	1.42e-20	2.17436	0.02968	1	0.503021
Lung	/home/control/data/users/william/Cytokine_pneumonia_lung_function/TWAS/TWAS_weights//Lung/Lung.ENSG00000137601.11.wgt.RDat	NEK1	4	170000000	171000000	0.1213	rs13150924	4.21	rs10520157	0.106	6.68	-2.174	340	2	lasso	0.090259	1.25e-09	-2.17429	0.029683	1	0.503021
Lung	/home/control/data/users/william/Cytokine_pneumonia_lung_function/TWAS/TWAS_weights//Lung/Lung.ENSG00000163501.6.wgt.RDat	IHH	2	220000000	220000000	0.0658	rs6704575	3.05	rs897476	-0.00158	-3.67	-0.752	404	404	blup	0.00143	0.215	2.17349	0.029743	1	0.503429
Whole_Blood	/home/control/data/users/william/Cytokine_pneumonia_lung_function/TWAS/TWAS_weights//Whole_Blood/Whole_Blood.ENSG00000134571.6.wgt.RDat	MYBPC3	11	47400000	47400000	0.3007	rs11039099	3	rs10838698	0.0633	-6.84	-0.639	296	16	enet	0.16686	1.88e-16	2.17319	0.029766	1	0.503429
Whole_Blood	/home/control/data/users/william/Cytokine_pneumonia_lung_function/TWAS/TWAS_weights//Whole_Blood/Whole_Blood.ENSG00000158987.15.wgt.RDat	RAPGEF6	5	131000000	131000000	0.0454	rs2549012	-3.71	rs4706028	0.018247	3.74	-2.52	291	291	blup	0.02395	0.00169	-2.1732	0.0298	1	0.503505
Spleen	/home/control/data/users/william/Cytokine_pneumonia_lung_function/TWAS/TWAS_weights/GTEx.Spleen.P01/Spleen/Spleen.ENSG00000236965.3.wgt.RDat	OR52N3P	11	5820000	5820000	0.4839	rs7104061	-2.9	rs10838648	0.451679	8.1	-2.135	828	20	enet	0.43454	1.2e-19	-2.17077	0.02995	1	0.505307
Whole_Blood	/home/control/data/users/william/Cytokine_pneumonia_lung_function/TWAS/TWAS_weights//Whole_Blood/Whole_Blood.ENSG00000268081.1.wgt.RDat	RP11-678G14.2	19	21737442	21752039	0.1929	rs12979207	2.96	rs8110814	0.178368	8.34	-1.554	306	3	lasso	0.173765	4.03e-17	-2.17064	0.03	1	0.505307
Lung	/home/control/data/users/william/Cytokine_pneumonia_lung_function/TWAS/TWAS_weights//Lung/Lung.ENSG00000179023.7.wgt.RDat	KLHDC7A	1	18800000	18800000	0.2697	rs12735521	-3.3	rs2992757	0.202	-9.08	-2.248	653	13	enet	0.197	4.39e-20	2.16953	0.03	1	0.505307
Lung	/home/control/data/users/william/Cytokine_pneumonia_lung_function/TWAS/TWAS_weights//Lung/Lung.ENSG00000227954.2.wgt.RDat	RP3-323P13.2	6	134000000	134000000	0.5714	rs10457611	4.49	rs7771096	0.443	-13.39	3.078	437	23	enet	0.52907	2.48e-64	-2.16976	0.030025	1	0.505307
Spleen	/home/control/data/users/william/Cytokine_pneumonia_lung_function/TWAS/TWAS_weights/GTEx.Spleen.P01/Spleen/Spleen.ENSG00000050767.11.wgt.RDat	COL23A1	5	178000000	178000000	0.2331	rs6868483	4.08	rs477842	0.0846	4.39	-2.373	570	6	lasso	0.05444	0.00274	-2.1693	0.03006	1	0.505399
Lung	/home/control/data/users/william/Cytokine_pneumonia_lung_function/TWAS/TWAS_weights//Lung/Lung.ENSG00000226328.2.wgt.RDat	CTA-217C2.1	22	45528901	45559662	0.1221	rs1005518	2.7	rs13054435	0.083132	-5.82	-2.109	659	3	lasso	0.06853	1.25e-07	2.16763	0.030187	1	0.506425
Lung	/home/control/data/users/william/Cytokine_pneumonia_lung_function/TWAS/TWAS_weights//Lung/Lung.ENSG00000225383.2.wgt.RDat	SFTA1P	10	10800000	10800000	0.2525	rs12777303	-3.14	rs9424096	0.175	8.38	2.185	645	2	lasso	0.16313	1.22e-16	2.16741	0.0302	1	0.506425
Spleen	/home/control/data/users/william/Cytokine_pneumonia_lung_function/TWAS/TWAS_weights/GTEx.Spleen.P01/Spleen/Spleen.ENSG00000251226.1.wgt.RDat	RP11-469N6.1	11	135000000	135000000	0.4115	rs10791357	-2.95	rs7121326	0.102301	4.89	1.419	565	29	enet	0.06295	0.00136	2.16735	0.03021	1	0.506425
Whole_Blood	/home/control/data/users/william/Cytokine_pneumonia_lung_function/TWAS/TWAS_weights//Whole_Blood/Whole_Blood.ENSG00000272195.1.wgt.RDat	RP11-156E8.1	1	245000000	245000000	0.1273	rs4328062	2.73	rs11590498	0.133	-7.45	-2.078	465	4	lasso	0.135225	1.91e-13	2.16691	0.030242	1	0.506465
Lung	/home/control/data/users/william/Cytokine_pneumonia_lung_function/TWAS/TWAS_weights//Lung/Lung.ENSG00000163468.10.wgt.RDat	CCT3	1	156000000	156000000	0.0842	rs7695	3.1	rs16837272	0.0495	5.1	1.713	411	4	lasso	0.0354	0.000128	2.16552	0.0303	1	0.506811
Lung	/home/control/data/users/william/Cytokine_pneumonia_lung_function/TWAS/TWAS_weights//Lung/Lung.ENSG00000105323.12.wgt.RDat	HNRNPUL1	19	41768401	41813503	0.0721	rs8102683	-3.23	rs12984160	0.0314	4.48	2.342	386	386	blup	0.0299	0.000407	2.16586	0.030322	1	0.506811
Lung	/home/control/data/users/william/Cytokine_pneumonia_lung_function/TWAS/TWAS_weights//Lung/Lung.ENSG00000272578.1.wgt.RDat	AP000347.2	22	24000281	24059543	0.1781	rs2070468	-3	rs17629631	0.05747	-6	1.923	462	4	lasso	0.07199	6.04e-08	-2.16531	0.030364	1	0.507016
Lung	/home/control/data/users/william/Cytokine_pneumonia_lung_function/TWAS/TWAS_weights//Lung/Lung.ENSG00000115866.6.wgt.RDat	DARS	2	137000000	137000000	0.1069	rs2015532	-2.63	rs309161	0.0516	5.89	-1.991	310	3	lasso	0.037567	8.13e-05	-2.1648	0.030403	1	0.507172
Spleen	/home/control/data/users/william/Cytokine_pneumonia_lung_function/TWAS/TWAS_weights/GTEx.Spleen.P01/Spleen/Spleen.ENSG00000255517.2.wgt.RDat	CTD-3074O7.5	11	66200000	66200000	0.1584	rs1671064	2.69	rs11227527	0.033835	-4.01	-1.874	283	3	lasso	0.02778	0.0252	2.16314	0.03053	1	0.508472
Lung	/home/control/data/users/william/Cytokine_pneumonia_lung_function/TWAS/TWAS_weights//Lung/Lung.ENSG00000267150.1.wgt.RDat	RP11-411B10.2	18	14089934	14091018	0.0938	rs1787871	2.66	rs2041611	0.065372	5.52	-1.939	292	10	enet	0.066787	1.81e-07	-2.1624	0.03059	1	0.508472
Whole_Blood	/home/control/data/users/william/Cytokine_pneumonia_lung_function/TWAS/TWAS_weights//Whole_Blood/Whole_Blood.ENSG00000104886.5.wgt.RDat	PLEKHJ1	19	2233148	2237703	0.2165	rs1860312	-2.97	rs3810409	0.056851	4.71	-0.239	408	28	enet	0.061148	9.34e-07	-2.16244	0.0306	1	0.508472
Spleen	/home/control/data/users/william/Cytokine_pneumonia_lung_function/TWAS/TWAS_weights/GTEx.Spleen.P01/Spleen/Spleen.ENSG00000236814.1.wgt.RDat	RP11-446E9.1	8	57000000	57000000	0.1497	rs9693980	-3.02	rs2667978	0.0573	-4.17	-1.942	374	374	blup	0.05826	0.002	2.1628	0.0306	1	0.508472
Whole_Blood	/home/control/data/users/william/Cytokine_pneumonia_lung_function/TWAS/TWAS_weights//Whole_Blood/Whole_Blood.ENSG00000158717.6.wgt.RDat	RNF166	16	88762903	88772829	0.3196	rs3812955	-3.51	rs8048125	0.096113	-6.39	2.012	386	12	lasso	0.134988	2e-13	-2.16109	0.0307	1	0.509492
Lung	/home/control/data/users/william/Cytokine_pneumonia_lung_function/TWAS/TWAS_weights//Lung/Lung.ENSG00000184232.4.wgt.RDat	OAF	11	120000000	120000000	0.1518	rs10750165	-4.18	rs508205	0.105	-6.62	-2.168	546	2	lasso	0.076199	2.48e-08	2.1606	0.03073	1	0.509492
Whole_Blood	/home/control/data/users/william/Cytokine_pneumonia_lung_function/TWAS/TWAS_weights//Whole_Blood/Whole_Blood.ENSG00000223519.3.wgt.RDat	RP11-439E19.8	1	247000000	247000000	0.0851	rs7524529	-3.02	rs10802434	0.00201	-4.07	-0.56	432	432	blup	0.027849	0.000767	2.15998	0.030774	1	0.509492
Lung	/home/control/data/users/william/Cytokine_pneumonia_lung_function/TWAS/TWAS_weights//Lung/Lung.ENSG00000237887.1.wgt.RDat	AC092839.1	2	54800000	54800000	0.0857	rs6715538	3.58	rs966003	0.0222	-4.76	-1.4	549	549	blup	0.040239	4.65e-05	2.15948	0.030813	1	0.509492
Lung	/home/control/data/users/william/Cytokine_pneumonia_lung_function/TWAS/TWAS_weights//Lung/Lung.ENSG00000266970.1.wgt.RDat	RP11-806H10.4	17	76356534	76369992	0.2071	rs8081752	-2.98	rs4969170	0.101	6.52	2.278	484	4	lasso	0.0869	2.57e-09	2.159	0.03085	1	0.509492
Whole_Blood	/home/control/data/users/william/Cytokine_pneumonia_lung_function/TWAS/TWAS_weights//Whole_Blood/Whole_Blood.ENSG00000035403.12.wgt.RDat	VCL	10	75800000	75900000	0.1156	rs3180427	3.68	rs10824106	0.044289	-4.79	2.973	242	17	enet	0.03961	7.16e-05	-2.15877	0.03087	1	0.509492
Whole_Blood	/home/control/data/users/william/Cytokine_pneumonia_lung_function/TWAS/TWAS_weights//Whole_Blood/Whole_Blood.ENSG00000213533.7.wgt.RDat	TMEM110	3	52900000	52900000	0.1445	rs1133415	-3.04	rs9876403	0.098314	6.53	-1.297	378	378	blup	0.086683	5.13e-09	-2.15847	0.03089	1	0.509492
Whole_Blood	/home/control/data/users/william/Cytokine_pneumonia_lung_function/TWAS/TWAS_weights//Whole_Blood/Whole_Blood.ENSG00000268535.1.wgt.RDat	RP11-420K14.3	19	21892324	21892993	0.6319	rs2968084	-2.87	rs6511286	0.201908	9.45	-0.421	303	12	lasso	0.346681	6.28e-36	-2.15804	0.0309	1	0.509492
Spleen	/home/control/data/users/william/Cytokine_pneumonia_lung_function/TWAS/TWAS_weights/GTEx.Spleen.P01/Spleen/Spleen.ENSG00000245958.2.wgt.RDat	RP11-33B1.1	4	120000000	120000000	0.337	rs11098499	2.83	rs10032158	0.300581	-6.64	2.429	419	4	lasso	0.316676	1.06e-13	-2.15784	0.03094	1	0.50966
Whole_Blood	/home/control/data/users/william/Cytokine_pneumonia_lung_function/TWAS/TWAS_weights//Whole_Blood/Whole_Blood.ENSG00000240160.2.wgt.RDat	RN7SL263P	22	23603971	23604258	0.0824	rs9612413	-2.31	rs2267018	0.017674	3.78	-0.979	427	427	blup	0.029557	0.000543	-2.15743	0.03097	1	0.509662
Lung	/home/control/data/users/william/Cytokine_pneumonia_lung_function/TWAS/TWAS_weights//Lung/Lung.ENSG00000260160.1.wgt.RDat	CTC-471J1.2	19	52561743	52566956	0.1115	rs1006111	2.87	rs4629085	-0.00194	3.71	0.0634	575	575	blup	0.000899	0.247	2.15618	0.03107	1	0.510327
Lung	/home/control/data/users/william/Cytokine_pneumonia_lung_function/TWAS/TWAS_weights//Lung/Lung.ENSG00000233355.2.wgt.RDat	CHRM3-AS2	1	240000000	240000000	0.1137	rs4659562	-3.45	rs10429918	0.0786	-5.93	-2.156	536	1	lasso	0.0741	3.83e-08	2.156	0.0311	1	0.510327
Lung	/home/control/data/users/william/Cytokine_pneumonia_lung_function/TWAS/TWAS_weights//Lung/Lung.ENSG00000132623.11.wgt.RDat	ANKEF1	20	10015689	10037410	0.1301	rs633841	3.01	rs6057073	0.048	-5.42	2.133	681	9	enet	0.074242	3.75e-08	-2.15547	0.0311	1	0.510327
Lung	/home/control/data/users/william/Cytokine_pneumonia_lung_function/TWAS/TWAS_weights//Lung/Lung.ENSG00000183657.2.wgt.RDat	PP13439	3	172000000	172000000	0.1326	rs360418	-2.9	rs9849306	0.0801	6.44	2.682	452	12	enet	0.08221	6.93e-09	2.15495	0.03117	1	0.510502
Lung	/home/control/data/users/william/Cytokine_pneumonia_lung_function/TWAS/TWAS_weights//Lung/Lung.ENSG00000263531.1.wgt.RDat	RP13-753N3.1	17	29190939	29191958	0.0891	rs12449302	2.57	rs9913782	0.0329	4.13	1.84	275	4	lasso	0.0363	0.000107	2.15455	0.031197	1	0.510502
Lung	/home/control/data/users/william/Cytokine_pneumonia_lung_function/TWAS/TWAS_weights//Lung/Lung.ENSG00000198231.8.wgt.RDat	DDX42	17	61851136	61896677	0.0638	rs8076809	-2.55	rs2137144	0.036	4.66	1.501	316	316	blup	0.0317	0.000279	2.15441	0.031208	1	0.510502
Whole_Blood	/home/control/data/users/william/Cytokine_pneumonia_lung_function/TWAS/TWAS_weights//Whole_Blood/Whole_Blood.ENSG00000177406.4.wgt.RDat	RP11-218M22.1	12	740000	772000	0.4276	rs7955668	3.5	rs2061317	0.315053	10.88	2.256	457	8	lasso	0.32439	3.01e-33	2.15395	0.03124	1	0.510502
Whole_Blood	/home/control/data/users/william/Cytokine_pneumonia_lung_function/TWAS/TWAS_weights//Whole_Blood/Whole_Blood.ENSG00000269996.1.wgt.RDat	RP11-343N15.5	1	121000000	121000000	0.0292	rs11249429	2.48	rs6683357	0.0261	3.64	2.055	22	22	blup	0.019591	0.00412	2.15349	0.03128	1	0.510502
Whole_Blood	/home/control/data/users/william/Cytokine_pneumonia_lung_function/TWAS/TWAS_weights//Whole_Blood/Whole_Blood.ENSG00000228923.1.wgt.RDat	AP000355.2	22	24912476	24914354	0.0789	rs9608277	-3.76	rs139643	0.004302	-3.65	1.262	402	402	blup	0.014092	0.0129	2.15336	0.03129	1	0.510502
Spleen	/home/control/data/users/william/Cytokine_pneumonia_lung_function/TWAS/TWAS_weights/GTEx.Spleen.P01/Spleen/Spleen.ENSG00000114857.13.wgt.RDat	NKTR	3	42600000	42700000	0.2504	rs4383487	3.29	rs13066173	0.13727	-5.81	1.927	474	16	enet	0.16669	2.06e-07	-2.15103	0.03147	1	0.512027
Lung	/home/control/data/users/william/Cytokine_pneumonia_lung_function/TWAS/TWAS_weights//Lung/Lung.ENSG00000084676.11.wgt.RDat	NCOA1	2	24700000	25000000	0.2293	rs6720845	3.96	rs4665701	0.0411	5.41	2.298	319	19	enet	0.075404	2.94e-08	2.15054	0.031513	1	0.512027
Lung	/home/control/data/users/william/Cytokine_pneumonia_lung_function/TWAS/TWAS_weights//Lung/Lung.ENSG00000255163.1.wgt.RDat	RP11-832A4.5	11	118000000	118000000	0.1203	rs633683	3.14	rs540442	0.0076	3.62	-1.024	558	558	blup	0.031161	0.00031	-2.15046	0.03152	1	0.512027
Spleen	/home/control/data/users/william/Cytokine_pneumonia_lung_function/TWAS/TWAS_weights/GTEx.Spleen.P01/Spleen/Spleen.ENSG00000175749.11.wgt.RDat	EIF3KP1	5	102000000	102000000	0.115	rs258240	-3.64	rs187580	0.0936	4.74	-2.128	310	3	lasso	0.08812	0.00017	-2.1503	0.03153	1	0.512027
Lung	/home/control/data/users/william/Cytokine_pneumonia_lung_function/TWAS/TWAS_weights//Lung/Lung.ENSG00000134042.8.wgt.RDat	MRO	18	48324574	48351772	0.1145	rs2119547	-2.86	rs6508036	0.007849	4.17	0.873	437	437	blup	0.027936	0.000608	2.1502	0.03154	1	0.512027
Lung	/home/control/data/users/william/Cytokine_pneumonia_lung_function/TWAS/TWAS_weights//Lung/Lung.ENSG00000028203.13.wgt.RDat	VEZT	12	95600000	95700000	0.0816	rs12316136	3.1	rs7358643	0.032786	-4.45	2.482	605	10	lasso	0.03878	6.31e-05	-2.14937	0.0316	1	0.512027
Whole_Blood	/home/control/data/users/william/Cytokine_pneumonia_lung_function/TWAS/TWAS_weights//Whole_Blood/Whole_Blood.ENSG00000139610.1.wgt.RDat	CELA1	12	51700000	51700000	0.2317	rs2288369	3.35	rs2006749	0.137859	7.53	-2.088	406	4	lasso	0.14297	3.57e-14	-2.14848	0.03168	1	0.512027
Lung	/home/control/data/users/william/Cytokine_pneumonia_lung_function/TWAS/TWAS_weights//Lung/Lung.ENSG00000089169.10.wgt.RDat	RPH3A	12	113000000	113000000	0.3148	rs17824050	-3.88	rs7958347	0.269991	10.3	-2.173	350	5	lasso	0.26305	3.12e-27	-2.14814	0.0317	1	0.512027
Lung	/home/control/data/users/william/Cytokine_pneumonia_lung_function/TWAS/TWAS_weights//Lung/Lung.ENSG00000262482.1.wgt.RDat	LA16c-321D4.2	16	2989715	3004277	0.1489	rs17603186	-3.04	rs757276	0.071627	-6.08	1.837	342	5	lasso	0.0816	7.89e-09	-2.1485	0.0317	1	0.512027
Whole_Blood	/home/control/data/users/william/Cytokine_pneumonia_lung_function/TWAS/TWAS_weights//Whole_Blood/Whole_Blood.ENSG00000158555.10.wgt.RDat	GDPD5	11	75100000	75200000	0.2294	rs1789682	2.77	rs2276443	0.0518	5.58	-2.048	441	6	lasso	0.07845	2.78e-08	-2.14815	0.031702	1	0.512027
Lung	/home/control/data/users/william/Cytokine_pneumonia_lung_function/TWAS/TWAS_weights//Lung/Lung.ENSG00000231113.2.wgt.RDat	RP3-475N16.1	6	42900000	42900000	0.1531	rs9462805	-3.02	rs4714634	0.0359	4.77	2.267	363	6	lasso	0.04025	4.64e-05	2.14722	0.031776	1	0.512027
Whole_Blood	/home/control/data/users/william/Cytokine_pneumonia_lung_function/TWAS/TWAS_weights//Whole_Blood/Whole_Blood.ENSG00000054965.6.wgt.RDat	FAM168A	11	73100000	73300000	0.0727	rs10898949	-3.1	rs17851510	0.0501	4.98	2.278	341	2	lasso	0.04356	3.23e-05	2.14691	0.0318	1	0.512027
Lung	/home/control/data/users/william/Cytokine_pneumonia_lung_function/TWAS/TWAS_weights//Lung/Lung.ENSG00000161981.6.wgt.RDat	SNRNP25	16	103010	107669	0.1533	rs11863276	-4.05	rs1045001	0.090539	6.01	1.801	236	9	enet	0.10365	6.98e-11	2.1474	0.0318	1	0.512027
Lung	/home/control/data/users/william/Cytokine_pneumonia_lung_function/TWAS/TWAS_weights//Lung/Lung.ENSG00000108786.6.wgt.RDat	HSD17B1	17	40701232	40707231	0.1931	rs4796664	3.93	rs2676531	0.0834	6.49	-2.552	252	2	lasso	0.114	7.37e-12	-2.1464	0.031841	1	0.512027
Whole_Blood	/home/control/data/users/william/Cytokine_pneumonia_lung_function/TWAS/TWAS_weights//Whole_Blood/Whole_Blood.ENSG00000005955.8.wgt.RDat	GGNBP2	17	34900737	34946278	0.1992	rs8067751	-3.02	rs1483544	0.0953	7.09	-2.503	321	321	blup	0.135503	1.79e-13	-2.14604	0.03187	1	0.512027
Lung	/home/control/data/users/william/Cytokine_pneumonia_lung_function/TWAS/TWAS_weights//Lung/Lung.ENSG00000205918.5.wgt.RDat	PDPK2	16	2666122	2693297	0.1423	rs9921791	3.81	rs11648529	0.056044	-4.9	1.903	308	4	lasso	0.06019	7.22e-07	-2.1459	0.0319	1	0.512027
Whole_Blood	/home/control/data/users/william/Cytokine_pneumonia_lung_function/TWAS/TWAS_weights//Whole_Blood/Whole_Blood.ENSG00000172922.4.wgt.RDat	RNASEH2C	11	65500000	65500000	0.1542	rs2231884	3.45	rs3372	0.112	-6.89	2.156	329	2	lasso	0.11455	1.55e-11	-2.14534	0.031926	1	0.512027
Whole_Blood	/home/control/data/users/william/Cytokine_pneumonia_lung_function/TWAS/TWAS_weights//Whole_Blood/Whole_Blood.ENSG00000148655.10.wgt.RDat	C10orf11	10	77400000	78300000	0.3137	rs6480771	4.56	rs7078507	0.169453	-8.03	-2.157	399	6	lasso	0.16305	4.39e-16	2.14515	0.03194	1	0.512027
Lung	/home/control/data/users/william/Cytokine_pneumonia_lung_function/TWAS/TWAS_weights//Lung/Lung.ENSG00000204128.5.wgt.RDat	C2orf72	2	232000000	232000000	0.0907	rs7584576	3.79	rs3731783	0.086	5.89	-2.145	447	1	lasso	0.079342	1.27e-08	-2.145	0.031953	1	0.512027
Lung	/home/control/data/users/william/Cytokine_pneumonia_lung_function/TWAS/TWAS_weights//Lung/Lung.ENSG00000130656.4.wgt.RDat	HBZ	16	202686	204502	0.1271	rs11863276	-4.05	rs2461286	0.074829	-5.46	1.9262	280	5	lasso	0.07999	1.11e-08	-2.1444	0.032	1	0.5123
Whole_Blood	/home/control/data/users/william/Cytokine_pneumonia_lung_function/TWAS/TWAS_weights//Whole_Blood/Whole_Blood.ENSG00000141959.12.wgt.RDat	PFKL	21	45719934	45747259	0.1885	rs760431	-3.04	rs1893208	0.023477	-5.31	1.632	487	487	blup	0.05634	2.47e-06	-2.14343	0.0321	1	0.51342
Lung	/home/control/data/users/william/Cytokine_pneumonia_lung_function/TWAS/TWAS_weights//Lung/Lung.ENSG00000166897.10.wgt.RDat	ELFN2	22	37764000	37823505	0.2261	rs5750477	3.52	rs739167	0.014425	-5.42	-1.652	569	5	lasso	0.03362	0.000185	2.14276	0.032132	1	0.51345
Lung	/home/control/data/users/william/Cytokine_pneumonia_lung_function/TWAS/TWAS_weights//Lung/Lung.ENSG00000169371.9.wgt.RDat	SNUPN	15	75900000	75900000	0.1563	rs7183492	3.93	rs4886722	0.126464	7.32	1.658	223	4	lasso	0.15405	9.72e-16	2.14239	0.032162	1	0.51345
Whole_Blood	/home/control/data/users/william/Cytokine_pneumonia_lung_function/TWAS/TWAS_weights//Whole_Blood/Whole_Blood.ENSG00000116661.9.wgt.RDat	FBXO2	1	11700000	11700000	0.3285	rs878778	2.6	rs909934	0.123	7.57	-2.202	457	6	lasso	0.188713	1.37e-18	-2.14148	0.032235	1	0.513569
Lung	/home/control/data/users/william/Cytokine_pneumonia_lung_function/TWAS/TWAS_weights//Lung/Lung.ENSG00000167644.7.wgt.RDat	C19orf33	19	38794801	38795649	0.3376	rs7245461	-4.11	rs3816044	0.181	-9.23	-1.591	369	34	enet	0.224	6.23e-23	2.14095	0.032278	1	0.513569
Whole_Blood	/home/control/data/users/william/Cytokine_pneumonia_lung_function/TWAS/TWAS_weights//Whole_Blood/Whole_Blood.ENSG00000089876.7.wgt.RDat	DHX32	10	128000000	128000000	0.1621	rs11244857	-4.11	rs7358157	0.182678	-8.71	-2.14	603	7	lasso	0.1935	4.58e-19	2.14082	0.03229	1	0.513569
Whole_Blood	/home/control/data/users/william/Cytokine_pneumonia_lung_function/TWAS/TWAS_weights//Whole_Blood/Whole_Blood.ENSG00000134759.9.wgt.RDat	ELP2	18	33709407	33757909	0.2083	rs2090036	3.34	rs719147	0.145	7.8	1.818	492	26	enet	0.16751	1.63e-16	2.1404	0.03232	1	0.513569
Lung	/home/control/data/users/william/Cytokine_pneumonia_lung_function/TWAS/TWAS_weights//Lung/Lung.ENSG00000106635.3.wgt.RDat	BCL7B	7	73000000	73000000	0.195	rs11974034	2.37	rs2573	0.111187	-6.63	2.2736	224	6	lasso	0.12877	2.85e-13	-2.14043	0.03232	1	0.513569
Lung	/home/control/data/users/william/Cytokine_pneumonia_lung_function/TWAS/TWAS_weights//Lung/Lung.ENSG00000104611.7.wgt.RDat	SH2D4A	8	19200000	19300000	0.1107	rs12545227	3.55	rs13250898	-0.002297	3.35	2.349	751	751	blup	0.025267	0.00107	2.13973	0.03238	1	0.513569
Spleen	/home/control/data/users/william/Cytokine_pneumonia_lung_function/TWAS/TWAS_weights/GTEx.Spleen.P01/Spleen/Spleen.ENSG00000140832.5.wgt.RDat	MARVELD3	16	71660064	71676017	0.2052	rs4488452	-3.1	rs8062477	0.143556	5.26	-2.201	418	4	lasso	0.12327	8.87e-06	-2.13973	0.0324	1	0.513569
Lung	/home/control/data/users/william/Cytokine_pneumonia_lung_function/TWAS/TWAS_weights//Lung/Lung.ENSG00000145734.14.wgt.RDat	BDP1	5	70800000	70900000	0.0496	rs2879027	-2.52	rs468658	0.034498	-4.89	2.103	253	6	lasso	0.03062	0.000347	-2.13934	0.03241	1	0.513569
Lung	/home/control/data/users/william/Cytokine_pneumonia_lung_function/TWAS/TWAS_weights//Lung/Lung.ENSG00000198547.4.wgt.RDat	C20orf203	20	31219428	31261743	0.2168	rs41492345	2.84	rs8119311	0.085	6.2	-1.924	403	3	lasso	0.074764	3.36e-08	-2.13807	0.0325	1	0.514518
Whole_Blood	/home/control/data/users/william/Cytokine_pneumonia_lung_function/TWAS/TWAS_weights//Whole_Blood/Whole_Blood.ENSG00000241081.1.wgt.RDat	RP11-488C13.1	14	77400000	77400000	0.1161	rs10141355	3.59	rs17811461	0.003387	-3.86	0.996	565	565	blup	0.021	0.00306	-2.13711	0.03259	1	0.515065
Spleen	/home/control/data/users/william/Cytokine_pneumonia_lung_function/TWAS/TWAS_weights/GTEx.Spleen.P01/Spleen/Spleen.ENSG00000213398.3.wgt.RDat	LCAT	16	67973653	67977376	0.1536	rs3961283	-2.62	rs11860071	-0.004281	3.42	0.915	260	260	blup	0.06196	0.00148	2.13645	0.0326	1	0.515065
Lung	/home/control/data/users/william/Cytokine_pneumonia_lung_function/TWAS/TWAS_weights//Lung/Lung.ENSG00000100024.10.wgt.RDat	UPB1	22	24863206	24924358	0.1214	rs9608277	-3.76	rs2267076	0.098191	6.69	1.72	384	11	enet	0.10704	3.35e-11	2.13667	0.032625	1	0.515065
Whole_Blood	/home/control/data/users/william/Cytokine_pneumonia_lung_function/TWAS/TWAS_weights//Whole_Blood/Whole_Blood.ENSG00000013288.4.wgt.RDat	MAN2B2	4	6580000	6630000	0.5058	rs6820874	-3.06	rs4689486	0.226	-9.38	2.186	530	9	lasso	0.23765	1.39e-23	-2.1357	0.032702	1	0.51576
Whole_Blood	/home/control/data/users/william/Cytokine_pneumonia_lung_function/TWAS/TWAS_weights//Whole_Blood/Whole_Blood.ENSG00000177951.13.wgt.RDat	BET1L	11	168000	207000	0.3378	rs11246136	-3.43	rs4758633	0.176	-8.09	2.41	280	6	lasso	0.18917	1.23e-18	-2.1352	0.032745	1	0.51576
Lung	/home/control/data/users/william/Cytokine_pneumonia_lung_function/TWAS/TWAS_weights//Lung/Lung.ENSG00000158717.6.wgt.RDat	RNF166	16	88762903	88772829	0.3231	rs3812955	-3.51	rs8048125	0.086702	-6.53	2.012	386	25	enet	0.13316	1.07e-13	-2.1345	0.0328	1	0.51576
Spleen	/home/control/data/users/william/Cytokine_pneumonia_lung_function/TWAS/TWAS_weights/GTEx.Spleen.P01/Spleen/Spleen.ENSG00000185684.8.wgt.RDat	EP400NL	12	133000000	133000000	0.603	rs4073399	2.94	rs7973039	0.411251	-7.83	-2.023	319	6	lasso	0.38021	9.02e-17	2.13435	0.03281	1	0.51576
Whole_Blood	/home/control/data/users/william/Cytokine_pneumonia_lung_function/TWAS/TWAS_weights//Whole_Blood/Whole_Blood.ENSG00000161202.13.wgt.RDat	DVL3	3	184000000	184000000	0.0906	rs11545169	-3.91	rs939335	0.005512	-3.8	0.607	492	492	blup	0.008154	0.0458	-2.13424	0.03282	1	0.51576
Lung	/home/control/data/users/william/Cytokine_pneumonia_lung_function/TWAS/TWAS_weights//Lung/Lung.ENSG00000182117.4.wgt.RDat	NOP10	15	34600000	34600000	0.2666	rs7175892	-3.52	rs6495662	0.216889	9.42	-2.088	444	5	lasso	0.20994	1.92e-21	-2.13215	0.032995	1	0.518034
Whole_Blood	/home/control/data/users/william/Cytokine_pneumonia_lung_function/TWAS/TWAS_weights//Whole_Blood/Whole_Blood.ENSG00000162994.11.wgt.RDat	CLHC1	2	55400000	55500000	0.481	rs2920880	-3.8	rs7349405	0.306	10.87	1.555	506	4	lasso	0.355614	4.99e-37	2.13065	0.0331	1	0.518289
Lung	/home/control/data/users/william/Cytokine_pneumonia_lung_function/TWAS/TWAS_weights//Lung/Lung.ENSG00000166024.9.wgt.RDat	R3HCC1L	10	99900000	100000000	0.1207	rs17108378	-3.24	rs11189513	0.0622	5.27	-2.867	535	2	lasso	0.042019	3.21e-05	-2.13061	0.03312	1	0.518289
Spleen	/home/control/data/users/william/Cytokine_pneumonia_lung_function/TWAS/TWAS_weights/GTEx.Spleen.P01/Spleen/Spleen.ENSG00000135298.9.wgt.RDat	BAI3	6	69300000	70100000	0.5202	rs4708047	-2.78	rs1523931	0.455447	8.22	2.264	434	7	lasso	0.45476	8.69e-21	2.1303	0.033143	1	0.518289
Whole_Blood	/home/control/data/users/william/Cytokine_pneumonia_lung_function/TWAS/TWAS_weights//Whole_Blood/Whole_Blood.ENSG00000108846.11.wgt.RDat	ABCC3	17	48712138	48769613	0.3168	rs4793661	3.24	rs11658264	0.138	-7.8	-1.282	436	6	lasso	0.210439	9.05e-21	2.13032	0.033145	1	0.518289
Lung	/home/control/data/users/william/Cytokine_pneumonia_lung_function/TWAS/TWAS_weights//Lung/Lung.ENSG00000248375.1.wgt.RDat	RP11-177B4.1	4	53600000	53600000	0.085	rs2898681	2.71	rs17051666	0.0482	-5.16	2.349	289	4	lasso	0.058926	9.41e-07	-2.1301	0.033163	1	0.518289
Spleen	/home/control/data/users/william/Cytokine_pneumonia_lung_function/TWAS/TWAS_weights/GTEx.Spleen.P01/Spleen/Spleen.ENSG00000183307.3.wgt.RDat	CECR6	22	17597189	17602257	0.4327	rs2845379	3.2	rs1003494	0.003616	-3.81	-1.837	507	9	lasso	0.0182	0.0573	2.1293	0.033229	1	0.518544
Lung	/home/control/data/users/william/Cytokine_pneumonia_lung_function/TWAS/TWAS_weights//Lung/Lung.ENSG00000113140.6.wgt.RDat	SPARC	5	151000000	151000000	0.2708	rs9324717	2.91	rs11747938	0.128361	-7.64	-1.901	565	10	lasso	0.17201	1.56e-17	2.12917	0.03324	1	0.518544
Whole_Blood	/home/control/data/users/william/Cytokine_pneumonia_lung_function/TWAS/TWAS_weights//Whole_Blood/Whole_Blood.ENSG00000101104.8.wgt.RDat	PABPC1L	20	43538703	43587676	0.1837	rs2425688	4.19	rs3092074	0.092905	7	-2.089	414	414	blup	0.105672	1e-10	-2.1281	0.03333	1	0.519474
Lung	/home/control/data/users/william/Cytokine_pneumonia_lung_function/TWAS/TWAS_weights//Lung/Lung.ENSG00000213073.4.wgt.RDat	RP11-288H12.3	6	161000000	161000000	0.1288	rs11753885	-2.93	rs13220323	0.00921	-4.04	1.983	547	547	blup	0.01086	0.0234	-2.12628	0.03348	1	0.521257
Whole_Blood	/home/control/data/users/william/Cytokine_pneumonia_lung_function/TWAS/TWAS_weights//Whole_Blood/Whole_Blood.ENSG00000176945.12.wgt.RDat	MUC20	3	195000000	195000000	0.6843	rs2410840	3.48	rs2140357	0.20867	8.88	-1.832	299	18	lasso	0.338527	6.15e-35	-2.12577	0.03352	1	0.521257
Lung	/home/control/data/users/william/Cytokine_pneumonia_lung_function/TWAS/TWAS_weights//Lung/Lung.ENSG00000204099.7.wgt.RDat	NEU4	2	243000000	243000000	0.6996	rs35320439	-2.9	rs3749155	0.333	11.35	-2.028	193	19	enet	0.396288	8.93e-44	-2.12561	0.033536	1	0.521257
Lung	/home/control/data/users/william/Cytokine_pneumonia_lung_function/TWAS/TWAS_weights//Lung/Lung.ENSG00000086205.12.wgt.RDat	FOLH1	11	49200000	49200000	0.1119	rs11040244	3.37	rs6485965	0.0463	5.49	1.473	168	5	lasso	0.085995	3.1e-09	2.12451	0.03363	1	0.521547
Lung	/home/control/data/users/william/Cytokine_pneumonia_lung_function/TWAS/TWAS_weights//Lung/Lung.ENSG00000006837.7.wgt.RDat	CDKL3	5	134000000	134000000	0.064	rs11949657	2.7	rs734620	0.020125	-4.02	-1.755	310	7	lasso	0.01729	0.00579	2.1242	0.03365	1	0.521547
Spleen	/home/control/data/users/william/Cytokine_pneumonia_lung_function/TWAS/TWAS_weights/GTEx.Spleen.P01/Spleen/Spleen.ENSG00000233231.1.wgt.RDat	HNRNPA1P49	6	167000000	167000000	0.6425	rs705802	-2.76	rs9356478	0.303099	7	1.696	729	8	lasso	0.36883	3.36e-16	2.1238	0.033688	1	0.521547
Whole_Blood	/home/control/data/users/william/Cytokine_pneumonia_lung_function/TWAS/TWAS_weights//Whole_Blood/Whole_Blood.ENSG00000178913.5.wgt.RDat	TAF7	5	141000000	141000000	0.1035	rs1002519	2.69	rs17097224	-0.001102	-3.67	1.563	480	9	enet	0.01016	0.0297	-2.1232	0.0337	1	0.521547
Lung	/home/control/data/users/william/Cytokine_pneumonia_lung_function/TWAS/TWAS_weights//Lung/Lung.ENSG00000273008.1.wgt.RDat	RP11-351D16.3	10	43600000	43600000	0.0974	rs2488279	-3.2	rs1864395	0.0312	5.24	-2.617	391	3	lasso	0.057006	1.41e-06	-2.1233	0.03373	1	0.521547
Lung	/home/control/data/users/william/Cytokine_pneumonia_lung_function/TWAS/TWAS_weights//Lung/Lung.ENSG00000125445.6.wgt.RDat	MRPS7	17	73257886	73262308	0.2611	rs1671023	3.05	rs2242231	0.193	-8.76	-2.351	377	20	enet	0.198	3.46e-20	2.12265	0.033783	1	0.521547
Spleen	/home/control/data/users/william/Cytokine_pneumonia_lung_function/TWAS/TWAS_weights/GTEx.Spleen.P01/Spleen/Spleen.ENSG00000184489.7.wgt.RDat	PTP4A3	8	142000000	142000000	0.2143	rs1467073	3.78	rs306983	-0.00619	-3.41	1.506	461	13	lasso	-0.00418	0.528	-2.12279	0.0338	1	0.521547
Lung	/home/control/data/users/william/Cytokine_pneumonia_lung_function/TWAS/TWAS_weights//Lung/Lung.ENSG00000176945.12.wgt.RDat	MUC20	3	195000000	195000000	0.7363	rs2410840	3.48	rs2140357	0.131	8	-1.8322	299	33	enet	0.3749	6.85e-41	-2.12218	0.03382	1	0.521547
Lung	/home/control/data/users/william/Cytokine_pneumonia_lung_function/TWAS/TWAS_weights//Lung/Lung.ENSG00000264469.1.wgt.RDat	RP11-173M1.8	17	25641669	25642952	0.5452	rs2270758	3.2	rs7213148	0.0734	9.25	-1.849	276	7	lasso	0.272	3.07e-28	-2.122	0.033838	1	0.521547
Spleen	/home/control/data/users/william/Cytokine_pneumonia_lung_function/TWAS/TWAS_weights/GTEx.Spleen.P01/Spleen/Spleen.ENSG00000259775.1.wgt.RDat	RP11-45P15.4	14	104000000	104000000	0.232	rs3212028	3.82	rs1570712	0.0914	5.38	-1.873	356	13	enet	0.15021	8.74e-07	-2.121	0.0339	1	0.521547
Whole_Blood	/home/control/data/users/william/Cytokine_pneumonia_lung_function/TWAS/TWAS_weights//Whole_Blood/Whole_Blood.ENSG00000163961.4.wgt.RDat	RNF168	3	196000000	196000000	0.1606	rs6766451	-3.88	rs7616415	0.02061	4.46	1.391	409	409	blup	0.020686	0.00329	2.12115	0.03391	1	0.521547
Lung	/home/control/data/users/william/Cytokine_pneumonia_lung_function/TWAS/TWAS_weights//Lung/Lung.ENSG00000112299.7.wgt.RDat	VNN1	6	133000000	133000000	0.3076	rs6936594	2.81	rs2294757	0.193	8.7	-1.707	533	7	lasso	0.21454	6.26e-22	-2.12101	0.033921	1	0.521547
Whole_Blood	/home/control/data/users/william/Cytokine_pneumonia_lung_function/TWAS/TWAS_weights//Whole_Blood/Whole_Blood.ENSG00000135318.7.wgt.RDat	NT5E	6	86200000	86200000	0.275	rs7740830	-2.56	rs4373339	0.133	-8.73	1.949	433	4	lasso	0.18042	8.99e-18	-2.12026	0.033984	1	0.521783
Lung	/home/control/data/users/william/Cytokine_pneumonia_lung_function/TWAS/TWAS_weights//Lung/Lung.ENSG00000136147.12.wgt.RDat	PHF11	13	50100000	50100000	0.1761	rs9568232	-3.58	rs1925742	0.038835	-5.16	-0.142	398	24	enet	0.06904	1.12e-07	2.11881	0.03411	1	0.521783
Whole_Blood	/home/control/data/users/william/Cytokine_pneumonia_lung_function/TWAS/TWAS_weights//Whole_Blood/Whole_Blood.ENSG00000213073.4.wgt.RDat	RP11-288H12.3	6	161000000	161000000	0.256	rs11753885	-2.93	rs1130861	0.134	-7.78	2.029	548	18	enet	0.15662	1.81e-15	-2.11819	0.034159	1	0.521783
Spleen	/home/control/data/users/william/Cytokine_pneumonia_lung_function/TWAS/TWAS_weights/GTEx.Spleen.P01/Spleen/Spleen.ENSG00000179218.9.wgt.RDat	CALR	19	13049421	13055303	0.2733	rs12975560	3.48	rs10422323	0.0497	-4.26	-1.497	325	325	blup	0.09031	0.000141	2.11813	0.03416	1	0.521783
Spleen	/home/control/data/users/william/Cytokine_pneumonia_lung_function/TWAS/TWAS_weights/GTEx.Spleen.P01/Spleen/Spleen.ENSG00000149577.11.wgt.RDat	SIDT2	11	117000000	117000000	0.4859	rs621188	2.74	rs1060211	0.307965	-6.74	2.091	542	10	lasso	0.3055	3.42e-13	-2.11806	0.03417	1	0.521783
Spleen	/home/control/data/users/william/Cytokine_pneumonia_lung_function/TWAS/TWAS_weights/GTEx.Spleen.P01/Spleen/Spleen.ENSG00000121410.7.wgt.RDat	A1BG	19	58856544	58864865	0.2346	rs11671477	-2.45	rs2375470	0.0317	-4.08	0.277	326	326	blup	0.04879	0.00438	-2.11808	0.03417	1	0.521783
Lung	/home/control/data/users/william/Cytokine_pneumonia_lung_function/TWAS/TWAS_weights//Lung/Lung.ENSG00000197444.5.wgt.RDat	OGDHL	10	50900000	51000000	0.091	rs7910114	2.72	rs7091448	0.0452	5.03	1.612	296	3	lasso	0.042774	2.74e-05	2.11727	0.03424	1	0.521783
Spleen	/home/control/data/users/william/Cytokine_pneumonia_lung_function/TWAS/TWAS_weights/GTEx.Spleen.P01/Spleen/Spleen.ENSG00000099785.6.wgt.RDat	2002-03-01	19	8478154	8503901	0.3834	rs889180	-3.73	rs17160520	0.259	6.42	1.905	352	4	lasso	0.23915	2.61e-10	2.11704	0.03426	1	0.521783
Lung	/home/control/data/users/william/Cytokine_pneumonia_lung_function/TWAS/TWAS_weights//Lung/Lung.ENSG00000231672.2.wgt.RDat	DIRC3	2	218000000	219000000	0.1654	rs10204348	3.21	rs11686816	0.06	-5.94	-1.804	485	3	lasso	0.061561	5.41e-07	2.1161	0.034336	1	0.521783
Whole_Blood	/home/control/data/users/william/Cytokine_pneumonia_lung_function/TWAS/TWAS_weights//Whole_Blood/Whole_Blood.ENSG00000164530.9.wgt.RDat	PI16	6	36900000	36900000	0.2158	rs10947623	2.86	rs7755143	0.0934	6.69	-1.753	535	7	lasso	0.09379	1.18e-09	-2.11572	0.034369	1	0.521783
Lung	/home/control/data/users/william/Cytokine_pneumonia_lung_function/TWAS/TWAS_weights//Lung/Lung.ENSG00000153574.8.wgt.RDat	RPIA	2	89000000	89100000	0.1412	rs6728586	3.5	rs1843217	0.0503	4.49	-0.85	200	14	enet	0.059383	8.55e-07	-2.11551	0.034386	1	0.521783
Lung	/home/control/data/users/william/Cytokine_pneumonia_lung_function/TWAS/TWAS_weights//Lung/Lung.ENSG00000257890.1.wgt.RDat	RP11-114F10.2	12	106000000	106000000	0.1042	rs2250441	-3.55	rs10778456	0.073864	-5.41	-2.142	598	2	lasso	0.06068	6.52e-07	2.11567	0.0344	1	0.521783
Spleen	/home/control/data/users/william/Cytokine_pneumonia_lung_function/TWAS/TWAS_weights/GTEx.Spleen.P01/Spleen/Spleen.ENSG00000186377.6.wgt.RDat	CYP4X1	1	47400000	47500000	0.1125	rs17414800	2.54	rs12040022	0.0358	-4.18	2.08	383	2	lasso	0.01951	0.0512	-2.11489	0.03444	1	0.521783
Lung	/home/control/data/users/william/Cytokine_pneumonia_lung_function/TWAS/TWAS_weights//Lung/Lung.ENSG00000167383.4.wgt.RDat	ZNF229	19	44921685	44952766	0.097	rs2117385	2.73	rs2571174	0.00352	3.83	-1.599	452	22	enet	0.0303	0.000368	-2.11444	0.034478	1	0.521783
Lung	/home/control/data/users/william/Cytokine_pneumonia_lung_function/TWAS/TWAS_weights//Lung/Lung.ENSG00000239617.1.wgt.RDat	RP11-302B13.1	12	49300000	49300000	0.1781	rs7311091	-3.67	rs6580696	0.115397	7.31	2.136	338	338	blup	0.11218	1.09e-11	2.11446	0.0345	1	0.521783
Whole_Blood	/home/control/data/users/william/Cytokine_pneumonia_lung_function/TWAS/TWAS_weights//Whole_Blood/Whole_Blood.ENSG00000072778.15.wgt.RDat	ACADVL	17	7121035	7128592	0.1067	rs5415	3.11	rs446994	0.0993	6.46	2.217	473	2	lasso	0.099785	3.42e-10	2.11399	0.034516	1	0.521783
Lung	/home/control/data/users/william/Cytokine_pneumonia_lung_function/TWAS/TWAS_weights//Lung/Lung.ENSG00000273188.1.wgt.RDat	RP3-402G11.25	22	50630153	50630831	0.0951	rs138271	2.76	rs6537639	0.022583	5.23	-1.296	398	6	lasso	0.03974	5.16e-05	-2.11395	0.034519	1	0.521783
Whole_Blood	/home/control/data/users/william/Cytokine_pneumonia_lung_function/TWAS/TWAS_weights//Whole_Blood/Whole_Blood.ENSG00000183873.11.wgt.RDat	SCN5A	3	38600000	38700000	0.5149	rs4676660	2.82	rs9851724	0.234992	9.35	-2.453	456	13	lasso	0.208372	1.47e-20	-2.11332	0.03457	1	0.521783
Lung	/home/control/data/users/william/Cytokine_pneumonia_lung_function/TWAS/TWAS_weights//Lung/Lung.ENSG00000180370.6.wgt.RDat	PAK2	3	196000000	197000000	0.0971	rs6766451	-3.88	rs9877495	0.0186	-3.99	-1.489	406	406	blup	0.02649	0.000824	2.11274	0.03462	1	0.521783
Spleen	/home/control/data/users/william/Cytokine_pneumonia_lung_function/TWAS/TWAS_weights/GTEx.Spleen.P01/Spleen/Spleen.ENSG00000225690.1.wgt.RDat	TREML5P	6	41200000	41200000	0.6167	rs6926018	2.85	rs1968871	0.359174	7.53	1.955	534	12	lasso	0.42381	4.66e-19	2.1127	0.03463	1	0.521783
Lung	/home/control/data/users/william/Cytokine_pneumonia_lung_function/TWAS/TWAS_weights//Lung/Lung.ENSG00000099785.6.wgt.RDat	2002-03-01	19	8478154	8503901	0.4215	rs889180	-3.73	rs17160520	0.258	10.64	1.905	352	10	lasso	0.295	7.14e-31	2.11263	0.034632	1	0.521783
Lung	/home/control/data/users/william/Cytokine_pneumonia_lung_function/TWAS/TWAS_weights//Lung/Lung.ENSG00000259757.1.wgt.RDat	RP11-129I19.2	5	2740000	2740000	0.1143	rs469546	-3.12	rs4866666	0.066572	-5.25	-2.074	850	3	lasso	0.05	6.08e-06	2.11223	0.03467	1	0.521783
Whole_Blood	/home/control/data/users/william/Cytokine_pneumonia_lung_function/TWAS/TWAS_weights//Whole_Blood/Whole_Blood.ENSG00000186166.4.wgt.RDat	CCDC84	11	119000000	119000000	0.0899	rs535831	-3.78	rs4938619	0.0465	5.67	2.594	382	2	lasso	0.05706	2.13e-06	2.11214	0.034674	1	0.521783
Lung	/home/control/data/users/william/Cytokine_pneumonia_lung_function/TWAS/TWAS_weights//Lung/Lung.ENSG00000090020.6.wgt.RDat	SLC9A1	1	27400000	27500000	0.1797	rs3813795	2.77	rs4266911	0.0377	5.74	-1.724	237	7	lasso	0.0611	5.95e-07	-2.11178	0.0347	1	0.521783
Lung	/home/control/data/users/william/Cytokine_pneumonia_lung_function/TWAS/TWAS_weights//Lung/Lung.ENSG00000132763.10.wgt.RDat	MMACHC	1	46000000	46000000	0.0415	rs4520450	2.68	rs12029322	0.0361	4.29	2.016	283	4	lasso	0.0412	3.8e-05	2.11223	0.0347	1	0.521783
Lung	/home/control/data/users/william/Cytokine_pneumonia_lung_function/TWAS/TWAS_weights//Lung/Lung.ENSG00000123416.11.wgt.RDat	TUBA1B	12	49500000	49500000	0.0549	rs7311091	-3.67	rs7969967	0.017131	-3.74	-1.845	311	311	blup	0.01574	0.00807	2.11023	0.0348	1	0.522826
Lung	/home/control/data/users/william/Cytokine_pneumonia_lung_function/TWAS/TWAS_weights//Lung/Lung.ENSG00000246596.2.wgt.RDat	RP11-1277A3.2	5	177000000	177000000	0.1618	rs13189047	3.15	rs6600989	0.094872	6.24	-1.65	242	5	lasso	0.07695	2.12e-08	-2.11023	0.03484	1	0.522883
Lung	/home/control/data/users/william/Cytokine_pneumonia_lung_function/TWAS/TWAS_weights//Lung/Lung.ENSG00000166965.8.wgt.RDat	RCCD1	15	91500000	91500000	0.2147	rs4244883	3.31	rs2290202	0.116062	7.05	2.591	493	7	lasso	0.14345	1.07e-14	2.10993	0.034865	1	0.522883
Lung	/home/control/data/users/william/Cytokine_pneumonia_lung_function/TWAS/TWAS_weights//Lung/Lung.ENSG00000212978.5.wgt.RDat	AC016747.3	2	61400000	61400000	0.0642	rs13014803	-2.58	rs11498	0.0417	-4.89	2.143	315	2	lasso	0.035187	0.000134	-2.10854	0.034985	1	0.523678
Spleen	/home/control/data/users/william/Cytokine_pneumonia_lung_function/TWAS/TWAS_weights/GTEx.Spleen.P01/Spleen/Spleen.ENSG00000136999.4.wgt.RDat	NOV	8	120000000	120000000	0.1501	rs11573875	-2.92	rs9297602	0.00164	-3.85	0.897	475	475	blup	0.04116	0.00823	-2.10785	0.035	1	0.523678
Whole_Blood	/home/control/data/users/william/Cytokine_pneumonia_lung_function/TWAS/TWAS_weights//Whole_Blood/Whole_Blood.ENSG00000272914.1.wgt.RDat	RP11-330O11.3	10	31100000	31100000	0.1075	rs11008213	-2.64	rs793094	0.027985	-4.73	-2.3	499	5	lasso	0.06071	1.02e-06	2.10823	0.03501	1	0.523678
Spleen	/home/control/data/users/william/Cytokine_pneumonia_lung_function/TWAS/TWAS_weights/GTEx.Spleen.P01/Spleen/Spleen.ENSG00000166667.8.wgt.RDat	SPDYE6	7	102000000	102000000	0.3659	rs12669274	3.17	rs12669274	0.0712	-4.69	3.171	245	13	enet	0.16487	2.42e-07	-2.10728	0.035093	1	0.523897
Whole_Blood	/home/control/data/users/william/Cytokine_pneumonia_lung_function/TWAS/TWAS_weights//Whole_Blood/Whole_Blood.ENSG00000168779.15.wgt.RDat	SHOX2	3	158000000	158000000	0.0961	rs6804180	-3.07	rs6774911	0.066095	-5.34	-2.744	319	319	blup	0.056858	2.22e-06	2.10691	0.03513	1	0.523897
Spleen	/home/control/data/users/william/Cytokine_pneumonia_lung_function/TWAS/TWAS_weights/GTEx.Spleen.P01/Spleen/Spleen.ENSG00000158292.6.wgt.RDat	GPR153	1	6310000	6320000	0.642	rs709208	3.41	rs12048815	0.496	-8.51	2.194	446	9	lasso	0.49417	3.91e-23	-2.10622	0.035185	1	0.523897
Whole_Blood	/home/control/data/users/william/Cytokine_pneumonia_lung_function/TWAS/TWAS_weights//Whole_Blood/Whole_Blood.ENSG00000233058.1.wgt.RDat	LINC00884	3	194000000	194000000	0.1894	rs705298	-3.03	rs711987	0.105096	-6.9	-2.122	516	3	lasso	0.108694	5.32e-11	2.10609	0.0352	1	0.523897
Spleen	/home/control/data/users/william/Cytokine_pneumonia_lung_function/TWAS/TWAS_weights/GTEx.Spleen.P01/Spleen/Spleen.ENSG00000182117.4.wgt.RDat	NOP10	15	34600000	34600000	0.1671	rs7175892	-3.52	rs6495662	0.16239	5.92	-2.088	444	2	enet	0.15114	8.06e-07	-2.10602	0.035203	1	0.523897
Lung	/home/control/data/users/william/Cytokine_pneumonia_lung_function/TWAS/TWAS_weights//Lung/Lung.ENSG00000196968.6.wgt.RDat	FUT11	10	75500000	75500000	0.1305	rs3180427	3.68	rs2306325	0.0661	-5.92	-1.652	241	14	enet	0.106479	3.78e-11	2.10564	0.03524	1	0.523897
Whole_Blood	/home/control/data/users/william/Cytokine_pneumonia_lung_function/TWAS/TWAS_weights//Whole_Blood/Whole_Blood.ENSG00000248780.1.wgt.RDat	RP11-632F7.1	4	40800000	40800000	0.1237	rs4476635	2.63	rs2437317	0.0575	5.26	-1.431	485	5	lasso	0.0783	2.86e-08	-2.1051	0.035286	1	0.523897
Lung	/home/control/data/users/william/Cytokine_pneumonia_lung_function/TWAS/TWAS_weights//Lung/Lung.ENSG00000154429.6.wgt.RDat	CCSAP	1	229000000	229000000	0.3349	rs11580918	-3.08	rs237819	0.261	10.22	2.389	477	41	enet	0.276	1e-28	2.1048	0.0353	1	0.523897
Lung	/home/control/data/users/william/Cytokine_pneumonia_lung_function/TWAS/TWAS_weights//Lung/Lung.ENSG00000154781.11.wgt.RDat	CCDC174	3	14700000	14700000	0.1041	rs1384106	-3.22	rs2276754	0.0567	-5.22	-2.097	635	8	lasso	0.04758	1.01e-05	2.10468	0.03532	1	0.523897
Lung	/home/control/data/users/william/Cytokine_pneumonia_lung_function/TWAS/TWAS_weights//Lung/Lung.ENSG00000161395.8.wgt.RDat	PGAP3	17	37827375	37853050	0.17	rs9635726	4.11	rs2271308	0.0756	6.97	1.564	318	8	lasso	0.0839	4.79e-09	2.10421	0.03536	1	0.523897
Lung	/home/control/data/users/william/Cytokine_pneumonia_lung_function/TWAS/TWAS_weights//Lung/Lung.ENSG00000227252.1.wgt.RDat	AC105760.2	2	238000000	238000000	0.0939	rs6748006	-2.49	rs7582828	-0.00124	2.92	0.066	521	521	blup	0.017091	0.00604	2.10419	0.035362	1	0.523897
Whole_Blood	/home/control/data/users/william/Cytokine_pneumonia_lung_function/TWAS/TWAS_weights//Whole_Blood/Whole_Blood.ENSG00000226950.2.wgt.RDat	DANCR	4	53600000	53600000	0.0691	rs2898681	2.71	rs17051666	0.0837	6.03	2.349	289	6	enet	0.08209	1.32e-08	2.1034	0.03543	1	0.524075
Lung	/home/control/data/users/william/Cytokine_pneumonia_lung_function/TWAS/TWAS_weights//Lung/Lung.ENSG00000146674.10.wgt.RDat	IGFBP3	7	46000000	46000000	0.0852	rs11770994	-3.81	rs3110697	0.008173	4.07	0.367	417	14	enet	0.02442	0.00127	-2.10328	0.035442	1	0.524075
Whole_Blood	/home/control/data/users/william/Cytokine_pneumonia_lung_function/TWAS/TWAS_weights//Whole_Blood/Whole_Blood.ENSG00000124920.9.wgt.RDat	MYRF	11	61500000	61600000	0.2767	rs4246215	-2.8	rs198462	0.241	-9.56	2.103	413	1	lasso	0.23623	1.96e-23	-2.103	0.035466	1	0.524075
Lung	/home/control/data/users/william/Cytokine_pneumonia_lung_function/TWAS/TWAS_weights//Lung/Lung.ENSG00000261654.1.wgt.RDat	RP11-96K19.4	1	111000000	111000000	0.0715	rs3754033	2.63	rs4839586	0.00583	-3.91	-1.973	615	615	blup	0.0217	0.00227	2.103	0.0355	1	0.524124
Lung	/home/control/data/users/william/Cytokine_pneumonia_lung_function/TWAS/TWAS_weights//Lung/Lung.ENSG00000179750.11.wgt.RDat	APOBEC3B	22	39378352	39388809	0.4662	rs2413583	3.04	rs4365560	0.172873	8.67	-2.017	389	5	lasso	0.17463	8.5e-18	-2.10197	0.035556	1	0.524497
Lung	/home/control/data/users/william/Cytokine_pneumonia_lung_function/TWAS/TWAS_weights//Lung/Lung.ENSG00000239961.2.wgt.RDat	LILRA4	19	54844456	54850421	0.2853	rs4806499	-3.9	rs13353326	0.131	7.38	-0.894	451	5	lasso	0.157	4.57e-16	-2.10151	0.035597	1	0.524649
Lung	/home/control/data/users/william/Cytokine_pneumonia_lung_function/TWAS/TWAS_weights//Lung/Lung.ENSG00000163945.11.wgt.RDat	UVSSA	4	1340000	1380000	0.5727	rs4974578	4.1	rs2336081	0.0488	7	-2.575	376	55	enet	0.302233	9.03e-32	-2.10104	0.035637	1	0.524672
Whole_Blood	/home/control/data/users/william/Cytokine_pneumonia_lung_function/TWAS/TWAS_weights//Whole_Blood/Whole_Blood.ENSG00000168016.9.wgt.RDat	TRANK1	3	36900000	37000000	0.1007	rs10849	3.33	rs9864910	0.027496	-4.58	1.91	392	6	lasso	0.027563	0.000812	-2.10081	0.03566	1	0.524672
Lung	/home/control/data/users/william/Cytokine_pneumonia_lung_function/TWAS/TWAS_weights//Lung/Lung.ENSG00000253966.1.wgt.RDat	CTC-455F18.3	5	170000000	170000000	0.0566	rs13182384	2.78	rs4521494	0.009933	4.02	-2.116	446	446	blup	0.0058	0.0734	-2.09975	0.03575	1	0.525227
Lung	/home/control/data/users/william/Cytokine_pneumonia_lung_function/TWAS/TWAS_weights//Lung/Lung.ENSG00000141140.12.wgt.RDat	MYO19	17	34851668	34899284	0.1609	rs8067751	-3.02	rs4796224	0.169	8.18	2.33	321	18	enet	0.143	1.09e-14	2.09939	0.035783	1	0.525227
Lung	/home/control/data/users/william/Cytokine_pneumonia_lung_function/TWAS/TWAS_weights//Lung/Lung.ENSG00000113946.3.wgt.RDat	CLDN16	3	190000000	190000000	0.156	rs838692	2.86	rs1554555	0.0901	6.1	-1.945	569	4	lasso	0.08273	6.21e-09	-2.09933	0.03579	1	0.525227
Whole_Blood	/home/control/data/users/william/Cytokine_pneumonia_lung_function/TWAS/TWAS_weights//Whole_Blood/Whole_Blood.ENSG00000174791.6.wgt.RDat	RIN1	11	66100000	66100000	0.7205	rs2231884	3.45	rs11537930	0.355	-11.53	-1.859	306	6	lasso	0.35196	1.41e-36	2.09885	0.03583	1	0.525363
Whole_Blood	/home/control/data/users/william/Cytokine_pneumonia_lung_function/TWAS/TWAS_weights//Whole_Blood/Whole_Blood.ENSG00000006432.11.wgt.RDat	MAP3K9	14	71200000	71300000	0.1512	rs11624424	2.79	rs11624934	0.105464	6.56	0.54	435	435	blup	0.116	1.12e-11	2.09641	0.03605	1	0.527963
Spleen	/home/control/data/users/william/Cytokine_pneumonia_lung_function/TWAS/TWAS_weights/GTEx.Spleen.P01/Spleen/Spleen.ENSG00000231104.4.wgt.RDat	RP11-354M20.3	10	120000000	120000000	0.2873	rs2184898	-3.42	rs236217	0.128937	-4.52	-2.037	600	9	lasso	0.09263	0.000117	2.09609	0.0361	1	0.527963
Lung	/home/control/data/users/william/Cytokine_pneumonia_lung_function/TWAS/TWAS_weights//Lung/Lung.ENSG00000160185.9.wgt.RDat	UBASH3A	21	43824008	43867791	0.1975	rs2234721	-3.18	rs1893592	0.104681	6.45	2.085	763	4	lasso	0.09385	5.77e-10	2.0957	0.0361	1	0.527963
Lung	/home/control/data/users/william/Cytokine_pneumonia_lung_function/TWAS/TWAS_weights//Lung/Lung.ENSG00000235151.1.wgt.RDat	AC114730.2	2	243000000	243000000	0.5117	rs35320439	-2.9	rs3749155	0.206	8.96	-2.028	175	10	lasso	0.240174	1.08e-24	-2.09516	0.036157	1	0.528344
Lung	/home/control/data/users/william/Cytokine_pneumonia_lung_function/TWAS/TWAS_weights//Lung/Lung.ENSG00000180257.8.wgt.RDat	ZNF816	19	53452632	53466164	0.1283	rs10425110	-2.75	rs9304742	0.00363	4.29	-1.962	456	456	blup	0.0222	0.00203	-2.09466	0.036201	1	0.528535
Spleen	/home/control/data/users/william/Cytokine_pneumonia_lung_function/TWAS/TWAS_weights/GTEx.Spleen.P01/Spleen/Spleen.ENSG00000161395.8.wgt.RDat	PGAP3	17	37827375	37853050	0.3438	rs9635726	4.11	rs1476278	-0.006984	3.11	2.014	318	36	enet	0.0762	0.000455	2.09417	0.036245	1	0.528725
Lung	/home/control/data/users/william/Cytokine_pneumonia_lung_function/TWAS/TWAS_weights//Lung/Lung.ENSG00000188610.8.wgt.RDat	FAM72B	1	121000000	121000000	0.1614	rs11249429	2.48	rs2222371	0.0875	6.27	2.149	101	5	lasso	0.0854	3.48e-09	2.09312	0.0363	1	0.528785
Lung	/home/control/data/users/william/Cytokine_pneumonia_lung_function/TWAS/TWAS_weights//Lung/Lung.ENSG00000105928.9.wgt.RDat	DFNA5	7	24700000	24800000	0.1076	rs2526406	3.43	rs10227466	0.055418	5.67	2.329	631	6	lasso	0.07451	3.55e-08	2.09342	0.036311	1	0.528785
Spleen	/home/control/data/users/william/Cytokine_pneumonia_lung_function/TWAS/TWAS_weights/GTEx.Spleen.P01/Spleen/Spleen.ENSG00000267809.1.wgt.RDat	NDUFV2P1	19	53727226	53728132	0.3368	rs10424573	-2.88	rs7252166	-0.00668	3.27	-0.295	483	483	blup	0.00423	0.206	2.09294	0.03635	1	0.528902
Spleen	/home/control/data/users/william/Cytokine_pneumonia_lung_function/TWAS/TWAS_weights/GTEx.Spleen.P01/Spleen/Spleen.ENSG00000259081.1.wgt.RDat	RP11-488C13.6	14	77200000	77200000	0.405	rs10141355	3.59	rs4903489	0.143	-4.96	1.863	568	568	blup	0.10758	3.34e-05	-2.0926	0.0364	1	0.529179
Whole_Blood	/home/control/data/users/william/Cytokine_pneumonia_lung_function/TWAS/TWAS_weights//Whole_Blood/Whole_Blood.ENSG00000072818.7.wgt.RDat	ACAP1	17	7239848	7254797	0.1784	rs5415	3.11	rs35776863	0.107	-6.62	1.638	463	3	lasso	0.107808	6.41e-11	-2.09155	0.036479	1	0.529876
Lung	/home/control/data/users/william/Cytokine_pneumonia_lung_function/TWAS/TWAS_weights//Lung/Lung.ENSG00000224999.1.wgt.RDat	XXyac-YX65C7_A.4	6	170000000	170000000	0.1039	rs4708542	-2.83	rs2981941	0.03	5.35	1.928	620	7	enet	0.0479	9.42e-06	2.09086	0.036541	1	0.530032
Spleen	/home/control/data/users/william/Cytokine_pneumonia_lung_function/TWAS/TWAS_weights/GTEx.Spleen.P01/Spleen/Spleen.ENSG00000211682.2.wgt.RDat	IGLJ6	22	23260304	23260373	0.2039	rs7349056	-2.19	rs2267013	-0.006878	3.16	0.069	323	323	blup	0.0426	0.00733	-2.0905	0.036573	1	0.530032
Lung	/home/control/data/users/william/Cytokine_pneumonia_lung_function/TWAS/TWAS_weights//Lung/Lung.ENSG00000261003.1.wgt.RDat	RP1-140C12.2	6	171000000	171000000	0.2467	rs12192239	3.58	rs13205583	0.0279	6.06	1.214	321	321	blup	0.13251	1.24e-13	2.089	0.036708	1	0.530032
Lung	/home/control/data/users/william/Cytokine_pneumonia_lung_function/TWAS/TWAS_weights//Lung/Lung.ENSG00000113441.11.wgt.RDat	LNPEP	5	96300000	96400000	0.1078	rs7702304	3.51	rs10069958	-0.000465	3.22	-0.497	504	504	blup	0.01613	0.00743	-2.08895	0.03671	1	0.530032
Whole_Blood	/home/control/data/users/william/Cytokine_pneumonia_lung_function/TWAS/TWAS_weights//Whole_Blood/Whole_Blood.ENSG00000161526.10.wgt.RDat	SAP30BP	17	73663270	73704142	0.0962	rs11656113	-3.19	rs820157	0.0417	4.98	1.674	348	3	lasso	0.043168	3.5e-05	2.08896	0.036712	1	0.530032
Lung	/home/control/data/users/william/Cytokine_pneumonia_lung_function/TWAS/TWAS_weights//Lung/Lung.ENSG00000092108.16.wgt.RDat	SCFD1	14	31100000	31200000	0.1243	rs12894695	-3.16	rs7154847	0.0889	-6.94	-1.949	389	3	lasso	0.08464	4.13e-09	2.0889	0.036717	1	0.530032
Lung	/home/control/data/users/william/Cytokine_pneumonia_lung_function/TWAS/TWAS_weights//Lung/Lung.ENSG00000138386.12.wgt.RDat	NAB1	2	192000000	192000000	0.1426	rs13028201	3.11	rs6434401	0.0028	-3.24	-2.603	374	374	blup	0.031551	0.000285	2.08882	0.036724	1	0.530032
Lung	/home/control/data/users/william/Cytokine_pneumonia_lung_function/TWAS/TWAS_weights//Lung/Lung.ENSG00000219435.3.wgt.RDat	TEX40	11	64100000	64100000	0.105	rs3741403	2.27	rs12798333	0.0651	-5.71	-1.978	354	2	lasso	0.058519	1.02e-06	2.08843	0.03676	1	0.530032
Whole_Blood	/home/control/data/users/william/Cytokine_pneumonia_lung_function/TWAS/TWAS_weights//Whole_Blood/Whole_Blood.ENSG00000128159.7.wgt.RDat	TUBGCP6	22	50656118	50683381	0.1071	rs138271	2.76	rs5771104	0.062873	5.1	2.111	399	3	lasso	0.038843	8.35e-05	2.08811	0.03679	1	0.530032
Whole_Blood	/home/control/data/users/william/Cytokine_pneumonia_lung_function/TWAS/TWAS_weights//Whole_Blood/Whole_Blood.ENSG00000267169.1.wgt.RDat	CTB-55O6.12	19	14247991	14282079	0.1967	rs11670064	2.56	rs2007787	0.029993	-4.87	0.177	304	41	enet	0.07694	3.78e-08	-2.08773	0.0368	1	0.530032
Lung	/home/control/data/users/william/Cytokine_pneumonia_lung_function/TWAS/TWAS_weights//Lung/Lung.ENSG00000007866.14.wgt.RDat	TEAD3	6	35400000	35500000	0.0784	rs6934246	-3.51	rs6926133	0.0126	4.49	-1.704	430	430	blup	0.03041	0.000363	-2.0876	0.036834	1	0.530074
Whole_Blood	/home/control/data/users/william/Cytokine_pneumonia_lung_function/TWAS/TWAS_weights//Whole_Blood/Whole_Blood.ENSG00000142784.11.wgt.RDat	WDTC1	1	27600000	27600000	0.2026	rs3813795	2.77	rs12567637	-9.43e-05	-4.02	-0.9374	238	4	lasso	0.016295	0.00814	2.08503	0.037067	1	0.532355
Lung	/home/control/data/users/william/Cytokine_pneumonia_lung_function/TWAS/TWAS_weights//Lung/Lung.ENSG00000267374.1.wgt.RDat	LINC00669	18	36786888	37380282	0.0918	rs1971167	-2.6	rs9952567	0.044506	4.75	-2.113	369	2	lasso	0.034828	0.000144	-2.085	0.03707	1	0.532355
Lung	/home/control/data/users/william/Cytokine_pneumonia_lung_function/TWAS/TWAS_weights//Lung/Lung.ENSG00000141527.12.wgt.RDat	CARD14	17	78143791	78183062	0.135	rs11655981	2.49	rs2304856	0.0824	6.55	1.925	472	6	lasso	0.0924	7.82e-10	2.08385	0.037174	1	0.532355
Lung	/home/control/data/users/william/Cytokine_pneumonia_lung_function/TWAS/TWAS_weights//Lung/Lung.ENSG00000272865.1.wgt.RDat	RP11-561I11.4	1	242000000	242000000	0.2149	rs12057930	3.07	rs12139740	0.0888	-6.68	1.696	551	551	blup	0.0777	1.8e-08	-2.08379	0.0372	1	0.532355
Lung	/home/control/data/users/william/Cytokine_pneumonia_lung_function/TWAS/TWAS_weights//Lung/Lung.ENSG00000105523.3.wgt.RDat	FAM83E	19	49104067	49118111	0.1492	rs433852	-2.94	rs34271003	0.0876	6.17	-2.142	462	3	lasso	0.11	1.65e-11	-2.08298	0.037253	1	0.532355
Whole_Blood	/home/control/data/users/william/Cytokine_pneumonia_lung_function/TWAS/TWAS_weights//Whole_Blood/Whole_Blood.ENSG00000146263.7.wgt.RDat	MMS22L	6	97600000	97700000	0.0768	rs9374771	-3.02	rs13208956	-1.79e-05	-4.17	-0.732	334	334	blup	0.01988	0.00389	2.0827	0.037279	1	0.532355
Lung	/home/control/data/users/william/Cytokine_pneumonia_lung_function/TWAS/TWAS_weights//Lung/Lung.ENSG00000154096.9.wgt.RDat	THY1	11	119000000	119000000	0.1583	rs12793075	4.26	rs4938653	0.0944	6.8	-1.186	436	4	lasso	0.106696	3.61e-11	-2.08177	0.03736	1	0.532355
Lung	/home/control/data/users/william/Cytokine_pneumonia_lung_function/TWAS/TWAS_weights//Lung/Lung.ENSG00000123838.6.wgt.RDat	C4BPA	1	207000000	207000000	0.8145	rs6669284	3.96	rs8942	0.359	11.95	2.4195	393	71	enet	0.519	1.5e-62	2.08105	0.0374	1	0.532355
Whole_Blood	/home/control/data/users/william/Cytokine_pneumonia_lung_function/TWAS/TWAS_weights//Whole_Blood/Whole_Blood.ENSG00000108405.3.wgt.RDat	P2RX1	17	3799886	3819794	0.7004	rs923375	-3.16	rs12600392	0.546	-14.22	-2.113	493	11	lasso	0.543196	1.84e-64	2.08122	0.037414	1	0.532355
Whole_Blood	/home/control/data/users/william/Cytokine_pneumonia_lung_function/TWAS/TWAS_weights//Whole_Blood/Whole_Blood.ENSG00000177096.4.wgt.RDat	FAM109B	22	42470255	42475445	0.1541	rs5758689	-4.05	rs133382	0.076339	-6.02	2.021	341	22	enet	0.084282	8.41e-09	-2.08117	0.03742	1	0.532355
Lung	/home/control/data/users/william/Cytokine_pneumonia_lung_function/TWAS/TWAS_weights//Lung/Lung.ENSG00000171160.13.wgt.RDat	MORN4	10	99400000	99400000	0.2491	rs17108378	-3.24	rs10786360	0.137	-8.38	1.6	478	5	lasso	0.192554	1.25e-19	-2.08117	0.03742	1	0.532355
Whole_Blood	/home/control/data/users/william/Cytokine_pneumonia_lung_function/TWAS/TWAS_weights//Whole_Blood/Whole_Blood.ENSG00000172687.9.wgt.RDat	ZNF738	19	21541732	21562104	0.2965	rs2968084	-2.87	rs2102920	0.140276	-7.61	2.22806	285	7	lasso	0.173808	3.99e-17	-2.08077	0.0375	1	0.532355
Spleen	/home/control/data/users/william/Cytokine_pneumonia_lung_function/TWAS/TWAS_weights/GTEx.Spleen.P01/Spleen/Spleen.ENSG00000105928.9.wgt.RDat	DFNA5	7	24700000	24800000	0.3204	rs2526406	3.43	rs17149980	0.0688	4.51	1.013	631	12	enet	0.16466	2.46e-07	2.08015	0.037512	1	0.532355
Whole_Blood	/home/control/data/users/william/Cytokine_pneumonia_lung_function/TWAS/TWAS_weights//Whole_Blood/Whole_Blood.ENSG00000111361.8.wgt.RDat	EIF2B1	12	124000000	124000000	0.0747	rs28466887	-2.86	rs1050448	0.035583	5.03	1.963	386	3	lasso	0.02599	0.00112	2.08009	0.03752	1	0.532355
Lung	/home/control/data/users/william/Cytokine_pneumonia_lung_function/TWAS/TWAS_weights//Lung/Lung.ENSG00000128159.7.wgt.RDat	TUBGCP6	22	50656118	50683381	0.1699	rs138271	2.76	rs11703226	0.024474	4.59	2.505	399	14	enet	0.04199	3.23e-05	2.07898	0.037619	1	0.532355
Whole_Blood	/home/control/data/users/william/Cytokine_pneumonia_lung_function/TWAS/TWAS_weights//Whole_Blood/Whole_Blood.ENSG00000184517.7.wgt.RDat	ZFP1	16	75182390	75206134	0.1667	rs12924867	-3.14	rs9939124	0.078095	-5.87	-2.353	422	4	lasso	0.094321	1.06e-09	2.078	0.0377	1	0.532355
Whole_Blood	/home/control/data/users/william/Cytokine_pneumonia_lung_function/TWAS/TWAS_weights//Whole_Blood/Whole_Blood.ENSG00000160185.9.wgt.RDat	UBASH3A	21	43824008	43867791	0.358	rs2234721	-3.18	rs1893592	0.138897	7.32	2.085	763	7	lasso	0.12439	1.93e-12	2.07786	0.0377	1	0.532355
Lung	/home/control/data/users/william/Cytokine_pneumonia_lung_function/TWAS/TWAS_weights//Lung/Lung.ENSG00000213853.5.wgt.RDat	EMP2	16	10622279	10674555	0.1055	rs12443943	-3.72	rs6944	0.058233	-5.73	1.885	579	11	enet	0.04673	1.2e-05	-2.0777	0.0377	1	0.532355
Whole_Blood	/home/control/data/users/william/Cytokine_pneumonia_lung_function/TWAS/TWAS_weights//Whole_Blood/Whole_Blood.ENSG00000143443.9.wgt.RDat	C1orf56	1	151000000	151000000	0.0789	rs955955	2.58	rs2275900	0.00781	-3.31	-1.272	319	319	blup	0.021923	0.00256	2.07755	0.03775	1	0.532355
Whole_Blood	/home/control/data/users/william/Cytokine_pneumonia_lung_function/TWAS/TWAS_weights//Whole_Blood/Whole_Blood.ENSG00000204020.5.wgt.RDat	LIPN	10	90500000	90500000	0.5389	rs9658691	3.54	rs10509554	0.536516	14.04	-2.075	559	3	lasso	0.53402	7.06e-63	-2.07702	0.0378	1	0.532355
Whole_Blood	/home/control/data/users/william/Cytokine_pneumonia_lung_function/TWAS/TWAS_weights//Whole_Blood/Whole_Blood.ENSG00000099785.6.wgt.RDat	2002-03-01	19	8478154	8503901	0.1851	rs889180	-3.73	rs17160520	0.138415	7.41	1.905	352	4	lasso	0.146622	1.62e-14	2.07669	0.0378	1	0.532355
Whole_Blood	/home/control/data/users/william/Cytokine_pneumonia_lung_function/TWAS/TWAS_weights//Whole_Blood/Whole_Blood.ENSG00000128185.5.wgt.RDat	DGCR6L	22	20301799	20307603	0.2915	rs1139793	-3.31	rs2904577	0.137927	-7.87	1.32	372	11	enet	0.173935	3.88e-17	-2.07694	0.03781	1	0.532355
Lung	/home/control/data/users/william/Cytokine_pneumonia_lung_function/TWAS/TWAS_weights//Lung/Lung.ENSG00000204020.5.wgt.RDat	LIPN	10	90500000	90500000	0.2229	rs9658691	3.54	rs10509554	0.276	10.35	-2.075	559	3	lasso	0.273248	2.17e-28	-2.07624	0.03787	1	0.532355
Lung	/home/control/data/users/william/Cytokine_pneumonia_lung_function/TWAS/TWAS_weights//Lung/Lung.ENSG00000151704.11.wgt.RDat	KCNJ1	11	129000000	129000000	0.1604	rs1148058	2.69	rs687326	0.0263	-5.23	-1.45	541	14	enet	0.045359	1.6e-05	2.0761	0.03789	1	0.532355
Lung	/home/control/data/users/william/Cytokine_pneumonia_lung_function/TWAS/TWAS_weights//Lung/Lung.ENSG00000070882.8.wgt.RDat	OSBPL3	7	24800000	25000000	0.1062	rs2526406	3.43	rs2710993	0.016334	4.75	-2.759	611	6	lasso	0.02744	0.000676	-2.07587	0.037906	1	0.532355
Lung	/home/control/data/users/william/Cytokine_pneumonia_lung_function/TWAS/TWAS_weights//Lung/Lung.ENSG00000153823.14.wgt.RDat	PID1	2	230000000	230000000	0.1537	rs1227009	3.34	rs776978	0.0204	-4.32	-2.015	506	506	blup	0.038206	7.11e-05	2.07579	0.037914	1	0.532355
Lung	/home/control/data/users/william/Cytokine_pneumonia_lung_function/TWAS/TWAS_weights//Lung/Lung.ENSG00000269524.1.wgt.RDat	CTB-83J4.1	19	54728395	54728753	0.3138	rs4806499	-3.9	rs3844452	0.106	-7.08	-3.286	493	23	enet	0.164	9.83e-17	2.07538	0.037951	1	0.532355
Lung	/home/control/data/users/william/Cytokine_pneumonia_lung_function/TWAS/TWAS_weights//Lung/Lung.ENSG00000259577.1.wgt.RDat	RP11-430B1.2	15	52500000	52500000	0.0833	rs1693521	3.11	rs2278295	0.024208	-4.69	-2.075	399	1	lasso	0.01174	0.0192	2.075	0.037987	1	0.532355
Whole_Blood	/home/control/data/users/william/Cytokine_pneumonia_lung_function/TWAS/TWAS_weights//Whole_Blood/Whole_Blood.ENSG00000235150.1.wgt.RDat	RCBTB2P1	10	90500000	90500000	0.1679	rs9658691	3.54	rs10509554	0.140381	7.39	-2.075	553	1	lasso	0.13189	3.9e-13	-2.075	0.03799	1	0.532355
Spleen	/home/control/data/users/william/Cytokine_pneumonia_lung_function/TWAS/TWAS_weights/GTEx.Spleen.P01/Spleen/Spleen.ENSG00000204020.5.wgt.RDat	LIPN	10	90500000	90500000	0.3145	rs9658691	3.54	rs10509554	0.276249	6.48	-2.075	559	1	lasso	0.27463	8.06e-12	-2.075	0.038	1	0.532355
Whole_Blood	/home/control/data/users/william/Cytokine_pneumonia_lung_function/TWAS/TWAS_weights//Whole_Blood/Whole_Blood.ENSG00000230633.1.wgt.RDat	RP11-37E23.5	13	32900000	32900000	0.0496	rs472817	2.6	rs207634	0.005057	4.04	0.568	444	444	blup	0.024665	0.00146	2.0742	0.03806	1	0.532355
Spleen	/home/control/data/users/william/Cytokine_pneumonia_lung_function/TWAS/TWAS_weights/GTEx.Spleen.P01/Spleen/Spleen.ENSG00000272950.1.wgt.RDat	RP11-307C18.1	7	98000000	98000000	0.3409	rs1180774	2.98	rs10953259	0.252	-6.49	-1.576	347	9	enet	0.26682	1.76e-11	2.07404	0.038076	1	0.532355
Whole_Blood	/home/control/data/users/william/Cytokine_pneumonia_lung_function/TWAS/TWAS_weights//Whole_Blood/Whole_Blood.ENSG00000182117.4.wgt.RDat	NOP10	15	34600000	34600000	0.3384	rs7175892	-3.52	rs1045194	0.358208	11.51	-2.12	443	5	lasso	0.36732	1.72e-38	-2.07403	0.0381	1	0.532355
Spleen	/home/control/data/users/william/Cytokine_pneumonia_lung_function/TWAS/TWAS_weights/GTEx.Spleen.P01/Spleen/Spleen.ENSG00000187231.9.wgt.RDat	SESTD1	2	180000000	180000000	0.3993	rs9288032	-3.9	rs10208593	0.28	6.43	1.478	510	6	lasso	0.245268	1.45e-10	2.07353	0.038123	1	0.532355
Whole_Blood	/home/control/data/users/william/Cytokine_pneumonia_lung_function/TWAS/TWAS_weights//Whole_Blood/Whole_Blood.ENSG00000008988.5.wgt.RDat	RPS20	8	57000000	57000000	0.1099	rs2610023	3.19	rs2953921	0.037404	5.08	-2.9	375	6	lasso	0.060445	1.08e-06	-2.07334	0.03814	1	0.532355
Spleen	/home/control/data/users/william/Cytokine_pneumonia_lung_function/TWAS/TWAS_weights/GTEx.Spleen.P01/Spleen/Spleen.ENSG00000272668.1.wgt.RDat	RP11-190A12.8	1	160000000	160000000	0.4827	rs876537	-4.79	rs4133290	0.383	7.47	-1.69	512	2	lasso	0.45244	1.18e-20	-2.07218	0.038248	1	0.532355
Spleen	/home/control/data/users/william/Cytokine_pneumonia_lung_function/TWAS/TWAS_weights/GTEx.Spleen.P01/Spleen/Spleen.ENSG00000162994.11.wgt.RDat	CLHC1	2	55400000	55500000	0.7567	rs2920880	-3.8	rs4435493	0.384	7.96	2.032	506	11	lasso	0.466789	1.74e-21	2.0715	0.038312	1	0.532355
Whole_Blood	/home/control/data/users/william/Cytokine_pneumonia_lung_function/TWAS/TWAS_weights//Whole_Blood/Whole_Blood.ENSG00000163882.5.wgt.RDat	POLR2H	3	184000000	184000000	0.1256	rs11545169	-3.91	rs11539876	-0.001652	-3.75	0.598	513	513	blup	0.028176	0.000717	-2.07136	0.03832	1	0.532355
Lung	/home/control/data/users/william/Cytokine_pneumonia_lung_function/TWAS/TWAS_weights//Lung/Lung.ENSG00000151650.7.wgt.RDat	VENTX	10	135000000	135000000	0.1151	rs2070674	3.48	rs12250582	0.00424	-3.77	-2.19337	425	425	blup	0.019022	0.004	2.07105	0.03835	1	0.532355
Lung	/home/control/data/users/william/Cytokine_pneumonia_lung_function/TWAS/TWAS_weights//Lung/Lung.ENSG00000089248.6.wgt.RDat	ERP29	12	112000000	112000000	0.1087	rs11614544	-3.07	rs968529	0.00154	3.29	-2.048	196	196	blup	0.01775	0.00524	-2.071	0.0384	1	0.532355
Lung	/home/control/data/users/william/Cytokine_pneumonia_lung_function/TWAS/TWAS_weights//Lung/Lung.ENSG00000228549.2.wgt.RDat	U1	1	17200000	17200000	0.1544	rs11587313	-3.07	rs16830783	-0.00231	4.11	1.703	328	32	enet	0.0411	3.87e-05	2.07062	0.0384	1	0.532355
Spleen	/home/control/data/users/william/Cytokine_pneumonia_lung_function/TWAS/TWAS_weights/GTEx.Spleen.P01/Spleen/Spleen.ENSG00000100024.10.wgt.RDat	UPB1	22	24863206	24924358	0.3481	rs9608277	-3.76	rs1008931	0.217285	6.17	2.334	384	53	enet	0.2833	3.37e-12	2.0705	0.038404	1	0.532355
Spleen	/home/control/data/users/william/Cytokine_pneumonia_lung_function/TWAS/TWAS_weights/GTEx.Spleen.P01/Spleen/Spleen.ENSG00000108823.11.wgt.RDat	SGCA	17	48243346	48253292	0.2274	rs4793661	3.24	rs2696296	0.099193	4.64	2.171	447	3	lasso	0.101	5.68e-05	2.06974	0.038477	1	0.532355
Lung	/home/control/data/users/william/Cytokine_pneumonia_lung_function/TWAS/TWAS_weights//Lung/Lung.ENSG00000105668.3.wgt.RDat	UPK1A	19	36157715	36169367	0.1874	rs10153449	-3.24	rs4806187	0.109	-6.65	1.653	455	33	enet	0.0865	2.76e-09	-2.06961	0.038489	1	0.532355
Spleen	/home/control/data/users/william/Cytokine_pneumonia_lung_function/TWAS/TWAS_weights/GTEx.Spleen.P01/Spleen/Spleen.ENSG00000127952.12.wgt.RDat	STYXL1	7	75600000	75700000	0.4409	rs13240755	-3.06	rs17148944	0.0578	5.37	2.627	320	31	enet	0.24901	1.01e-10	2.06954	0.038495	1	0.532355
Whole_Blood	/home/control/data/users/william/Cytokine_pneumonia_lung_function/TWAS/TWAS_weights//Whole_Blood/Whole_Blood.ENSG00000142207.5.wgt.RDat	URB1	21	33683329	33765335	0.2255	rs2833988	2.67	rs2251336	0.196403	8.9	1.974	487	10	lasso	0.21397	3.95e-21	2.06913	0.0385	1	0.532355
Lung	/home/control/data/users/william/Cytokine_pneumonia_lung_function/TWAS/TWAS_weights//Lung/Lung.ENSG00000142319.14.wgt.RDat	SLC6A3	5	1390000	1450000	0.3777	rs1106136	3.32	rs2937639	0.235817	9.89	-2.102	531	8	enet	0.26521	1.77e-27	-2.06939	0.03851	1	0.532355
Whole_Blood	/home/control/data/users/william/Cytokine_pneumonia_lung_function/TWAS/TWAS_weights//Whole_Blood/Whole_Blood.ENSG00000114857.13.wgt.RDat	NKTR	3	42600000	42700000	0.1158	rs4383487	3.29	rs339726	0.082458	-5.83	2.105	474	3	lasso	0.074999	5.61e-08	-2.06921	0.03853	1	0.532355
Lung	/home/control/data/users/william/Cytokine_pneumonia_lung_function/TWAS/TWAS_weights//Lung/Lung.ENSG00000073008.10.wgt.RDat	PVR	19	45147098	45166850	0.1762	rs1469704	-3.47	rs846893	0.0569	6.03	1.633	429	5	lasso	0.0941	5.44e-10	2.06901	0.038545	1	0.532355
Lung	/home/control/data/users/william/Cytokine_pneumonia_lung_function/TWAS/TWAS_weights//Lung/Lung.ENSG00000105793.11.wgt.RDat	GTPBP10	7	90000000	90000000	0.2519	rs7797824	3.08	rs194499	0.119244	-7.13	-1.991	476	476	blup	0.1494	2.79e-15	2.06869	0.038575	1	0.532355
Whole_Blood	/home/control/data/users/william/Cytokine_pneumonia_lung_function/TWAS/TWAS_weights//Whole_Blood/Whole_Blood.ENSG00000165097.9.wgt.RDat	KDM1B	6	18200000	18200000	0.1614	rs12206684	3.13	rs1886330	0.113	-6.97	2.125	494	3	lasso	0.10583	9.68e-11	-2.06814	0.038627	1	0.532355
Spleen	/home/control/data/users/william/Cytokine_pneumonia_lung_function/TWAS/TWAS_weights/GTEx.Spleen.P01/Spleen/Spleen.ENSG00000225849.1.wgt.RDat	MKRN7P	20	45092541	45093763	0.3574	rs6032678	-2.58	rs6017891	0.213811	6.36	2.133	548	6	lasso	0.25048	8.75e-11	2.06769	0.03867	1	0.532355
Spleen	/home/control/data/users/william/Cytokine_pneumonia_lung_function/TWAS/TWAS_weights/GTEx.Spleen.P01/Spleen/Spleen.ENSG00000129151.4.wgt.RDat	BBOX1	11	27100000	27100000	0.2593	rs4357647	3.95	rs10835141	-0.005807	-3.68	1.472	503	503	blup	0.07427	0.000535	-2.06709	0.03873	1	0.532355
Spleen	/home/control/data/users/william/Cytokine_pneumonia_lung_function/TWAS/TWAS_weights/GTEx.Spleen.P01/Spleen/Spleen.ENSG00000260581.1.wgt.RDat	CTB-113P19.4	5	151000000	151000000	0.5027	rs9324717	2.91	rs17718324	0.0832	5.14	1.978	573	13	lasso	0.29441	1.08e-12	2.067	0.03873	1	0.532355
Spleen	/home/control/data/users/william/Cytokine_pneumonia_lung_function/TWAS/TWAS_weights/GTEx.Spleen.P01/Spleen/Spleen.ENSG00000268081.1.wgt.RDat	RP11-678G14.2	19	21737442	21752039	0.1495	rs12979207	2.96	rs7257584	0.0632	4.41	-0.882	306	306	blup	0.09934	6.67e-05	-2.06668	0.03876	1	0.532355
Lung	/home/control/data/users/william/Cytokine_pneumonia_lung_function/TWAS/TWAS_weights//Lung/Lung.ENSG00000170956.12.wgt.RDat	CEACAM3	19	42300369	42315591	0.0902	rs3745231	2.75	rs10416824	0.0594	5.34	-2.242	266	6	lasso	0.0379	7.53e-05	-2.06634	0.038797	1	0.532355
Lung	/home/control/data/users/william/Cytokine_pneumonia_lung_function/TWAS/TWAS_weights//Lung/Lung.ENSG00000081248.6.wgt.RDat	CACNA1S	1	201000000	201000000	0.0952	rs925061	3.56	rs942703	0.0499	-4.67	1.841	664	3	lasso	0.0403	4.55e-05	-2.06679	0.0388	1	0.532355
Lung	/home/control/data/users/william/Cytokine_pneumonia_lung_function/TWAS/TWAS_weights//Lung/Lung.ENSG00000256073.2.wgt.RDat	C21orf119	21	33765439	33766254	0.1238	rs2833988	2.67	rs9975365	0.109741	-6.68	2.06	487	2	lasso	0.10048	1.39e-10	-2.0662	0.0388	1	0.532355
Whole_Blood	/home/control/data/users/william/Cytokine_pneumonia_lung_function/TWAS/TWAS_weights//Whole_Blood/Whole_Blood.ENSG00000105376.4.wgt.RDat	ICAM5	19	10400657	10407454	0.1122	rs2738039	-3.02	rs12720356	0.063047	5.02	2.065	390	1	lasso	0.048991	1.08e-05	2.065	0.0389	1	0.532412
Whole_Blood	/home/control/data/users/william/Cytokine_pneumonia_lung_function/TWAS/TWAS_weights//Whole_Blood/Whole_Blood.ENSG00000156795.2.wgt.RDat	WDYHV1	8	124000000	124000000	0.2121	rs17377108	-3.81	rs10447969	0.106912	-6.8	1.981	540	15	lasso	0.096106	7.34e-10	-2.06524	0.0389	1	0.532412
Spleen	/home/control/data/users/william/Cytokine_pneumonia_lung_function/TWAS/TWAS_weights/GTEx.Spleen.P01/Spleen/Spleen.ENSG00000239736.2.wgt.RDat	CEACAMP3	19	42106090	42112339	0.6686	rs12985771	2.49	rs2302188	0.408	7.76	1.698	306	10	lasso	0.43364	1.34e-19	2.06502	0.03892	1	0.532412
Whole_Blood	/home/control/data/users/william/Cytokine_pneumonia_lung_function/TWAS/TWAS_weights//Whole_Blood/Whole_Blood.ENSG00000225690.1.wgt.RDat	TREML5P	6	41200000	41200000	0.5196	rs6926018	2.85	rs9369264	0.423	12.73	1.982	535	36	enet	0.5068	2.36e-58	2.06481	0.038941	1	0.532412
Whole_Blood	/home/control/data/users/william/Cytokine_pneumonia_lung_function/TWAS/TWAS_weights//Whole_Blood/Whole_Blood.ENSG00000151150.16.wgt.RDat	ANK3	10	61800000	62500000	0.3146	rs2448358	3.61	rs1904418	0.167979	-7.99	2.516	429	11	enet	0.18347	4.51e-18	-2.06462	0.03896	1	0.532412
Whole_Blood	/home/control/data/users/william/Cytokine_pneumonia_lung_function/TWAS/TWAS_weights//Whole_Blood/Whole_Blood.ENSG00000273008.1.wgt.RDat	RP11-351D16.3	10	43600000	43600000	0.0858	rs2488279	-3.2	rs1864395	0.022766	4.51	-2.617	391	391	blup	0.02347	0.00187	-2.06303	0.03911	1	0.534034
Spleen	/home/control/data/users/william/Cytokine_pneumonia_lung_function/TWAS/TWAS_weights/GTEx.Spleen.P01/Spleen/Spleen.ENSG00000167468.12.wgt.RDat	GPX4	19	1103936	1106787	0.3348	rs873289	3.34	rs4807542	0.115	4.38	-1.474	454	6	lasso	0.07844	0.000379	-2.06234	0.03918	1	0.534563
Spleen	/home/control/data/users/william/Cytokine_pneumonia_lung_function/TWAS/TWAS_weights/GTEx.Spleen.P01/Spleen/Spleen.ENSG00000248596.2.wgt.RDat	RP11-844P9.2	5	176000000	176000000	0.2102	rs9313730	-2.62	rs1030167	0.104	4.62	1.793	340	4	lasso	0.07214	0.000638	2.0616	0.03925	1	0.534901
Lung	/home/control/data/users/william/Cytokine_pneumonia_lung_function/TWAS/TWAS_weights//Lung/Lung.ENSG00000134987.7.wgt.RDat	WDR36	5	110000000	110000000	0.0882	rs10477468	2.66	rs6869774	0.037937	4.95	-1.338	385	385	blup	0.02069	0.0028	-2.06111	0.03929	1	0.534901
Lung	/home/control/data/users/william/Cytokine_pneumonia_lung_function/TWAS/TWAS_weights//Lung/Lung.ENSG00000260091.1.wgt.RDat	RP11-33B1.4	4	120000000	120000000	0.1288	rs11098499	2.83	rs6847778	0.106	6.98	2.0888	440	440	blup	0.102833	8.33e-11	2.06102	0.039301	1	0.534901
Whole_Blood	/home/control/data/users/william/Cytokine_pneumonia_lung_function/TWAS/TWAS_weights//Whole_Blood/Whole_Blood.ENSG00000166913.8.wgt.RDat	YWHAB	20	43514317	43537173	0.1313	rs2425688	4.19	rs16989474	0.075103	-5.68	-2.092	434	4	lasso	0.068346	2.17e-07	2.06067	0.03933	1	0.534901
Whole_Blood	/home/control/data/users/william/Cytokine_pneumonia_lung_function/TWAS/TWAS_weights//Whole_Blood/Whole_Blood.ENSG00000007129.13.wgt.RDat	CEACAM21	19	42055886	42093197	0.5699	rs12985771	2.49	rs2302188	0.37743	-12.56	1.698	318	10	lasso	0.478368	6.9e-54	-2.05845	0.0395	1	0.535932
Spleen	/home/control/data/users/william/Cytokine_pneumonia_lung_function/TWAS/TWAS_weights/GTEx.Spleen.P01/Spleen/Spleen.ENSG00000072736.14.wgt.RDat	NFATC3	16	68118654	68255187	0.3109	rs1170444	-2.64	rs3961283	0.066077	-4.67	-2.624	275	7	lasso	0.12277	9.25e-06	2.0587	0.0395	1	0.535932
Spleen	/home/control/data/users/william/Cytokine_pneumonia_lung_function/TWAS/TWAS_weights/GTEx.Spleen.P01/Spleen/Spleen.ENSG00000184517.7.wgt.RDat	ZFP1	16	75182390	75206134	0.3856	rs12924867	-3.14	rs9939124	0.237475	-6.72	-2.353	422	3	lasso	0.30888	2.4e-13	2.05874	0.0395	1	0.535932
Lung	/home/control/data/users/william/Cytokine_pneumonia_lung_function/TWAS/TWAS_weights//Lung/Lung.ENSG00000114904.8.wgt.RDat	NEK4	3	52700000	52800000	0.1307	rs1133415	-3.04	rs4475032	0.054	-5.66	-3.017	395	395	blup	0.07085	7.68e-08	2.05768	0.03962	1	0.536807
Whole_Blood	/home/control/data/users/william/Cytokine_pneumonia_lung_function/TWAS/TWAS_weights//Whole_Blood/Whole_Blood.ENSG00000131979.14.wgt.RDat	GCH1	14	55300000	55400000	0.2734	rs12880192	3.48	rs17128077	0.177719	-8.25	1.992	396	9	enet	0.199	1.3e-19	-2.05744	0.03964	1	0.536807
Whole_Blood	/home/control/data/users/william/Cytokine_pneumonia_lung_function/TWAS/TWAS_weights//Whole_Blood/Whole_Blood.ENSG00000155508.9.wgt.RDat	CNOT8	5	154000000	154000000	0.0769	rs283433	3.19	rs1390601	0.03315	-4.33	-1.34	446	10	enet	0.01387	0.0135	2.0569	0.0397	1	0.536807
Lung	/home/control/data/users/william/Cytokine_pneumonia_lung_function/TWAS/TWAS_weights//Lung/Lung.ENSG00000261613.2.wgt.RDat	RP11-20I23.13	16	2604061	2605999	0.722	rs9921791	3.81	rs11642783	0.412413	12.85	1.886	291	17	enet	0.52167	4.81e-63	2.0568	0.0397	1	0.536807
Lung	/home/control/data/users/william/Cytokine_pneumonia_lung_function/TWAS/TWAS_weights//Lung/Lung.ENSG00000258534.1.wgt.RDat	CTD-2134A5.4	14	104000000	104000000	0.0448	rs3212028	4.18	rs8015761	0.0177	-4.21	1.933	340	2	lasso	0.01505	0.00937	-2.0566	0.039727	1	0.536807
Whole_Blood	/home/control/data/users/william/Cytokine_pneumonia_lung_function/TWAS/TWAS_weights//Whole_Blood/Whole_Blood.ENSG00000075239.9.wgt.RDat	ACAT1	11	108000000	108000000	0.0711	rs12574834	2.93	rs683312	0.049	4.96	1.888	366	2	lasso	0.05063	7.79e-06	2.0563	0.039753	1	0.536807
Spleen	/home/control/data/users/william/Cytokine_pneumonia_lung_function/TWAS/TWAS_weights/GTEx.Spleen.P01/Spleen/Spleen.ENSG00000126215.9.wgt.RDat	XRCC3	14	104000000	104000000	0.192	rs3212028	4.43	rs4906356	0.213	5.82	2.102	346	5	lasso	0.20505	6.45e-09	2.0551	0.0399	1	0.537717
Whole_Blood	/home/control/data/users/william/Cytokine_pneumonia_lung_function/TWAS/TWAS_weights//Whole_Blood/Whole_Blood.ENSG00000217083.1.wgt.RDat	RP1-245M18.2	6	24900000	24900000	0.0926	rs2076890	-3.22	rs13218564	0.00732	-3.71	-1.224	659	659	blup	0.01727	0.00665	2.05478	0.039901	1	0.537717
Whole_Blood	/home/control/data/users/william/Cytokine_pneumonia_lung_function/TWAS/TWAS_weights//Whole_Blood/Whole_Blood.ENSG00000237499.2.wgt.RDat	RP11-356I2.4	6	138000000	138000000	0.103	rs10440882	3.43	rs6924473	0.00481	3.42	-2.302	520	520	blup	0.00673	0.0627	-2.05438	0.039939	1	0.537717
Whole_Blood	/home/control/data/users/william/Cytokine_pneumonia_lung_function/TWAS/TWAS_weights//Whole_Blood/Whole_Blood.ENSG00000172367.11.wgt.RDat	PDZD3	11	119000000	119000000	0.1678	rs535831	-3.78	rs10790286	0.115	7.21	-2.074	383	10	enet	0.12728	1.04e-12	-2.05383	0.039992	1	0.537717
Whole_Blood	/home/control/data/users/william/Cytokine_pneumonia_lung_function/TWAS/TWAS_weights//Whole_Blood/Whole_Blood.ENSG00000158941.12.wgt.RDat	CCAR2	8	22500000	22500000	0.1009	rs9644062	-3.2	rs1871902	0.033682	5.42	-1.801	526	526	blup	0.051405	6.67e-06	-2.05377	0.04	1	0.537717
Lung	/home/control/data/users/william/Cytokine_pneumonia_lung_function/TWAS/TWAS_weights//Lung/Lung.ENSG00000187676.7.wgt.RDat	B3GALTL	13	31800000	31900000	0.1446	rs9540737	-3.88	rs7986755	0.088533	6.7	-1.734	586	5	lasso	0.086144	3e-09	-2.05327	0.04005	1	0.537717
Spleen	/home/control/data/users/william/Cytokine_pneumonia_lung_function/TWAS/TWAS_weights/GTEx.Spleen.P01/Spleen/Spleen.ENSG00000163468.10.wgt.RDat	CCT3	1	156000000	156000000	0.1608	rs7695	3.1	rs11264463	0.00159	-4.01	-2.385	411	17	enet	0.02778	0.0252	2.05293	0.04008	1	0.537717
Spleen	/home/control/data/users/william/Cytokine_pneumonia_lung_function/TWAS/TWAS_weights/GTEx.Spleen.P01/Spleen/Spleen.ENSG00000065413.12.wgt.RDat	ANKRD44	2	198000000	198000000	0.1816	rs365342	-2.81	rs6735887	0.13	4.57	1.918	341	3	lasso	0.105402	4.01e-05	2.05247	0.040124	1	0.537717
Lung	/home/control/data/users/william/Cytokine_pneumonia_lung_function/TWAS/TWAS_weights//Lung/Lung.ENSG00000132386.6.wgt.RDat	SERPINF1	17	1665253	1680868	0.2454	rs17761734	3.51	rs12103559	0.0232	4.72	0.002	437	6	lasso	0.0798	1.15e-08	-2.05207	0.040163	1	0.537717
Lung	/home/control/data/users/william/Cytokine_pneumonia_lung_function/TWAS/TWAS_weights//Lung/Lung.ENSG00000132024.13.wgt.RDat	CC2D1A	19	14017266	14041692	0.1008	rs10409870	-3.02	rs10405523	0.0284	-5.21	-1.9129	308	3	lasso	0.0668	1.79e-07	2.05176	0.040193	1	0.537717
Lung	/home/control/data/users/william/Cytokine_pneumonia_lung_function/TWAS/TWAS_weights//Lung/Lung.ENSG00000166451.9.wgt.RDat	CENPN	16	81040103	81066719	0.1279	rs16954124	3.08	rs9925780	0.032225	5.34	-1.658	677	677	blup	0.05618	1.67e-06	-2.0514	0.0402	1	0.537717
Lung	/home/control/data/users/william/Cytokine_pneumonia_lung_function/TWAS/TWAS_weights//Lung/Lung.ENSG00000198363.11.wgt.RDat	ASPH	8	62400000	62600000	0.0702	rs7012553	-2.54	rs7003213	0.003831	-3.99	1.286	457	5	lasso	0.0131	0.0143	-2.05164	0.0402	1	0.537717
Lung	/home/control/data/users/william/Cytokine_pneumonia_lung_function/TWAS/TWAS_weights//Lung/Lung.ENSG00000177669.3.wgt.RDat	MBOAT4	8	30000000	30000000	0.0954	rs10089684	-3.04	rs1355412	0.029832	4.56	-1.898	374	374	blup	0.021018	0.00261	-2.05129	0.04024	1	0.537717
Whole_Blood	/home/control/data/users/william/Cytokine_pneumonia_lung_function/TWAS/TWAS_weights//Whole_Blood/Whole_Blood.ENSG00000149577.11.wgt.RDat	SIDT2	11	117000000	117000000	0.3643	rs621188	2.74	rs1060211	0.271	-10.05	2.091	543	6	lasso	0.2563	1.44e-25	-2.05087	0.04028	1	0.537717
Whole_Blood	/home/control/data/users/william/Cytokine_pneumonia_lung_function/TWAS/TWAS_weights//Whole_Blood/Whole_Blood.ENSG00000243156.3.wgt.RDat	MICAL3	22	18270415	18507325	0.1054	rs2072555	-2.74	rs9605481	-0.001156	-3.22	-0.646	439	439	blup	0.006745	0.0625	2.05016	0.04035	1	0.537717
Lung	/home/control/data/users/william/Cytokine_pneumonia_lung_function/TWAS/TWAS_weights//Lung/Lung.ENSG00000125885.9.wgt.RDat	MCM8	20	5931298	5975852	0.49	rs6053878	3.26	rs454422	0.198	-8.96	-1.345	604	51	enet	0.286757	5.99e-30	2.04961	0.0404	1	0.537717
Lung	/home/control/data/users/william/Cytokine_pneumonia_lung_function/TWAS/TWAS_weights//Lung/Lung.ENSG00000228340.1.wgt.RDat	RP5-1043L13.1	20	58662895	59102516	0.2114	rs13040125	-3.11	rs2025050	0.0812	-6.67	2.617	602	6	lasso	0.129789	2.27e-13	-2.04939	0.0404	1	0.537717
Whole_Blood	/home/control/data/users/william/Cytokine_pneumonia_lung_function/TWAS/TWAS_weights//Whole_Blood/Whole_Blood.ENSG00000168237.13.wgt.RDat	GLYCTK	3	52300000	52300000	0.1413	rs1133415	-3.04	rs9311474	0.145704	7.73	2.266	340	7	lasso	0.133976	2.49e-13	2.04951	0.04041	1	0.537717
Whole_Blood	/home/control/data/users/william/Cytokine_pneumonia_lung_function/TWAS/TWAS_weights//Whole_Blood/Whole_Blood.ENSG00000069275.12.wgt.RDat	NUCKS1	1	206000000	206000000	0.1194	rs10793741	3.9	rs708723	0.0273	4.15	2.205	408	408	blup	0.04452	2.67e-05	2.04937	0.040426	1	0.537717
Spleen	/home/control/data/users/william/Cytokine_pneumonia_lung_function/TWAS/TWAS_weights/GTEx.Spleen.P01/Spleen/Spleen.ENSG00000105329.5.wgt.RDat	TGFB1	19	41807610	41859816	0.1601	rs8102683	-3.23	rs12978323	0.0473	3.82	0.536	377	377	blup	0.03186	0.0179	2.04915	0.04045	1	0.537717
Spleen	/home/control/data/users/william/Cytokine_pneumonia_lung_function/TWAS/TWAS_weights/GTEx.Spleen.P01/Spleen/Spleen.ENSG00000170448.7.wgt.RDat	NFXL1	4	47800000	47900000	0.248	rs392187	-2.84	rs8180146	0.151165	5.08	2.822	412	22	enet	0.105386	4.02e-05	2.0482	0.04054	1	0.538495
Whole_Blood	/home/control/data/users/william/Cytokine_pneumonia_lung_function/TWAS/TWAS_weights//Whole_Blood/Whole_Blood.ENSG00000126215.9.wgt.RDat	XRCC3	14	104000000	104000000	0.1828	rs3212028	4.45	rs4906356	0.16677	8.12	2.102	347	3	lasso	0.157	1.72e-15	2.04718	0.04064	1	0.539404
Whole_Blood	/home/control/data/users/william/Cytokine_pneumonia_lung_function/TWAS/TWAS_weights//Whole_Blood/Whole_Blood.ENSG00000063761.11.wgt.RDat	ADCK1	14	78300000	78400000	0.51	rs10132900	-3.63	rs17753249	0.358678	11.53	-1.928	615	10	lasso	0.356	4.01e-37	-2.04648	0.04071	1	0.539614
Spleen	/home/control/data/users/william/Cytokine_pneumonia_lung_function/TWAS/TWAS_weights/GTEx.Spleen.P01/Spleen/Spleen.ENSG00000117748.5.wgt.RDat	RPA2	1	28200000	28200000	0.1188	rs10494394	-3.28	rs6564	0.00451	3.85	1.388	256	256	blup	0.02893	0.0229	2.04638	0.040719	1	0.539614
Whole_Blood	/home/control/data/users/william/Cytokine_pneumonia_lung_function/TWAS/TWAS_weights//Whole_Blood/Whole_Blood.ENSG00000169032.5.wgt.RDat	MAP2K1	15	66700000	66800000	0.1669	rs12916494	2.89	rs4489951	0.027082	-4.85	2.655	520	520	blup	0.04954	9.71e-06	-2.04593	0.0408	1	0.539802
Lung	/home/control/data/users/william/Cytokine_pneumonia_lung_function/TWAS/TWAS_weights//Lung/Lung.ENSG00000224272.2.wgt.RDat	AC114730.3	2	243000000	243000000	0.4331	rs35320439	-2.9	rs3749155	0.208	9.07	-2.028	192	8	lasso	0.215118	5.44e-22	-2.04537	0.040818	1	0.539802
Lung	/home/control/data/users/william/Cytokine_pneumonia_lung_function/TWAS/TWAS_weights//Lung/Lung.ENSG00000183765.16.wgt.RDat	CHEK2	22	29083731	29138410	0.1097	rs5762730	2.59	rs16986398	0.000774	-3.36	-1.578	306	306	blup	0.02904	0.000483	2.04528	0.040828	1	0.539802
Spleen	/home/control/data/users/william/Cytokine_pneumonia_lung_function/TWAS/TWAS_weights/GTEx.Spleen.P01/Spleen/Spleen.ENSG00000187260.11.wgt.RDat	WDR86	7	151000000	151000000	0.321	rs3800791	-4.09	rs3815332	0.212	-5.78	-1.228	524	27	enet	0.19738	1.3e-08	2.04419	0.040935	1	0.540798
Lung	/home/control/data/users/william/Cytokine_pneumonia_lung_function/TWAS/TWAS_weights//Lung/Lung.ENSG00000188662.5.wgt.RDat	HILS1	17	48248789	48258539	0.2916	rs4793661	3.24	rs2412299	0.187	8.62	2.063	453	6	lasso	0.181	1.87e-18	2.04295	0.041058	1	0.542004
Whole_Blood	/home/control/data/users/william/Cytokine_pneumonia_lung_function/TWAS/TWAS_weights//Whole_Blood/Whole_Blood.ENSG00000178184.11.wgt.RDat	PARD6G	18	77915115	78005429	0.2282	rs11081572	2.64	rs9967507	0.101	-6.68	1.01	194	194	blup	0.11984	5.09e-12	-2.0401	0.04134	1	0.545305
Lung	/home/control/data/users/william/Cytokine_pneumonia_lung_function/TWAS/TWAS_weights//Lung/Lung.ENSG00000162763.3.wgt.RDat	LRRC52	1	166000000	166000000	0.0976	rs1316805	2.48	rs7539622	0.0816	6.08	-2.196	630	3	lasso	0.0774	1.9e-08	-2.03982	0.0414	1	0.545675
Lung	/home/control/data/users/william/Cytokine_pneumonia_lung_function/TWAS/TWAS_weights//Lung/Lung.ENSG00000114544.11.wgt.RDat	SLC41A3	3	126000000	126000000	0.4092	rs6809287	2.7	rs1112001	0.281	10.76	1.937	456	17	enet	0.34865	1.76e-37	2.03893	0.04146	1	0.546045
Whole_Blood	/home/control/data/users/william/Cytokine_pneumonia_lung_function/TWAS/TWAS_weights//Whole_Blood/Whole_Blood.ENSG00000227028.2.wgt.RDat	SLC8A1-AS1	2	40000000	40500000	0.068	rs417591	2.67	rs449383	0.0345	4.39	1.803	504	2	lasso	0.027841	0.000768	2.03812	0.0415	1	0.54615
Lung	/home/control/data/users/william/Cytokine_pneumonia_lung_function/TWAS/TWAS_weights//Lung/Lung.ENSG00000075420.8.wgt.RDat	FNDC3B	3	172000000	172000000	0.1183	rs360418	-2.9	rs4261905	0.00835	4.64	2.0377	460	3	lasso	0.04106	3.93e-05	2.03807	0.04154	1	0.546204
Spleen	/home/control/data/users/william/Cytokine_pneumonia_lung_function/TWAS/TWAS_weights/GTEx.Spleen.P01/Spleen/Spleen.ENSG00000198892.6.wgt.RDat	SHISA4	1	202000000	202000000	0.3824	rs1032524	-3.43	rs4494199	0.114	4.79	-2.804	507	11	enet	0.13298	3.87e-06	-2.03767	0.041583	1	0.546204
Whole_Blood	/home/control/data/users/william/Cytokine_pneumonia_lung_function/TWAS/TWAS_weights//Whole_Blood/Whole_Blood.ENSG00000142188.12.wgt.RDat	TMEM50B	21	34804792	34852318	0.1987	rs2012075	-4.5	rs2834220	0.1847	-8.66	-2.045	460	5	lasso	0.18663	2.2e-18	2.03709	0.0416	1	0.546204
Lung	/home/control/data/users/william/Cytokine_pneumonia_lung_function/TWAS/TWAS_weights//Lung/Lung.ENSG00000108272.9.wgt.RDat	DHRS11	17	34948228	34957235	0.1192	rs9897327	-3.15	rs12150665	0.128	-7.24	-1.996	310	2	lasso	0.115	5.32e-12	2.03673	0.041677	1	0.546363
Whole_Blood	/home/control/data/users/william/Cytokine_pneumonia_lung_function/TWAS/TWAS_weights//Whole_Blood/Whole_Blood.ENSG00000134285.6.wgt.RDat	FKBP11	12	49300000	49300000	0.0997	rs7311091	-3.67	rs2926806	0.019997	3.86	-2.846	334	20	enet	0.00599	0.074	-2.0359	0.04176	1	0.546363
Lung	/home/control/data/users/william/Cytokine_pneumonia_lung_function/TWAS/TWAS_weights//Lung/Lung.ENSG00000271959.1.wgt.RDat	CTD-3064M3.7	8	142000000	142000000	0.187	rs1467073	3.78	rs1137665	0.117269	6.96	-1.952	472	4	lasso	0.097579	2.59e-10	-2.03556	0.04179	1	0.546363
Whole_Blood	/home/control/data/users/william/Cytokine_pneumonia_lung_function/TWAS/TWAS_weights//Whole_Blood/Whole_Blood.ENSG00000243323.1.wgt.RDat	PTPRVP	1	202000000	202000000	0.2575	rs1032524	-3.43	rs3935008	0.0844	-5.9	0.081	397	397	blup	0.083636	9.6e-09	2.03558	0.041793	1	0.546363
Spleen	/home/control/data/users/william/Cytokine_pneumonia_lung_function/TWAS/TWAS_weights/GTEx.Spleen.P01/Spleen/Spleen.ENSG00000174529.6.wgt.RDat	TMEM81	1	205000000	205000000	0.3192	rs734773	3.64	rs7515178	0.0639	-4.49	0.785	610	610	blup	0.08234	0.000274	-2.03539	0.041812	1	0.546363
Lung	/home/control/data/users/william/Cytokine_pneumonia_lung_function/TWAS/TWAS_weights//Lung/Lung.ENSG00000272459.1.wgt.RDat	RP11-1277A3.3	5	177000000	177000000	0.118	rs2306760	2.77	rs2630758	0.075763	-5.83	1.964	241	2	lasso	0.05996	7.58e-07	-2.03509	0.04184	1	0.546363
Spleen	/home/control/data/users/william/Cytokine_pneumonia_lung_function/TWAS/TWAS_weights/GTEx.Spleen.P01/Spleen/Spleen.ENSG00000068781.16.wgt.RDat	STON1-GTF2A1L	2	48800000	49000000	0.4362	rs11682325	3.73	rs2140551	0.306	-6.71	-0.084	506	18	enet	0.30087	5.54e-13	2.03498	0.041853	1	0.546363
Whole_Blood	/home/control/data/users/william/Cytokine_pneumonia_lung_function/TWAS/TWAS_weights//Whole_Blood/Whole_Blood.ENSG00000256448.1.wgt.RDat	RP11-809N8.4	11	73100000	73100000	0.1035	rs10898949	-3.1	rs17851510	0.0701	6.02	2.278	314	4	lasso	0.08021	1.94e-08	2.03483	0.041868	1	0.546363
Lung	/home/control/data/users/william/Cytokine_pneumonia_lung_function/TWAS/TWAS_weights//Lung/Lung.ENSG00000106683.10.wgt.RDat	LIMK1	7	73500000	73500000	0.1532	rs2267815	2.72	rs2269082	0.102305	-6.51	1.775	317	6	lasso	0.10937	2.02e-11	-2.03367	0.041985	1	0.547249
Spleen	/home/control/data/users/william/Cytokine_pneumonia_lung_function/TWAS/TWAS_weights/GTEx.Spleen.P01/Spleen/Spleen.ENSG00000235560.3.wgt.RDat	AC002310.12	16	30546669	30548465	0.2766	rs8050463	-3.29	rs6565191	0.100356	4	1.897	181	4	lasso	0.09659	8.39e-05	2.03317	0.042	1	0.547249
Whole_Blood	/home/control/data/users/william/Cytokine_pneumonia_lung_function/TWAS/TWAS_weights//Whole_Blood/Whole_Blood.ENSG00000239736.2.wgt.RDat	CEACAMP3	19	42106090	42112339	0.6639	rs12985771	2.49	rs2302188	0.406184	12.25	1.698	306	15	lasso	0.489659	1.24e-55	2.03217	0.0421	1	0.547324
Spleen	/home/control/data/users/william/Cytokine_pneumonia_lung_function/TWAS/TWAS_weights/GTEx.Spleen.P01/Spleen/Spleen.ENSG00000272782.1.wgt.RDat	RP4-607J23.2	7	97900000	97900000	0.5803	rs1180774	2.98	rs10953259	0.338	-7.52	-1.576	344	9	lasso	0.45837	5.38e-21	2.03211	0.042142	1	0.547324
Whole_Blood	/home/control/data/users/william/Cytokine_pneumonia_lung_function/TWAS/TWAS_weights//Whole_Blood/Whole_Blood.ENSG00000173517.6.wgt.RDat	PEAK1	15	77400000	77700000	0.0827	rs2292415	-3.25	rs7119	0.06907	5.24	2.108	326	2	lasso	0.06408	5.16e-07	2.03113	0.0422	1	0.547324
Whole_Blood	/home/control/data/users/william/Cytokine_pneumonia_lung_function/TWAS/TWAS_weights//Whole_Blood/Whole_Blood.ENSG00000247828.3.wgt.RDat	TMEM161B-AS1	5	87600000	87700000	0.1224	rs10044618	3.26	rs4916899	0.042902	5.54	1.828	274	6	lasso	0.06357	5.72e-07	2.0315	0.0422	1	0.547324
Lung	/home/control/data/users/william/Cytokine_pneumonia_lung_function/TWAS/TWAS_weights//Lung/Lung.ENSG00000260872.1.wgt.RDat	RP11-680G24.5	16	15111963	15114345	0.1809	rs35935863	2.17	rs873781	0.023357	-4.27	-2.049	114	8	lasso	0.02799	0.000602	2.032	0.0422	1	0.547324
Lung	/home/control/data/users/william/Cytokine_pneumonia_lung_function/TWAS/TWAS_weights//Lung/Lung.ENSG00000243064.4.wgt.RDat	ABCC13	21	15608527	15735075	0.3652	rs116136	4.3	rs2822520	0.208286	9.14	1.682	464	7	lasso	0.23815	1.81e-24	2.032	0.0422	1	0.547324
Lung	/home/control/data/users/william/Cytokine_pneumonia_lung_function/TWAS/TWAS_weights//Lung/Lung.ENSG00000149231.7.wgt.RDat	CCDC82	11	96100000	96100000	0.6191	rs483431	2.5	rs11021568	0.593	15.05	-2.031	474	3	lasso	0.591229	4.89e-76	-2.03125	0.04223	1	0.547324
Lung	/home/control/data/users/william/Cytokine_pneumonia_lung_function/TWAS/TWAS_weights//Lung/Lung.ENSG00000266714.2.wgt.RDat	MYO15B	17	73584139	73622924	0.4024	rs11656113	-3.08	rs820256	0.0558	6.43	0.0627	349	7	lasso	0.183	1.17e-18	2.0289	0.042469	1	0.550004
Lung	/home/control/data/users/william/Cytokine_pneumonia_lung_function/TWAS/TWAS_weights//Lung/Lung.ENSG00000128789.16.wgt.RDat	PSMG2	18	12665064	12725739	0.0684	rs12607710	-4	rs1864532	0.033245	4.71	-1.713	372	3	lasso	0.028374	0.000555	-2.0283	0.04253	1	0.550348
Lung	/home/control/data/users/william/Cytokine_pneumonia_lung_function/TWAS/TWAS_weights//Lung/Lung.ENSG00000165629.15.wgt.RDat	ATP5C1	10	7830000	7850000	0.1391	rs17466705	3.68	rs1244418	0.0164	-4.84	1.977	616	8	lasso	0.051701	4.26e-06	-2.02802	0.04256	1	0.550348
Lung	/home/control/data/users/william/Cytokine_pneumonia_lung_function/TWAS/TWAS_weights//Lung/Lung.ENSG00000159023.14.wgt.RDat	EPB41	1	29200000	29400000	0.0981	rs12749204	2.81	rs551807	0.0294	-4.13	-1.516	320	320	blup	0.0464	1.29e-05	2.02757	0.0426	1	0.550449
Whole_Blood	/home/control/data/users/william/Cytokine_pneumonia_lung_function/TWAS/TWAS_weights//Whole_Blood/Whole_Blood.ENSG00000083937.4.wgt.RDat	CHMP2B	3	87300000	87300000	0.1252	rs7637935	-3.13	rs1488360	0.084407	5.88	-2.027	339	1	lasso	0.071366	1.18e-07	-2.027	0.04266	1	0.550492
Lung	/home/control/data/users/william/Cytokine_pneumonia_lung_function/TWAS/TWAS_weights//Lung/Lung.ENSG00000133574.5.wgt.RDat	GIMAP4	7	150000000	150000000	0.0615	rs3735168	-3.09	rs6464078	0.023696	4.22	1.741	437	437	blup	0.01892	0.00409	2.02671	0.042692	1	0.550492
Whole_Blood	/home/control/data/users/william/Cytokine_pneumonia_lung_function/TWAS/TWAS_weights//Whole_Blood/Whole_Blood.ENSG00000180279.5.wgt.RDat	CTD-2568A17.5	19	51320937	51322134	0.1327	rs10414900	2.87	rs11673306	0.073463	5.33	-2.027	535	1	lasso	0.066336	3.27e-07	-2.027	0.0427	1	0.550492
Lung	/home/control/data/users/william/Cytokine_pneumonia_lung_function/TWAS/TWAS_weights//Lung/Lung.ENSG00000238042.1.wgt.RDat	RP11-815M8.1	1	222000000	222000000	0.2915	rs7525746	2.76	rs6687758	0.251	9.89	2.225	452	3	lasso	0.248	1.5e-25	2.02591	0.0428	1	0.551365
Spleen	/home/control/data/users/william/Cytokine_pneumonia_lung_function/TWAS/TWAS_weights/GTEx.Spleen.P01/Spleen/Spleen.ENSG00000006453.9.wgt.RDat	BAIAP2L1	7	97900000	98000000	0.1566	rs1180774	2.98	rs6963210	0.000785	-3.4	1.487	329	329	blup	0.07335	0.000577	-2.0253	0.042836	1	0.551413
Whole_Blood	/home/control/data/users/william/Cytokine_pneumonia_lung_function/TWAS/TWAS_weights//Whole_Blood/Whole_Blood.ENSG00000206560.6.wgt.RDat	ANKRD28	3	15700000	15900000	0.1704	rs12497859	2.62	rs11128758	0.048621	6.05	1.208	461	461	blup	0.071141	1.23e-07	2.02438	0.04293	1	0.551932
Lung	/home/control/data/users/william/Cytokine_pneumonia_lung_function/TWAS/TWAS_weights//Lung/Lung.ENSG00000131979.14.wgt.RDat	GCH1	14	55300000	55400000	0.2214	rs12880192	3.48	rs17128077	0.0788	-5.91	1.992	396	14	enet	0.11741	3.48e-12	-2.0243	0.042941	1	0.551932
Whole_Blood	/home/control/data/users/william/Cytokine_pneumonia_lung_function/TWAS/TWAS_weights//Whole_Blood/Whole_Blood.ENSG00000173825.6.wgt.RDat	TIGD3	11	65100000	65100000	0.0664	rs12801636	-2.77	rs2904980	-0.00265	3.8	-1.075	344	344	blup	0.00711	0.0576	-2.02365	0.043006	1	0.552352
Spleen	/home/control/data/users/william/Cytokine_pneumonia_lung_function/TWAS/TWAS_weights/GTEx.Spleen.P01/Spleen/Spleen.ENSG00000081853.13.wgt.RDat	PCDHGA2	5	141000000	141000000	0.251	rs1002519	2.69	rs6861047	0.141	-5.56	2.353	492	5	lasso	0.15697	4.84e-07	-2.0226	0.04312	1	0.553036
Lung	/home/control/data/users/william/Cytokine_pneumonia_lung_function/TWAS/TWAS_weights//Lung/Lung.ENSG00000118432.11.wgt.RDat	CNR1	6	88800000	88900000	0.1135	rs4707385	-3.35	rs9344820	0.0488	4.98	1.918	493	2	lasso	0.0214	0.00241	2.02251	0.043124	1	0.553036
Lung	/home/control/data/users/william/Cytokine_pneumonia_lung_function/TWAS/TWAS_weights//Lung/Lung.ENSG00000105618.9.wgt.RDat	PRPF31	19	54619056	54635140	0.1639	rs4806499	-3.9	rs1050527	0.0271	-4.3	-1.396	447	4	lasso	0.0253	0.00106	2.02146	0.043232	1	0.554005
Whole_Blood	/home/control/data/users/william/Cytokine_pneumonia_lung_function/TWAS/TWAS_weights//Whole_Blood/Whole_Blood.ENSG00000237609.1.wgt.RDat	AF064858.10	21	40400461	40401053	0.1133	rs2836638	-3.84	rs2836876	0.050126	-4.56	-0.81	621	12	enet	0.04589	2.02e-05	2.02093	0.0433	1	0.554461
Spleen	/home/control/data/users/william/Cytokine_pneumonia_lung_function/TWAS/TWAS_weights/GTEx.Spleen.P01/Spleen/Spleen.ENSG00000143466.9.wgt.RDat	IKBKE	1	207000000	207000000	0.1953	rs6669284	3.96	rs1953090	-0.00277	-3.34	-2.057	340	340	blup	0.06247	0.00142	2.01854	0.043535	1	0.557052
Spleen	/home/control/data/users/william/Cytokine_pneumonia_lung_function/TWAS/TWAS_weights/GTEx.Spleen.P01/Spleen/Spleen.ENSG00000113658.12.wgt.RDat	SMAD5	5	135000000	136000000	0.1962	rs6596299	-3.67	rs7732110	0.155	5.19	2.131	455	8	lasso	0.13235	4.08e-06	2.0179	0.0436	1	0.557466
Whole_Blood	/home/control/data/users/william/Cytokine_pneumonia_lung_function/TWAS/TWAS_weights//Whole_Blood/Whole_Blood.ENSG00000149231.7.wgt.RDat	CCDC82	11	96100000	96100000	0.1061	rs483431	2.5	rs11021568	0.111	6.48	-2.031	474	2	lasso	0.10659	8.26e-11	-2.01712	0.043683	1	0.55811
Whole_Blood	/home/control/data/users/william/Cytokine_pneumonia_lung_function/TWAS/TWAS_weights//Whole_Blood/Whole_Blood.ENSG00000179750.11.wgt.RDat	APOBEC3B	22	39378352	39388809	0.7166	rs2413583	3.04	rs4365560	0.330385	11.06	-2.017	389	10	lasso	0.338079	6.96e-35	-2.0164	0.04376	1	0.558394
Whole_Blood	/home/control/data/users/william/Cytokine_pneumonia_lung_function/TWAS/TWAS_weights//Whole_Blood/Whole_Blood.ENSG00000182871.10.wgt.RDat	COL18A1	21	46825052	46933634	0.6364	rs4819095	-3.01	rs2236472	0.446398	-12.95	-2.141	480	11	lasso	0.48734	2.85e-55	2.01579	0.0438	1	0.558394
Lung	/home/control/data/users/william/Cytokine_pneumonia_lung_function/TWAS/TWAS_weights//Lung/Lung.ENSG00000119537.11.wgt.RDat	KDSR	18	60994959	61034560	0.3452	rs4987828	-2.97	rs9946122	0.064297	5.87	1.853	510	37	enet	0.17192	1.6e-17	2.0158	0.04382	1	0.558394
Spleen	/home/control/data/users/william/Cytokine_pneumonia_lung_function/TWAS/TWAS_weights/GTEx.Spleen.P01/Spleen/Spleen.ENSG00000006607.9.wgt.RDat	FARP2	2	242000000	242000000	0.2637	rs35320439	-2.9	rs1677	0.216	-5.93	-1.456	373	13	enet	0.205756	6.04e-09	2.01565	0.043836	1	0.558394
Whole_Blood	/home/control/data/users/william/Cytokine_pneumonia_lung_function/TWAS/TWAS_weights//Whole_Blood/Whole_Blood.ENSG00000134825.9.wgt.RDat	TMEM258	11	61500000	61600000	0.0882	rs4246215	-2.8	rs968567	0.0411	5.08	-1.231	416	3	lasso	0.05237	5.48e-06	-2.01492	0.043913	1	0.55854
Whole_Blood	/home/control/data/users/william/Cytokine_pneumonia_lung_function/TWAS/TWAS_weights//Whole_Blood/Whole_Blood.ENSG00000138942.11.wgt.RDat	RNF185	22	31556168	31603005	0.1475	rs12485048	3.67	rs5753609	0.153855	7.8	-2.048	364	4	lasso	0.154395	2.96e-15	-2.01448	0.04396	1	0.55854
Lung	/home/control/data/users/william/Cytokine_pneumonia_lung_function/TWAS/TWAS_weights//Lung/Lung.ENSG00000112164.5.wgt.RDat	GLP1R	6	39000000	39100000	0.2976	rs6458068	3.12	rs2268640	0.057	5.42	1.57	636	8	lasso	0.08526	3.62e-09	2.01411	0.043998	1	0.55854
Lung	/home/control/data/users/william/Cytokine_pneumonia_lung_function/TWAS/TWAS_weights//Lung/Lung.ENSG00000185864.12.wgt.RDat	NPIPB4	16	21845890	21877629	0.2338	rs6497575	-3.42	rs8054407	0.002296	4.2	-1.818	150	150	blup	0.06179	5.16e-07	-2.0144	0.044	1	0.55854
Whole_Blood	/home/control/data/users/william/Cytokine_pneumonia_lung_function/TWAS/TWAS_weights//Whole_Blood/Whole_Blood.ENSG00000266930.2.wgt.RDat	CTD-2085J24.4	19	33366831	33369327	0.1133	rs11084724	3.39	rs11084681	0.013569	4.36	-2.033	423	423	blup	0.031269	0.000384	-2.01297	0.0441	1	0.55854
Whole_Blood	/home/control/data/users/william/Cytokine_pneumonia_lung_function/TWAS/TWAS_weights//Whole_Blood/Whole_Blood.ENSG00000134324.7.wgt.RDat	LPIN1	2	11800000	12000000	0.3372	rs10203916	-3.85	rs3795974	0.234	-9.5	-1.923	511	3	lasso	0.231893	5.58e-23	2.0128	0.0441	1	0.55854
Spleen	/home/control/data/users/william/Cytokine_pneumonia_lung_function/TWAS/TWAS_weights/GTEx.Spleen.P01/Spleen/Spleen.ENSG00000197563.5.wgt.RDat	PIGN	18	59710800	59854351	0.306	rs8095109	-2.52	rs17645206	0.04031	4.68	1.66	511	9	lasso	0.119871	1.18e-05	2.01309	0.0441	1	0.55854
Spleen	/home/control/data/users/william/Cytokine_pneumonia_lung_function/TWAS/TWAS_weights/GTEx.Spleen.P01/Spleen/Spleen.ENSG00000176390.10.wgt.RDat	CRLF3	17	29096406	29151794	0.189	rs12449302	2.51	rs1061342	0.074694	-4.78	1.46	277	277	blup	0.106	3.92e-05	-2.01306	0.044109	1	0.55854
Whole_Blood	/home/control/data/users/william/Cytokine_pneumonia_lung_function/TWAS/TWAS_weights//Whole_Blood/Whole_Blood.ENSG00000236263.1.wgt.RDat	RP11-263K19.6	1	155000000	155000000	0.1327	rs12748814	3.15	rs2990245	0.0338	-4.72	-1.569	336	12	enet	0.040308	6.22e-05	2.01257	0.04416	1	0.558771
Lung	/home/control/data/users/william/Cytokine_pneumonia_lung_function/TWAS/TWAS_weights//Lung/Lung.ENSG00000260468.1.wgt.RDat	RP11-27M24.3	16	10608699	10622059	0.1523	rs12443943	-3.72	rs7195563	0.076502	6.09	1.872	589	7	lasso	0.07443	3.61e-08	2.0121	0.0442	1	0.558863
Spleen	/home/control/data/users/william/Cytokine_pneumonia_lung_function/TWAS/TWAS_weights/GTEx.Spleen.P01/Spleen/Spleen.ENSG00000233296.1.wgt.RDat	AC092159.2	2	677000	697000	0.4205	rs10209543	-3.04	rs3187671	0.121	5.12	1.637	494	7	lasso	0.21361	2.92e-09	2.01139	0.044284	1	0.559432
Lung	/home/control/data/users/william/Cytokine_pneumonia_lung_function/TWAS/TWAS_weights//Lung/Lung.ENSG00000113658.12.wgt.RDat	SMAD5	5	135000000	136000000	0.1199	rs6596299	-3.67	rs6596287	0.11976	7.11	2.169	455	6	lasso	0.112	1.14e-11	2.01067	0.04436	1	0.559432
Lung	/home/control/data/users/william/Cytokine_pneumonia_lung_function/TWAS/TWAS_weights//Lung/Lung.ENSG00000150510.11.wgt.RDat	FAM124A	13	51800000	51900000	0.245	rs11841145	-2.63	rs4941693	0.133196	-7.33	1.992	453	8	lasso	0.128786	2.84e-13	-2.01042	0.04439	1	0.559432
Spleen	/home/control/data/users/william/Cytokine_pneumonia_lung_function/TWAS/TWAS_weights/GTEx.Spleen.P01/Spleen/Spleen.ENSG00000130024.10.wgt.RDat	PHF10	6	170000000	170000000	0.1509	rs12192239	3.58	rs4716369	0.025595	3.98	-2.107	489	2	lasso	0.02002	0.049	-2.0098	0.044449	1	0.559432
Lung	/home/control/data/users/william/Cytokine_pneumonia_lung_function/TWAS/TWAS_weights//Lung/Lung.ENSG00000149577.11.wgt.RDat	SIDT2	11	117000000	117000000	0.2695	rs621188	2.74	rs1060211	0.204	-9.01	2.091	543	5	lasso	0.18933	2.69e-19	-2.00974	0.04446	1	0.559432
Whole_Blood	/home/control/data/users/william/Cytokine_pneumonia_lung_function/TWAS/TWAS_weights//Whole_Blood/Whole_Blood.ENSG00000251000.1.wgt.RDat	AC008592.3	5	95200000	95200000	0.2351	rs2161313	3.38	rs6556886	0.138913	7.67	1.863	391	4	lasso	0.15061	6.78e-15	2.0093	0.0445	1	0.559432
Whole_Blood	/home/control/data/users/william/Cytokine_pneumonia_lung_function/TWAS/TWAS_weights//Whole_Blood/Whole_Blood.ENSG00000185591.5.wgt.RDat	SP1	12	53800000	53800000	0.1052	rs11574529	3.58	rs11170516	0.070294	5.44	-1.744	405	3	lasso	0.07418	6.63e-08	-2.00919	0.04452	1	0.559432
Whole_Blood	/home/control/data/users/william/Cytokine_pneumonia_lung_function/TWAS/TWAS_weights//Whole_Blood/Whole_Blood.ENSG00000135218.13.wgt.RDat	CD36	7	80000000	80300000	0.0782	rs4731861	3.05	rs3211958	0.000257	-3.8	-0.317	441	441	blup	0.009937	0.0311	2.00868	0.04457	1	0.559432
Whole_Blood	/home/control/data/users/william/Cytokine_pneumonia_lung_function/TWAS/TWAS_weights//Whole_Blood/Whole_Blood.ENSG00000198265.7.wgt.RDat	HELZ	17	65066554	65242105	0.1178	rs2949950	-3.36	rs16960615	-0.00175	3.3	1.92	451	47	enet	0.010253	0.0291	2.00822	0.04462	1	0.559432
Spleen	/home/control/data/users/william/Cytokine_pneumonia_lung_function/TWAS/TWAS_weights/GTEx.Spleen.P01/Spleen/Spleen.ENSG00000145782.8.wgt.RDat	ATG12	5	115000000	115000000	0.269	rs12187953	-2.53	rs26538	0.0134	4.21	1.493	534	13	enet	0.03837	0.0104	2.0072	0.04473	1	0.559432
Spleen	/home/control/data/users/william/Cytokine_pneumonia_lung_function/TWAS/TWAS_weights/GTEx.Spleen.P01/Spleen/Spleen.ENSG00000273203.1.wgt.RDat	AC006946.16	22	17548711	17551565	0.4489	rs2845379	3.2	rs5994129	0.154673	4.82	-0.472	495	34	enet	0.133	3.88e-06	-2.0064	0.044809	1	0.559432
Lung	/home/control/data/users/william/Cytokine_pneumonia_lung_function/TWAS/TWAS_weights//Lung/Lung.ENSG00000100804.14.wgt.RDat	PSMB5	14	23500000	23500000	0.1434	rs5027249	-3.46	rs11543947	0.0411	-5.07	-1.58	536	17	enet	0.10698	3.39e-11	2.0062	0.044831	1	0.559432
Lung	/home/control/data/users/william/Cytokine_pneumonia_lung_function/TWAS/TWAS_weights//Lung/Lung.ENSG00000183748.4.wgt.RDat	MRC1L1	10	17900000	18000000	0.5373	rs10508554	-3.17	rs532813	0.34	-11.46	2.587	349	24	enet	0.364801	1.46e-39	-2.00616	0.04484	1	0.559432
Lung	/home/control/data/users/william/Cytokine_pneumonia_lung_function/TWAS/TWAS_weights//Lung/Lung.ENSG00000100596.2.wgt.RDat	SPTLC2	14	78000000	78100000	0.1279	rs10132900	-3.63	rs17105886	0.0468	4.5	-0.498	615	12	enet	0.03401	0.000171	-2.0061	0.044845	1	0.559432
Lung	/home/control/data/users/william/Cytokine_pneumonia_lung_function/TWAS/TWAS_weights//Lung/Lung.ENSG00000134317.13.wgt.RDat	GRHL1	2	10100000	10100000	0.2408	rs871820	3.89	rs1052835	0.0385	-5.88	-1.813	541	541	blup	0.077657	1.82e-08	2.00591	0.044866	1	0.559432
Whole_Blood	/home/control/data/users/william/Cytokine_pneumonia_lung_function/TWAS/TWAS_weights//Whole_Blood/Whole_Blood.ENSG00000182247.5.wgt.RDat	UBE2E2	3	23200000	23600000	0.0947	rs11928456	2.86	rs7640308	0.042997	4.9	-2.338	373	5	lasso	0.045546	2.17e-05	-2.0059	0.04487	1	0.559432
Lung	/home/control/data/users/william/Cytokine_pneumonia_lung_function/TWAS/TWAS_weights//Lung/Lung.ENSG00000260581.1.wgt.RDat	CTB-113P19.4	5	151000000	151000000	0.5117	rs9324717	2.91	rs2304052	0.257384	9.96	1.904	573	20	enet	0.28494	9.74e-30	2.00585	0.04487	1	0.559432
Whole_Blood	/home/control/data/users/william/Cytokine_pneumonia_lung_function/TWAS/TWAS_weights//Whole_Blood/Whole_Blood.ENSG00000261556.4.wgt.RDat	RP11-296I10.6	16	70253477	70279519	0.299	rs2303792	2.9	rs4985407	0.207912	9.51	2.04	199	22	enet	0.24244	4.35e-24	2.00519	0.0449	1	0.559432
Whole_Blood	/home/control/data/users/william/Cytokine_pneumonia_lung_function/TWAS/TWAS_weights//Whole_Blood/Whole_Blood.ENSG00000175416.8.wgt.RDat	CLTB	5	176000000	176000000	0.1693	rs4868696	-3.07	rs7724125	0.083505	-6.42	-2.17	332	23	enet	0.11138	3.03e-11	2.0057	0.0449	1	0.559432
Lung	/home/control/data/users/william/Cytokine_pneumonia_lung_function/TWAS/TWAS_weights//Lung/Lung.ENSG00000117280.8.wgt.RDat	RAB7L1	1	206000000	206000000	0.335	rs10793741	3.9	rs823144	0.192	-8.71	1.159	402	21	enet	0.235	3.81e-24	-2.00595	0.0449	1	0.559432
Spleen	/home/control/data/users/william/Cytokine_pneumonia_lung_function/TWAS/TWAS_weights/GTEx.Spleen.P01/Spleen/Spleen.ENSG00000205057.3.wgt.RDat	CLLU1OS	12	92800000	92800000	0.692	rs389714	2.61	rs12580153	0.515442	8.76	1.895	488	8	lasso	0.55927	1.94e-27	2.00489	0.04497	1	0.559737
Whole_Blood	/home/control/data/users/william/Cytokine_pneumonia_lung_function/TWAS/TWAS_weights//Whole_Blood/Whole_Blood.ENSG00000272373.1.wgt.RDat	ZNF33B	10	43100000	43100000	0.0847	rs2488279	-3.2	rs7073805	0.024413	4.53	-0.6399	316	316	blup	0.04446	2.7e-05	-2.00474	0.04499	1	0.559737
Whole_Blood	/home/control/data/users/william/Cytokine_pneumonia_lung_function/TWAS/TWAS_weights//Whole_Blood/Whole_Blood.ENSG00000230910.2.wgt.RDat	RP3-525N10.2	6	69300000	69300000	0.3186	rs4708047	-2.78	rs9351734	0.175	-8.2	2.011	434	15	enet	0.19548	2.91e-19	-2.00444	0.045023	1	0.55974
Lung	/home/control/data/users/william/Cytokine_pneumonia_lung_function/TWAS/TWAS_weights//Lung/Lung.ENSG00000272950.1.wgt.RDat	RP11-307C18.1	7	98000000	98000000	0.3582	rs1180774	2.98	rs10953259	0.280326	-10.38	-1.576	347	3	lasso	0.3056	3.59e-32	2.00396	0.045074	1	0.559967
Lung	/home/control/data/users/william/Cytokine_pneumonia_lung_function/TWAS/TWAS_weights//Lung/Lung.ENSG00000108405.3.wgt.RDat	P2RX1	17	3799886	3819794	0.2672	rs923375	-3.16	rs12600392	0.124	-7.02	-2.113	493	10	enet	0.128	3.21e-13	2.00334	0.045141	1	0.560368
Lung	/home/control/data/users/william/Cytokine_pneumonia_lung_function/TWAS/TWAS_weights//Lung/Lung.ENSG00000116194.8.wgt.RDat	ANGPTL1	1	179000000	179000000	0.0611	rs6425507	-2.86	rs7366	0.0356	4.37	-2.115	428	7	enet	0.0397	5.26e-05	-2.00303	0.0452	1	0.560368
Whole_Blood	/home/control/data/users/william/Cytokine_pneumonia_lung_function/TWAS/TWAS_weights//Whole_Blood/Whole_Blood.ENSG00000174194.11.wgt.RDat	AGAP8	10	51200000	51300000	0.7089	rs7910114	2.72	rs10761581	0.328665	11.1	1.852	187	29	enet	0.42792	1.58e-46	2.0021	0.04527	1	0.560368
Lung	/home/control/data/users/william/Cytokine_pneumonia_lung_function/TWAS/TWAS_weights//Lung/Lung.ENSG00000171943.7.wgt.RDat	SRGAP2C	1	121000000	121000000	0.146	rs11249429	2.48	rs6683357	0.192	8.8	2.055	22	8	enet	0.186	6.43e-19	2.00147	0.0453	1	0.560368
Spleen	/home/control/data/users/william/Cytokine_pneumonia_lung_function/TWAS/TWAS_weights/GTEx.Spleen.P01/Spleen/Spleen.ENSG00000268117.1.wgt.RDat	VN1R84P	19	21902603	21902837	0.6828	rs2968084	-2.87	rs6511286	0.0839	6.03	-0.421	298	28	enet	0.44911	1.83e-20	-2.00177	0.04531	1	0.560368
Whole_Blood	/home/control/data/users/william/Cytokine_pneumonia_lung_function/TWAS/TWAS_weights//Whole_Blood/Whole_Blood.ENSG00000143811.12.wgt.RDat	PYCR2	1	226000000	226000000	0.353	rs874583	-3.36	rs10915897	0.039	-5.51	-1.657	376	7	lasso	0.09968	3.49e-10	2.00146	0.045343	1	0.560368
Whole_Blood	/home/control/data/users/william/Cytokine_pneumonia_lung_function/TWAS/TWAS_weights//Whole_Blood/Whole_Blood.ENSG00000091640.3.wgt.RDat	SPAG7	17	4862521	4871167	0.4353	rs2302320	4.37	rs3786044	0.278	10.14	2.047	440	4	lasso	0.276135	9.89e-28	2.00116	0.045375	1	0.560368
Lung	/home/control/data/users/william/Cytokine_pneumonia_lung_function/TWAS/TWAS_weights//Lung/Lung.ENSG00000073578.12.wgt.RDat	SDHA	5	218000	257000	0.2939	rs11747348	2.7	rs4957043	0.007682	-3.88	-1.476	290	17	enet	0.08333	5.46e-09	2.00084	0.04541	1	0.560368
Whole_Blood	/home/control/data/users/william/Cytokine_pneumonia_lung_function/TWAS/TWAS_weights//Whole_Blood/Whole_Blood.ENSG00000120645.7.wgt.RDat	IQSEC3	12	176000	288000	0.5954	rs7955668	3.5	rs881194	0.126286	7.03	-1.271	255	31	enet	0.27655	8.89e-28	-2.00067	0.04543	1	0.560368
Lung	/home/control/data/users/william/Cytokine_pneumonia_lung_function/TWAS/TWAS_weights//Lung/Lung.ENSG00000140718.14.wgt.RDat	FTO	16	53737875	54155853	0.0942	rs12598390	-2.84	rs8053279	0.026644	4.52	-2.011	466	2	lasso	0.01433	0.0109	-1.9999	0.0455	1	0.560368
Lung	/home/control/data/users/william/Cytokine_pneumonia_lung_function/TWAS/TWAS_weights//Lung/Lung.ENSG00000185669.5.wgt.RDat	SNAI3	16	88744090	88748122	0.306	rs3812955	-3.42	rs11076696	0.135815	7.32	-1.596	383	6	lasso	0.16125	1.87e-16	-2.0003	0.0455	1	0.560368
Lung	/home/control/data/users/william/Cytokine_pneumonia_lung_function/TWAS/TWAS_weights//Lung/Lung.ENSG00000198185.7.wgt.RDat	ZNF334	20	45129701	45142198	0.4878	rs6032678	-2.58	rs2745729	0.378	12.25	1.924	558	5	lasso	0.36948	3.56e-40	1.99975	0.0455	1	0.560368
Lung	/home/control/data/users/william/Cytokine_pneumonia_lung_function/TWAS/TWAS_weights//Lung/Lung.ENSG00000186283.9.wgt.RDat	TOR3A	1	179000000	179000000	0.0783	rs6425507	-2.86	rs10798652	0.0408	5.36	-1.547	463	25	enet	0.0607	6.49e-07	-1.99872	0.0456	1	0.561195
Spleen	/home/control/data/users/william/Cytokine_pneumonia_lung_function/TWAS/TWAS_weights/GTEx.Spleen.P01/Spleen/Spleen.ENSG00000189269.8.wgt.RDat	C22orf43	22	23950639	23974508	0.8784	rs2070467	-2.8	rs12170464	0.133627	-6.34	1.926	475	32	enet	0.6183	6.38e-32	-1.9977	0.045751	1	0.562123
Lung	/home/control/data/users/william/Cytokine_pneumonia_lung_function/TWAS/TWAS_weights//Lung/Lung.ENSG00000251008.1.wgt.RDat	ORAOV1P1	4	187000000	187000000	0.2144	rs959622	-2.4	rs6816903	0.0734	-5.45	1.621	587	6	lasso	0.082523	6.49e-09	-1.99674	0.045853	1	0.562123
Lung	/home/control/data/users/william/Cytokine_pneumonia_lung_function/TWAS/TWAS_weights//Lung/Lung.ENSG00000106245.5.wgt.RDat	BUD31	7	99000000	99000000	0.0824	rs3801288	3.35	rs17161783	0.008171	3.68	2.009	309	20	enet	0.01375	0.0124	1.99656	0.045872	1	0.562123
Spleen	/home/control/data/users/william/Cytokine_pneumonia_lung_function/TWAS/TWAS_weights/GTEx.Spleen.P01/Spleen/Spleen.ENSG00000074047.16.wgt.RDat	GLI2	2	121000000	122000000	0.2938	rs7568190	2.76	rs707482	0.0927	-4.32	2.2	459	11	enet	0.115691	1.69e-05	-1.99627	0.045905	1	0.562123
Spleen	/home/control/data/users/william/Cytokine_pneumonia_lung_function/TWAS/TWAS_weights/GTEx.Spleen.P01/Spleen/Spleen.ENSG00000105668.3.wgt.RDat	UPK1A	19	36157715	36169367	0.4202	rs10153449	-3.24	rs10422762	0.29	6.72	-2.07	455	13	enet	0.24844	1.07e-10	-1.99609	0.04592	1	0.562123
Spleen	/home/control/data/users/william/Cytokine_pneumonia_lung_function/TWAS/TWAS_weights/GTEx.Spleen.P01/Spleen/Spleen.ENSG00000165752.12.wgt.RDat	STK32C	10	134000000	134000000	0.2508	rs10781565	-2.92	rs2814193	0.049935	4.01	1.287	462	9	lasso	0.09213	0.000122	1.99557	0.046	1	0.562123
Whole_Blood	/home/control/data/users/william/Cytokine_pneumonia_lung_function/TWAS/TWAS_weights//Whole_Blood/Whole_Blood.ENSG00000120029.8.wgt.RDat	C10orf76	10	104000000	104000000	0.3561	rs11574849	-3.45	rs17697840	0.118429	7.1	-1.888	280	280	blup	0.12952	6.48e-13	-1.99503	0.04604	1	0.562123
Lung	/home/control/data/users/william/Cytokine_pneumonia_lung_function/TWAS/TWAS_weights//Lung/Lung.ENSG00000249244.1.wgt.RDat	RP11-548H18.2	4	120000000	120000000	0.0847	rs11098499	2.83	rs6843509	0.0242	4.74	2.073	445	445	blup	0.058213	1.09e-06	1.995	0.046043	1	0.562123
Lung	/home/control/data/users/william/Cytokine_pneumonia_lung_function/TWAS/TWAS_weights//Lung/Lung.ENSG00000091106.14.wgt.RDat	NLRC4	2	32400000	32500000	0.0443	rs176400	-3.49	rs160804	0.0213	4.77	-2.336	309	309	blup	0.028883	0.000499	-1.99484	0.04606	1	0.562123
Lung	/home/control/data/users/william/Cytokine_pneumonia_lung_function/TWAS/TWAS_weights//Lung/Lung.ENSG00000169826.6.wgt.RDat	CSGALNACT2	10	43600000	43700000	0.239	rs2488279	-3.2	rs2257767	0.263	10.21	-1.801	391	7	lasso	0.266579	1.24e-27	-1.99474	0.04607	1	0.562123
Lung	/home/control/data/users/william/Cytokine_pneumonia_lung_function/TWAS/TWAS_weights//Lung/Lung.ENSG00000070759.12.wgt.RDat	TESK2	1	45800000	46000000	0.071	rs4520450	2.68	rs2991966	0.0285	4.44	-1.023	283	283	blup	0.023	0.0017	-1.99492	0.0461	1	0.562123
Whole_Blood	/home/control/data/users/william/Cytokine_pneumonia_lung_function/TWAS/TWAS_weights//Whole_Blood/Whole_Blood.ENSG00000151500.10.wgt.RDat	THYN1	11	134000000	134000000	0.098	rs10791357	-2.95	rs570113	0.0578	4.87	1.864	583	4	lasso	0.05551	2.91e-06	1.99424	0.046126	1	0.562123
Lung	/home/control/data/users/william/Cytokine_pneumonia_lung_function/TWAS/TWAS_weights//Lung/Lung.ENSG00000259775.1.wgt.RDat	RP11-45P15.4	14	104000000	104000000	0.1605	rs3212028	3.79	rs2281824	0.0833	5.98	-1.76	357	24	enet	0.07962	1.2e-08	-1.9938	0.046176	1	0.562123
Spleen	/home/control/data/users/william/Cytokine_pneumonia_lung_function/TWAS/TWAS_weights/GTEx.Spleen.P01/Spleen/Spleen.ENSG00000259982.1.wgt.RDat	CDC37P1	16	28711615	28712861	0.4389	rs4788069	4.52	rs11646653	0.15072	6.16	4.085	202	202	blup	0.24992	9.24e-11	1.99391	0.0462	1	0.562123
Spleen	/home/control/data/users/william/Cytokine_pneumonia_lung_function/TWAS/TWAS_weights/GTEx.Spleen.P01/Spleen/Spleen.ENSG00000261003.1.wgt.RDat	RP1-140C12.2	6	171000000	171000000	0.3632	rs12192239	3.58	rs13205583	0.212203	5.78	1.214	321	3	lasso	0.1784	7.25e-08	1.9936	0.0462	1	0.562123
Lung	/home/control/data/users/william/Cytokine_pneumonia_lung_function/TWAS/TWAS_weights//Lung/Lung.ENSG00000100181.17.wgt.RDat	TPTEP1	22	17082777	17179632	0.5678	rs17430900	3.3	rs2154615	0.042264	-5.89	0.4866	207	41	enet	0.2067	4.21e-21	-1.99267	0.046297	1	0.562123
Whole_Blood	/home/control/data/users/william/Cytokine_pneumonia_lung_function/TWAS/TWAS_weights//Whole_Blood/Whole_Blood.ENSG00000260997.1.wgt.RDat	RP4-647J21.1	7	45000000	45000000	0.3745	rs10264842	-2.56	rs10951781	0.212607	9.1	2.304	434	18	enet	0.228689	1.2e-22	1.99268	0.0463	1	0.562123
Lung	/home/control/data/users/william/Cytokine_pneumonia_lung_function/TWAS/TWAS_weights//Lung/Lung.ENSG00000163431.11.wgt.RDat	LMOD1	1	202000000	202000000	0.1226	rs1032524	-3.43	rs2820315	0.0716	-5.59	1.891	476	2	lasso	0.0566	1.53e-06	-1.99262	0.0463	1	0.562123
Lung	/home/control/data/users/william/Cytokine_pneumonia_lung_function/TWAS/TWAS_weights//Lung/Lung.ENSG00000107854.5.wgt.RDat	TNKS2	10	93600000	93600000	0.2243	rs1229578	-3.73	rs1770474	0.155	7.79	1.756	305	2	lasso	0.151955	1.56e-15	1.99161	0.04641	1	0.562123
Whole_Blood	/home/control/data/users/william/Cytokine_pneumonia_lung_function/TWAS/TWAS_weights//Whole_Blood/Whole_Blood.ENSG00000035681.3.wgt.RDat	NSMAF	8	59500000	59600000	0.0972	rs1562612	4.75	rs7825739	0.001657	3.81	-0.436	526	526	blup	0.032106	0.000324	1.99128	0.04645	1	0.562123
Whole_Blood	/home/control/data/users/william/Cytokine_pneumonia_lung_function/TWAS/TWAS_weights//Whole_Blood/Whole_Blood.ENSG00000124233.10.wgt.RDat	SEMG1	20	43835638	43838413	0.0639	rs2425688	4.19	rs7344269	0.062761	-5.13	-1.991	469	2	lasso	0.057449	1.97e-06	1.99104	0.04648	1	0.562123
Spleen	/home/control/data/users/william/Cytokine_pneumonia_lung_function/TWAS/TWAS_weights/GTEx.Spleen.P01/Spleen/Spleen.ENSG00000231890.3.wgt.RDat	AC093391.2	2	137000000	137000000	0.1476	rs2015532	-2.63	rs309161	0.117	-4.85	-1.991	310	1	lasso	0.091444	0.000129	1.991	0.046481	1	0.562123
Spleen	/home/control/data/users/william/Cytokine_pneumonia_lung_function/TWAS/TWAS_weights/GTEx.Spleen.P01/Spleen/Spleen.ENSG00000111834.8.wgt.RDat	RSPH4A	6	117000000	117000000	0.3403	rs2637660	2.53	rs2806720	0.033596	-5.57	2.103	356	4	lasso	0.11072	2.57e-05	-1.991	0.046486	1	0.562123
Lung	/home/control/data/users/william/Cytokine_pneumonia_lung_function/TWAS/TWAS_weights//Lung/Lung.ENSG00000132321.12.wgt.RDat	IQCA1	2	237000000	237000000	0.1601	rs7423899	-4.38	rs1922798	0.0924	-6.13	-1.9046	462	2	lasso	0.071944	6.1e-08	1.99095	0.046486	1	0.562123
Whole_Blood	/home/control/data/users/william/Cytokine_pneumonia_lung_function/TWAS/TWAS_weights//Whole_Blood/Whole_Blood.ENSG00000231890.3.wgt.RDat	AC093391.2	2	137000000	137000000	0.0935	rs2015532	-2.63	rs309161	0.101	-6.48	-1.991	310	1	lasso	0.079805	2.1e-08	1.991	0.0465	1	0.562123
Whole_Blood	/home/control/data/users/william/Cytokine_pneumonia_lung_function/TWAS/TWAS_weights//Whole_Blood/Whole_Blood.ENSG00000161944.12.wgt.RDat	ASGR2	17	7004641	7019019	0.1842	rs5415	3.11	rs425694	0.0501	5.74	0.783	497	5	enet	0.088199	3.76e-09	1.99054	0.046531	1	0.562123
Whole_Blood	/home/control/data/users/william/Cytokine_pneumonia_lung_function/TWAS/TWAS_weights//Whole_Blood/Whole_Blood.ENSG00000118217.5.wgt.RDat	ATF6	1	162000000	162000000	0.1625	rs12073793	3.56	rs1136046	0.0814	5.68	-2.029	487	3	lasso	0.073977	6.91e-08	-1.98934	0.046664	1	0.563332
Whole_Blood	/home/control/data/users/william/Cytokine_pneumonia_lung_function/TWAS/TWAS_weights//Whole_Blood/Whole_Blood.ENSG00000213240.7.wgt.RDat	NOTCH2NL	1	145000000	145000000	0.2399	rs10910821	2.44	rs12091564	0.0925	6.11	1.943	101	3	lasso	0.077191	3.59e-08	1.98795	0.046817	1	0.564307
Whole_Blood	/home/control/data/users/william/Cytokine_pneumonia_lung_function/TWAS/TWAS_weights//Whole_Blood/Whole_Blood.ENSG00000143093.10.wgt.RDat	STRIP1	1	111000000	111000000	0.1631	rs17024950	-3.27	rs666842	0.0791	-5.72	-1.718	519	2	lasso	0.074151	6.67e-08	1.98787	0.046826	1	0.564307
Spleen	/home/control/data/users/william/Cytokine_pneumonia_lung_function/TWAS/TWAS_weights/GTEx.Spleen.P01/Spleen/Spleen.ENSG00000269996.1.wgt.RDat	RP11-343N15.5	1	121000000	121000000	0.0718	rs11249429	2.48	rs6600673	0.0221	-3.71	-1.2746	22	22	blup	0.04768	0.0048	1.9876	0.046856	1	0.564307
Spleen	/home/control/data/users/william/Cytokine_pneumonia_lung_function/TWAS/TWAS_weights/GTEx.Spleen.P01/Spleen/Spleen.ENSG00000172058.11.wgt.RDat	SERF1A	5	70200000	70200000	0.3902	rs4976210	-2	rs4976210	0.25	6.26	-1.997	6	2	lasso	0.23874	2.72e-10	-1.9873	0.04689	1	0.564307
Spleen	/home/control/data/users/william/Cytokine_pneumonia_lung_function/TWAS/TWAS_weights/GTEx.Spleen.P01/Spleen/Spleen.ENSG00000149231.7.wgt.RDat	CCDC82	11	96100000	96100000	0.8155	rs483431	2.5	rs11021552	0.661492	9.76	-1.999	474	10	lasso	0.65041	1.16e-34	-1.98711	0.04691	1	0.564307
Whole_Blood	/home/control/data/users/william/Cytokine_pneumonia_lung_function/TWAS/TWAS_weights//Whole_Blood/Whole_Blood.ENSG00000130429.8.wgt.RDat	ARPC1B	7	99000000	99000000	0.0505	rs3801288	3.35	rs17161662	-0.002299	3.47	1.656	304	304	blup	0.001003	0.243	1.98591	0.04704	1	0.565241
Spleen	/home/control/data/users/william/Cytokine_pneumonia_lung_function/TWAS/TWAS_weights/GTEx.Spleen.P01/Spleen/Spleen.ENSG00000092108.16.wgt.RDat	SCFD1	14	31100000	31200000	0.205	rs12894695	-3.16	rs7154847	0.176	-5.27	-1.949	387	2	lasso	0.16907	1.67e-07	1.985	0.0471	1	0.565241
Lung	/home/control/data/users/william/Cytokine_pneumonia_lung_function/TWAS/TWAS_weights//Lung/Lung.ENSG00000261556.4.wgt.RDat	RP11-296I10.6	16	70253477	70279519	0.4681	rs2303792	2.9	rs2070203	0.49127	13.72	2.024	199	12	enet	0.49172	5.08e-58	1.9851	0.0471	1	0.565241
Whole_Blood	/home/control/data/users/william/Cytokine_pneumonia_lung_function/TWAS/TWAS_weights//Whole_Blood/Whole_Blood.ENSG00000272565.1.wgt.RDat	RP11-485G4.2	3	142000000	142000000	0.0935	rs9846309	-2.66	rs6781598	0.009159	3.77	1.2	351	12	enet	0.024704	0.00145	1.98519	0.04712	1	0.565241
Whole_Blood	/home/control/data/users/william/Cytokine_pneumonia_lung_function/TWAS/TWAS_weights//Whole_Blood/Whole_Blood.ENSG00000203666.8.wgt.RDat	EFCAB2	1	245000000	245000000	0.1948	rs1538472	3.13	rs1196366	0.137	7.32	-2.092	475	7	lasso	0.129492	6.51e-13	-1.98434	0.047218	1	0.565704
Spleen	/home/control/data/users/william/Cytokine_pneumonia_lung_function/TWAS/TWAS_weights/GTEx.Spleen.P01/Spleen/Spleen.ENSG00000136425.8.wgt.RDat	CIB2	15	78400000	78400000	0.4264	rs569207	-4.94	rs8036417	0.192897	6.19	-1.977	414	6	lasso	0.28497	2.84e-12	-1.98394	0.047263	1	0.565704
Lung	/home/control/data/users/william/Cytokine_pneumonia_lung_function/TWAS/TWAS_weights//Lung/Lung.ENSG00000138621.7.wgt.RDat	PPCDC	15	75300000	75400000	0.1012	rs4886409	3.67	rs3910748	0.047487	4.9	2.19	272	5	lasso	0.04287	2.69e-05	1.98376	0.047282	1	0.565704
Spleen	/home/control/data/users/william/Cytokine_pneumonia_lung_function/TWAS/TWAS_weights/GTEx.Spleen.P01/Spleen/Spleen.ENSG00000143434.11.wgt.RDat	SEMA6C	1	151000000	151000000	0.3469	rs955955	2.58	rs12087892	0.178	5.93	2.088	313	6	lasso	0.20084	9.49e-09	1.98369	0.047291	1	0.565704
Whole_Blood	/home/control/data/users/william/Cytokine_pneumonia_lung_function/TWAS/TWAS_weights//Whole_Blood/Whole_Blood.ENSG00000124587.9.wgt.RDat	PEX6	6	42900000	42900000	0.766	rs9462805	-3.02	rs6941212	0.61	15.05	1.631	373	37	enet	0.71695	1.47e-102	1.98304	0.047363	1	0.566168
Spleen	/home/control/data/users/william/Cytokine_pneumonia_lung_function/TWAS/TWAS_weights/GTEx.Spleen.P01/Spleen/Spleen.ENSG00000198185.7.wgt.RDat	ZNF334	20	45129701	45142198	0.546	rs6032678	-2.58	rs847052	0.438132	8.21	1.954	558	5	lasso	0.44831	2.03e-20	1.98258	0.04741	1	0.566334
Lung	/home/control/data/users/william/Cytokine_pneumonia_lung_function/TWAS/TWAS_weights//Lung/Lung.ENSG00000271889.1.wgt.RDat	RP11-493E12.1	2	61400000	61400000	0.0572	rs13014803	-2.58	rs1729660	0.0456	4.47	1.982	312	1	lasso	0.034448	0.000156	1.982	0.047479	1	0.566541
[truncated: 15,651 more rows]

## Sheet: Supplementary Data 13
Supplementary Data 13. Genetic correlation (LDSR) estimates between pneumonia susceptibility and Neale group automated GWAS (h2 Z > 4)
[truncated: 675 more rows]

## Sheet: Supplementary Data 14
Supplementary Data 14. Genetic correlation estimates between curated psychiatric GWAS and pneumonia suscpebility using different phenotype definitions
[truncated: 41 more rows]

[truncated: 5 more sheets: Supplementary Data 15, Supplementary Data 16, Supplementary Data 17, Supplementary Data 18, Supplementary Data 19]
